# Supplementary material for: Computational signatures of uncertainty are reflected in motor cortex excitatory neurochemistry
Source: Nat Commun. 2025 Nov 4;16:9737. doi: 10.1038/s41467-025-64702-6 (PMC12586698; doi:10.1038/s41467-025-64702-6)
Supplement: Supplementary file 4 — Source data [file 41467_2025_64702_MOESM4_ESM.zip]

Archive with 7 entries (6 files):
- Source data/
- Source data/Fig2.xlsx
- Source data/Fig3.xlsx
- Source data/Fig4.xlsx
- Source data/Fig5.xlsx
- Source data/Fig6.xlsx
- Source data/Supplementary_Figs.xlsx
