# Supplementary material for: Computational signatures of uncertainty are reflected in motor cortex excitatory neurochemistry
Source: Nat Commun. 2025 Nov 4;16:9737. doi: 10.1038/s41467-025-64702-6 (PMC12586698; doi:10.1038/s41467-025-64702-6)
Supplement: Supplementary file 4 — Source data [file 41467_2025_64702_MOESM4_ESM.zip › Source data/Fig2.xlsx]

## Sheet: Fig2d
SID	Session	Trial	Result	Trial_Number	Correct	log_RT	bins	Probability
1003	Pre-reversal	Post-correct	Correct	2	1	5.77749	120	Low
1003	Pre-reversal	Post-correct	Correct	3	1	5.85514	120	High
1003	Pre-reversal	Post-correct	Correct	4	1	5.80431	120	Low
1003	Pre-reversal	Post-correct	Correct	5	1	5.92726	120	High
1003	Pre-reversal	Post-correct	Correct	6	1	6.15525	120	High
1003	Pre-reversal	Post-correct	Correct	7	1	5.7722	120	High
1003	Pre-reversal	Post-correct	Correct	8	1	5.93826	120	High
1003	Pre-reversal	Post-correct	Correct	9	1	5.90077	120	Low
1003	Pre-reversal	Post-correct	Correct	10	1	5.94896	120	Low
1003	Pre-reversal	Post-correct	Correct	11	1	5.74543	120	Low
1003	Pre-reversal	Post-correct	Correct	12	1	5.9699	120	High
1003	Pre-reversal	Post-correct	Correct	13	1	5.67972	120	Low
1003	Pre-reversal	Post-correct	Correct	14	1	5.75014	120	High
1003	Pre-reversal	Post-correct	Correct	15	1	6.04728	120	High
1003	Pre-reversal	Post-correct	Correct	16	1	5.68717	120	High
1003	Pre-reversal	Post-correct	Correct	17	1	6.20331	120	High
1003	Pre-reversal	Post-correct	Correct	18	1	5.85179	120	High
1003	Pre-reversal	Post-correct	Correct	19	1	6.15093	120	High
1003	Pre-reversal	Post-correct	Correct	20	1	5.96422	120	High
1003	Pre-reversal	Post-correct	Correct	21	1	5.80084	120	High
1003	Pre-reversal	Post-correct	Correct	22	1	5.87665	120	High
1003	Pre-reversal	Post-correct	Correct	23	1	5.93838	120	Low
1003	Pre-reversal	Post-correct	Correct	24	1	6.20932	120	High
1003	Pre-reversal	Post-correct	Correct	25	1	6.0277	120	High
1003	Pre-reversal	Post-correct	Correct	26	1	5.98342	120	High
1003	Pre-reversal	Post-correct	Correct	27	1	6.13593	120	High
1003	Pre-reversal	Post-correct	Correct	28	1	6.12448	120	High
1003	Pre-reversal	Post-correct	Correct	29	1	6.06299	120	High
1003	Pre-reversal	Post-correct	Correct	30	1	6.01048	120	High
1003	Pre-reversal	Post-correct	Correct	31	1	5.80629	120	High
1003	Pre-reversal	Post-correct	Correct	32	1	6.05861	120	High
1003	Pre-reversal	Post-correct	Correct	33	1	6.24965	120	High
1003	Pre-reversal	Post-correct	Correct	34	1	5.92409	120	High
1003	Pre-reversal	Post-correct	Correct	35	1	6.0637	120	High
1003	Pre-reversal	Post-correct	Correct	36	1	5.92959	120	High
1003	Pre-reversal	Post-correct	Correct	37	1	5.93504	120	High
1003	Pre-reversal	Post-correct	Correct	38	1	6.32459	120	High
1003	Pre-reversal	Post-correct	Correct	39	1	5.77701	120	High
1003	Pre-reversal	Post-correct	Correct	40	1	5.92118	120	High
1003	Pre-reversal	Post-correct	Correct	41	1	6.02317	120	High
1003	Pre-reversal	Post-correct	Correct	42	1	6.17297	120	High
1003	Pre-reversal	Post-correct	Correct	43	1	5.62644	120	High
1003	Pre-reversal	Post-correct	Correct	44	1	5.99571	120	High
1003	Pre-reversal	Post-correct	Correct	45	1	5.89285	120	High
1003	Pre-reversal	Post-correct	Correct	46	1	5.91664	120	High
1003	Pre-reversal	Post-correct	Correct	47	1	5.97946	120	Low
1003	Pre-reversal	Post-correct	Correct	48	1	5.73219	120	High
1003	Pre-reversal	Post-correct	Correct	49	1	5.83873	120	High
1003	Pre-reversal	Post-correct	Correct	50	1	6.11966	120	High
1003	Pre-reversal	Post-correct	Wrong	51	0	5.90116	120	High
1003	Pre-reversal	Post-error	Correct	52	1	6.23342	120	High
1003	Pre-reversal	Post-correct	Correct	53	1	5.89778	120	High
1003	Pre-reversal	Post-correct	Correct	54	1	5.88872	120	High
1003	Pre-reversal	Post-correct	Correct	55	1	6.18964	120	Low
1003	Pre-reversal	Post-correct	Correct	56	1	5.94297	120	High
1003	Pre-reversal	Post-correct	Correct	57	1	5.95867	120	High
1003	Pre-reversal	Post-correct	Correct	58	1	5.84784	120	High
1003	Pre-reversal	Post-correct	Correct	59	1	5.76166	120	Low
1003	Pre-reversal	Post-correct	Correct	60	1	5.97103	120	High
1003	Pre-reversal	Post-correct	Correct	61	1	5.73433	120	High
1003	Pre-reversal	Post-correct	Correct	62	1	5.85794	120	High
1003	Pre-reversal	Post-correct	Correct	63	1	6.02281	120	High
1003	Pre-reversal	Post-correct	Correct	64	1	6.03889	120	High
1003	Pre-reversal	Post-correct	Correct	65	1	6.21357	120	Low
1003	Pre-reversal	Post-correct	Correct	66	1	6.02155	120	High
1003	Pre-reversal	Post-correct	Correct	67	1	5.75233	120	High
1003	Pre-reversal	Post-correct	Correct	68	1	6.0038	120	High
1003	Pre-reversal	Post-correct	Correct	69	1	5.7798	120	High
1003	Pre-reversal	Post-correct	Correct	70	1	5.90187	120	High
1003	Pre-reversal	Post-correct	Correct	71	1	5.68277	120	High
1003	Pre-reversal	Post-correct	Correct	72	1	6.14666	120	High
1003	Pre-reversal	Post-correct	Correct	73	1	6.1553	120	High
1003	Pre-reversal	Post-correct	Correct	74	1	5.93289	120	High
1003	Pre-reversal	Post-correct	Correct	75	1	6.11214	120	High
1003	Pre-reversal	Post-correct	Correct	76	1	6.16549	120	High
1003	Pre-reversal	Post-correct	Correct	77	1	5.66332	120	High
1003	Pre-reversal	Post-correct	Correct	78	1	6.25281	120	High
1003	Pre-reversal	Post-correct	Correct	79	1	5.71553	120	High
1003	Pre-reversal	Post-correct	Correct	80	1	5.67073	120	High
1003	Pre-reversal	Post-correct	Correct	81	1	5.70251	120	High
1003	Pre-reversal	Post-correct	Correct	82	1	5.92509	120	High
1003	Pre-reversal	Post-correct	Correct	83	1	5.74416	120	High
1003	Pre-reversal	Post-correct	Correct	84	1	5.90007	120	Low
1003	Pre-reversal	Post-correct	Correct	85	1	5.9166	120	Low
1003	Pre-reversal	Post-correct	Correct	86	1	5.82057	120	High
1003	Pre-reversal	Post-correct	Correct	87	1	5.67182	120	High
1003	Pre-reversal	Post-correct	Correct	88	1	5.73636	120	High
1003	Pre-reversal	Post-correct	Wrong	89	0	5.84831	120	High
1003	Pre-reversal	Post-error	Correct	90	1	6.00641	120	High
1003	Pre-reversal	Post-correct	Correct	91	1	6.13283	120	High
1003	Pre-reversal	Post-correct	Correct	92	1	6.41923	120	High
1003	Pre-reversal	Post-correct	Correct	93	1	6.08268	120	High
1003	Pre-reversal	Post-correct	Correct	94	1	6.08127	120	High
1003	Pre-reversal	Post-correct	Correct	95	1	5.97365	120	High
1003	Pre-reversal	Post-correct	Correct	96	1	5.94623	120	High
1003	Pre-reversal	Post-correct	Correct	97	1	5.82828	120	High
1003	Pre-reversal	Post-correct	Correct	98	1	5.73368	120	Low
1003	Pre-reversal	Post-correct	Correct	99	1	5.90764	120	High
1003	Pre-reversal	Post-correct	Correct	100	1	5.9398	120	High
1003	Pre-reversal	Post-correct	Correct	101	1	5.67684	120	High
1003	Pre-reversal	Post-correct	Correct	102	1	5.94889	120	High
1003	Pre-reversal	Post-correct	Correct	103	1	6.18351	120	High
1003	Pre-reversal	Post-correct	Correct	104	1	5.64945	120	High
1003	Pre-reversal	Post-correct	Correct	105	1	5.94407	120	High
1003	Pre-reversal	Post-correct	Correct	106	1	5.6798	120	High
1003	Pre-reversal	Post-correct	Correct	107	1	5.95133	120	High
1003	Pre-reversal	Post-correct	Correct	108	1	5.70927	120	High
1003	Pre-reversal	Post-correct	Correct	109	1	5.82413	120	Low
1003	Pre-reversal	Post-correct	Correct	110	1	5.84568	120	High
1003	Pre-reversal	Post-correct	Correct	111	1	5.67375	120	High
1003	Pre-reversal	Post-correct	Correct	112	1	6.00276	120	High
1003	Pre-reversal	Post-correct	Correct	113	1	5.96928	120	High
1003	Pre-reversal	Post-correct	Correct	114	1	5.6651	120	High
1003	Pre-reversal	Post-correct	Correct	115	1	5.78067	120	High
1003	Pre-reversal	Post-correct	Correct	116	1	5.83492	120	High
1003	Pre-reversal	Post-correct	Correct	117	1	6.06711	120	High
1003	Pre-reversal	Post-correct	Correct	118	1	5.80161	120	High
1003	Pre-reversal	Post-correct	Correct	119	1	6.24786	120	High
1003	Pre-reversal	Post-correct	Correct	120	1	6.35085	120	High
1003	Pre-reversal	Post-correct	Correct	121	1	5.84629	240	High
1003	Pre-reversal	Post-correct	Correct	122	1	6.07602	240	High
1003	Pre-reversal	Post-correct	Correct	123	1	5.82505	240	High
1003	Pre-reversal	Post-correct	Correct	124	1	6.13572	240	High
1003	Pre-reversal	Post-correct	Correct	125	1	6.02297	240	High
1003	Pre-reversal	Post-correct	Correct	126	1	5.78541	240	High
1003	Pre-reversal	Post-correct	Correct	127	1	5.90694	240	Low
1003	Pre-reversal	Post-correct	Correct	128	1	5.72887	240	High
1003	Pre-reversal	Post-correct	Correct	129	1	5.95154	240	Low
1003	Pre-reversal	Post-correct	Correct	130	1	6.14787	240	High
1003	Pre-reversal	Post-correct	Correct	131	1	5.8166	240	High
1003	Pre-reversal	Post-correct	Correct	132	1	5.79662	240	High
1003	Pre-reversal	Post-correct	Correct	133	1	5.84411	240	High
1003	Pre-reversal	Post-correct	Correct	134	1	5.57063	240	High
1003	Pre-reversal	Post-correct	Correct	135	1	5.95917	240	High
1003	Pre-reversal	Post-correct	Correct	136	1	6.06073	240	High
1003	Pre-reversal	Post-correct	Correct	137	1	5.89917	240	High
1003	Pre-reversal	Post-correct	Correct	138	1	5.85636	240	Low
1003	Pre-reversal	Post-correct	Correct	139	1	5.78737	240	High
1003	Pre-reversal	Post-correct	Correct	140	1	5.91419	240	High
1003	Pre-reversal	Post-correct	Correct	141	1	5.75678	240	High
1003	Pre-reversal	Post-correct	Correct	142	1	6.21918	240	High
1003	Pre-reversal	Post-correct	Correct	143	1	6.11593	240	High
1003	Pre-reversal	Post-correct	Correct	144	1	6.0157	240	High
1003	Pre-reversal	Post-correct	Correct	145	1	5.84779	240	High
1003	Pre-reversal	Post-correct	Correct	146	1	5.90771	240	High
1003	Pre-reversal	Post-correct	Correct	147	1	5.85771	240	Low
1003	Pre-reversal	Post-correct	Correct	148	1	5.94705	240	High
1003	Pre-reversal	Post-correct	Correct	149	1	6.18629	240	High
1003	Pre-reversal	Post-correct	Correct	152	1	6.10964	240	Low
1003	Pre-reversal	Post-correct	Correct	153	1	5.75862	240	High
1003	Pre-reversal	Post-correct	Correct	154	1	5.75256	240	High
1003	Pre-reversal	Post-correct	Correct	155	1	6.19231	240	High
1003	Pre-reversal	Post-correct	Correct	156	1	5.97227	240	High
1003	Pre-reversal	Post-correct	Correct	157	1	5.87989	240	High
1003	Pre-reversal	Post-correct	Wrong	159	0	6.07737	240	Low
1003	Pre-reversal	Post-error	Correct	161	1	6.19573	240	High
1003	Pre-reversal	Post-correct	Correct	162	1	6.1182	240	Low
1003	Pre-reversal	Post-correct	Correct	163	1	6.01309	240	High
1003	Pre-reversal	Post-correct	Correct	164	1	5.99009	240	High
1003	Pre-reversal	Post-correct	Correct	165	1	5.84119	240	Low
1003	Pre-reversal	Post-correct	Correct	166	1	6.072	240	High
1003	Pre-reversal	Post-correct	Correct	167	1	5.92673	240	Low
1003	Pre-reversal	Post-correct	Correct	168	1	6.12905	240	Low
1003	Pre-reversal	Post-correct	Correct	169	1	5.82805	240	High
1003	Pre-reversal	Post-correct	Correct	171	1	6.1133	240	High
1003	Pre-reversal	Post-correct	Correct	172	1	6.08808	240	Low
1003	Pre-reversal	Post-correct	Correct	173	1	6.43284	240	High
1003	Pre-reversal	Post-correct	Correct	174	1	6.25383	240	High
1003	Pre-reversal	Post-correct	Correct	175	1	5.72394	240	Low
1003	Pre-reversal	Post-correct	Correct	176	1	6.15439	240	High
1003	Pre-reversal	Post-correct	Correct	177	1	6.08408	240	High
1003	Pre-reversal	Post-correct	Correct	178	1	6.16585	240	Low
1003	Pre-reversal	Post-correct	Correct	179	1	5.86416	240	High
1003	Pre-reversal	Post-correct	Correct	180	1	6.10685	240	Low
1003	Pre-reversal	Post-correct	Wrong	181	0	6.13056	240	High
1003	Pre-reversal	Post-error	Correct	182	1	6.31067	240	High
1003	Pre-reversal	Post-correct	Correct	183	1	6.1337	240	Low
1003	Pre-reversal	Post-correct	Correct	184	1	6.1525	240	High
1003	Pre-reversal	Post-correct	Correct	185	1	6.12676	240	Low
1003	Pre-reversal	Post-correct	Correct	186	1	5.95244	240	High
1003	Pre-reversal	Post-correct	Correct	187	1	6.21071	240	High
1003	Pre-reversal	Post-correct	Correct	188	1	6.24716	240	High
1003	Pre-reversal	Post-correct	Correct	189	1	6.12441	240	Low
1003	Pre-reversal	Post-correct	Correct	190	1	6.06745	240	High
1003	Pre-reversal	Post-correct	Correct	191	1	6.18004	240	High
1003	Pre-reversal	Post-correct	Wrong	192	0	6.24679	240	High
1003	Pre-reversal	Post-error	Correct	193	1	6.3568	240	High
1003	Pre-reversal	Post-correct	Correct	195	1	6.18186	240	High
1003	Pre-reversal	Post-correct	Correct	196	1	6.44455	240	High
1003	Pre-reversal	Post-correct	Correct	197	1	6.1765	240	Low
1003	Pre-reversal	Post-correct	Correct	198	1	6.12553	240	High
1003	Pre-reversal	Post-correct	Correct	199	1	6.18638	240	Low
1003	Pre-reversal	Post-correct	Correct	200	1	6.29806	240	High
1003	Pre-reversal	Post-correct	Correct	201	1	6.14178	240	High
1003	Pre-reversal	Post-correct	Correct	202	1	5.99879	240	High
1003	Pre-reversal	Post-correct	Correct	203	1	6.12171	240	High
1003	Pre-reversal	Post-correct	Correct	204	1	5.80637	240	High
1003	Pre-reversal	Post-correct	Correct	205	1	5.77372	240	High
1003	Pre-reversal	Post-correct	Correct	206	1	5.98089	240	High
1003	Pre-reversal	Post-correct	Correct	207	1	5.98436	240	High
1003	Pre-reversal	Post-correct	Correct	208	1	5.95207	240	High
1003	Pre-reversal	Post-correct	Correct	209	1	6.14831	240	High
1003	Pre-reversal	Post-correct	Correct	211	1	6.09001	240	High
1003	Pre-reversal	Post-correct	Correct	212	1	5.97335	240	Low
1003	Pre-reversal	Post-correct	Correct	213	1	6.41059	240	High
1003	Pre-reversal	Post-correct	Correct	214	1	5.96851	240	High
1003	Pre-reversal	Post-correct	Correct	215	1	6.23899	240	Low
1003	Pre-reversal	Post-correct	Correct	216	1	5.74635	240	Low
1003	Pre-reversal	Post-correct	Correct	217	1	6.21428	240	High
1003	Pre-reversal	Post-correct	Correct	218	1	5.86504	240	High
1003	Pre-reversal	Post-correct	Correct	219	1	6.03358	240	Low
1003	Pre-reversal	Post-correct	Correct	220	1	5.8501	240	High
1003	Pre-reversal	Post-correct	Correct	221	1	5.93132	240	High
1003	Pre-reversal	Post-correct	Correct	222	1	5.89357	240	High
1003	Pre-reversal	Post-correct	Correct	223	1	6.07168	240	High
1003	Pre-reversal	Post-correct	Correct	224	1	5.71305	240	High
1003	Pre-reversal	Post-correct	Correct	225	1	5.86228	240	High
1003	Pre-reversal	Post-correct	Correct	226	1	6.21905	240	High
1003	Pre-reversal	Post-correct	Correct	227	1	5.83173	240	High
1003	Pre-reversal	Post-correct	Correct	228	1	6.16609	240	High
1003	Pre-reversal	Post-correct	Correct	229	1	6.26217	240	High
1003	Pre-reversal	Post-correct	Correct	230	1	6.04592	240	High
1003	Pre-reversal	Post-correct	Correct	231	1	5.83029	240	Low
1003	Pre-reversal	Post-correct	Correct	232	1	5.72967	240	High
1003	Pre-reversal	Post-correct	Correct	233	1	5.98788	240	High
1003	Pre-reversal	Post-correct	Correct	234	1	5.92229	240	High
1003	Pre-reversal	Post-correct	Correct	235	1	5.72143	240	High
1003	Pre-reversal	Post-correct	Correct	236	1	6.00151	240	High
1003	Pre-reversal	Post-correct	Correct	237	1	5.76448	240	Low
1003	Pre-reversal	Post-correct	Correct	238	1	6.06109	240	High
1003	Pre-reversal	Post-correct	Correct	239	1	5.90501	240	High
1003	Pre-reversal	Post-correct	Correct	240	1	5.96853	240	High
1003	Pre-reversal	Post-correct	Correct	241	1	6.16162	360	Low
1003	Pre-reversal	Post-correct	Correct	242	1	6.10531	360	High
1003	Pre-reversal	Post-correct	Wrong	243	0	5.84344	360	High
1003	Pre-reversal	Post-error	Correct	244	1	6.10555	360	Low
1003	Pre-reversal	Post-correct	Correct	245	1	5.79021	360	Low
1003	Pre-reversal	Post-correct	Correct	246	1	5.82635	360	High
1003	Pre-reversal	Post-correct	Correct	247	1	5.88193	360	High
1003	Pre-reversal	Post-correct	Correct	248	1	6.13387	360	High
1003	Pre-reversal	Post-correct	Correct	249	1	5.9347	360	High
1003	Pre-reversal	Post-correct	Correct	250	1	5.86928	360	High
1003	Pre-reversal	Post-correct	Correct	251	1	6.06073	360	High
1003	Pre-reversal	Post-correct	Correct	252	1	6.00325	360	High
1003	Pre-reversal	Post-correct	Correct	253	1	6.08102	360	High
1003	Pre-reversal	Post-correct	Correct	254	1	6.08424	360	High
1003	Pre-reversal	Post-correct	Correct	255	1	6.26188	360	High
1003	Pre-reversal	Post-correct	Correct	256	1	5.97708	360	High
1003	Pre-reversal	Post-correct	Correct	257	1	5.76101	360	High
1003	Pre-reversal	Post-correct	Correct	258	1	5.74854	360	High
1003	Pre-reversal	Post-correct	Correct	259	1	6.22742	360	Low
1003	Pre-reversal	Post-correct	Correct	260	1	5.73403	360	High
1003	Pre-reversal	Post-correct	Correct	261	1	6.23806	360	High
1003	Pre-reversal	Post-correct	Correct	262	1	5.69237	360	High
1003	Pre-reversal	Post-correct	Correct	263	1	5.62035	360	High
1003	Pre-reversal	Post-correct	Correct	264	1	6.3208	360	High
1003	Pre-reversal	Post-correct	Correct	265	1	6.14584	360	High
1003	Pre-reversal	Post-correct	Correct	266	1	5.7646	360	High
1003	Pre-reversal	Post-correct	Correct	267	1	6.0978	360	High
1003	Pre-reversal	Post-correct	Correct	268	1	6.2427	360	High
1003	Pre-reversal	Post-correct	Correct	269	1	6.09801	360	High
1003	Pre-reversal	Post-correct	Correct	270	1	6.11891	360	High
1003	Pre-reversal	Post-correct	Correct	271	1	6.31547	360	High
1003	Pre-reversal	Post-correct	Correct	272	1	6.12642	360	High
1003	Pre-reversal	Post-correct	Correct	273	1	5.79456	360	High
1003	Pre-reversal	Post-correct	Correct	274	1	5.78846	360	High
1003	Pre-reversal	Post-correct	Correct	275	1	6.10608	360	High
1003	Pre-reversal	Post-correct	Correct	276	1	5.84451	360	High
1003	Pre-reversal	Post-correct	Correct	278	1	5.90838	360	Low
1003	Pre-reversal	Post-correct	Correct	279	1	5.75627	360	High
1003	Pre-reversal	Post-correct	Correct	280	1	6.0643	360	High
1003	Pre-reversal	Post-correct	Correct	281	1	5.78777	360	High
1003	Pre-reversal	Post-correct	Correct	282	1	6.09653	360	High
1003	Pre-reversal	Post-correct	Correct	283	1	5.90727	360	Low
1003	Pre-reversal	Post-correct	Correct	284	1	6.06776	360	High
1003	Pre-reversal	Post-correct	Correct	285	1	5.71418	360	High
1003	Pre-reversal	Post-correct	Correct	286	1	6.1524	360	High
1003	Pre-reversal	Post-correct	Correct	287	1	6.1694	360	Low
1003	Pre-reversal	Post-correct	Correct	288	1	5.74286	360	High
1003	Pre-reversal	Post-correct	Correct	289	1	5.73231	360	High
1003	Pre-reversal	Post-correct	Correct	290	1	5.87321	360	High
1003	Pre-reversal	Post-correct	Correct	291	1	6.06873	360	High
1003	Pre-reversal	Post-correct	Correct	292	1	6.08116	360	High
1003	Pre-reversal	Post-correct	Correct	293	1	6.19641	360	High
1003	Pre-reversal	Post-correct	Correct	294	1	6.05048	360	High
1003	Pre-reversal	Post-correct	Correct	295	1	5.98744	360	High
1003	Pre-reversal	Post-correct	Correct	296	1	5.93268	360	High
1003	Pre-reversal	Post-correct	Correct	297	1	5.96917	360	High
1003	Pre-reversal	Post-correct	Correct	298	1	6.08802	360	High
1003	Pre-reversal	Post-correct	Correct	299	1	5.93469	360	High
1003	Pre-reversal	Post-correct	Correct	300	1	5.95057	360	Low
1003	Pre-reversal	Post-correct	Correct	301	1	5.79717	360	High
1003	Pre-reversal	Post-correct	Correct	302	1	5.72837	360	High
1003	Pre-reversal	Post-correct	Correct	303	1	6.21489	360	High
1003	Pre-reversal	Post-correct	Correct	304	1	5.8256	360	High
1003	Pre-reversal	Post-correct	Correct	305	1	5.97694	360	High
1003	Pre-reversal	Post-correct	Correct	306	1	5.72887	360	High
1003	Pre-reversal	Post-correct	Correct	307	1	5.84735	360	High
1003	Pre-reversal	Post-correct	Correct	308	1	5.79838	360	High
1003	Pre-reversal	Post-correct	Correct	309	1	5.76143	360	High
1003	Pre-reversal	Post-correct	Correct	310	1	6.13082	360	High
1003	Pre-reversal	Post-correct	Correct	311	1	6.16235	360	Low
1003	Pre-reversal	Post-correct	Correct	312	1	5.90972	360	High
1003	Pre-reversal	Post-correct	Correct	313	1	6.23962	360	High
1003	Pre-reversal	Post-correct	Correct	314	1	5.75381	360	High
1003	Pre-reversal	Post-correct	Correct	315	1	6.01963	360	High
1003	Pre-reversal	Post-correct	Correct	316	1	6.01167	360	High
1003	Pre-reversal	Post-correct	Correct	317	1	5.94774	360	High
1003	Pre-reversal	Post-correct	Correct	318	1	5.82371	360	High
1003	Pre-reversal	Post-correct	Correct	319	1	5.97541	360	High
1003	Pre-reversal	Post-correct	Correct	320	1	5.99386	360	High
1003	Pre-reversal	Post-correct	Correct	321	1	5.91813	360	Low
1003	Pre-reversal	Post-correct	Correct	322	1	5.89097	360	Low
1003	Pre-reversal	Post-correct	Correct	323	1	6.01726	360	High
1003	Pre-reversal	Post-correct	Correct	324	1	5.91674	360	High
1003	Pre-reversal	Post-correct	Correct	325	1	5.99956	360	High
1003	Pre-reversal	Post-correct	Correct	327	1	5.99651	360	High
1003	Pre-reversal	Post-correct	Correct	328	1	5.65861	360	High
1003	Pre-reversal	Post-correct	Correct	329	1	5.81155	360	High
1003	Pre-reversal	Post-correct	Wrong	330	0	5.81563	360	High
1003	Pre-reversal	Post-error	Correct	331	1	5.79579	360	High
1003	Pre-reversal	Post-correct	Correct	332	1	6.26711	360	High
1003	Pre-reversal	Post-correct	Correct	333	1	5.83193	360	High
1003	Pre-reversal	Post-correct	Correct	334	1	5.97734	360	High
1003	Pre-reversal	Post-correct	Correct	335	1	5.81056	360	High
1003	Pre-reversal	Post-correct	Correct	336	1	5.74027	360	High
1003	Pre-reversal	Post-correct	Correct	337	1	6.13958	360	High
1003	Pre-reversal	Post-correct	Correct	338	1	5.87088	360	High
1003	Pre-reversal	Post-correct	Correct	339	1	6.29395	360	High
1003	Pre-reversal	Post-correct	Correct	340	1	5.98308	360	Low
1003	Pre-reversal	Post-correct	Correct	341	1	6.18633	360	Low
1003	Pre-reversal	Post-correct	Correct	342	1	5.76034	360	High
1003	Pre-reversal	Post-correct	Correct	343	1	6.2056	360	Low
1003	Pre-reversal	Post-correct	Correct	344	1	6.12447	360	Low
1003	Pre-reversal	Post-correct	Correct	345	1	5.77962	360	High
1003	Pre-reversal	Post-correct	Correct	346	1	5.81623	360	High
1003	Pre-reversal	Post-correct	Correct	347	1	6.30091	360	High
1003	Pre-reversal	Post-correct	Correct	348	1	5.95183	360	High
1003	Pre-reversal	Post-correct	Correct	349	1	5.81065	360	High
1003	Pre-reversal	Post-correct	Correct	350	1	5.84419	360	High
1003	Pre-reversal	Post-correct	Correct	351	1	5.83075	360	High
1003	Pre-reversal	Post-correct	Correct	353	1	5.8153	360	High
1003	Pre-reversal	Post-correct	Correct	354	1	6.04208	360	Low
1003	Pre-reversal	Post-correct	Correct	355	1	5.69995	360	High
1003	Pre-reversal	Post-correct	Correct	356	1	5.73516	360	High
1003	Pre-reversal	Post-correct	Correct	357	1	5.73117	360	Low
1003	Pre-reversal	Post-correct	Correct	358	1	5.78381	360	Low
1003	Pre-reversal	Post-correct	Correct	359	1	6.02356	360	High
1003	Pre-reversal	Post-correct	Correct	360	1	5.81042	360	High
1003	Pre-reversal	Post-correct	Correct	361	1	5.86751	480	High
1003	Pre-reversal	Post-correct	Correct	362	1	5.71723	480	Low
1003	Pre-reversal	Post-correct	Correct	363	1	5.94224	480	High
1003	Pre-reversal	Post-correct	Correct	364	1	5.89402	480	High
1003	Pre-reversal	Post-correct	Correct	365	1	5.6956	480	High
1003	Pre-reversal	Post-correct	Correct	366	1	5.93741	480	High
1003	Pre-reversal	Post-correct	Correct	367	1	5.91082	480	High
1003	Pre-reversal	Post-correct	Correct	368	1	5.82607	480	High
1003	Pre-reversal	Post-correct	Correct	369	1	5.93056	480	High
1003	Pre-reversal	Post-correct	Correct	370	1	6.0508	480	High
1003	Pre-reversal	Post-correct	Correct	371	1	5.84787	480	High
1003	Pre-reversal	Post-correct	Correct	372	1	6.14819	480	High
1003	Pre-reversal	Post-correct	Correct	373	1	6.22252	480	High
1003	Pre-reversal	Post-correct	Correct	374	1	5.83665	480	Low
1003	Pre-reversal	Post-correct	Correct	375	1	5.71715	480	High
1003	Pre-reversal	Post-correct	Correct	376	1	6.09302	480	High
1003	Pre-reversal	Post-correct	Correct	377	1	6.38382	480	High
1003	Pre-reversal	Post-correct	Correct	378	1	5.93897	480	Low
1003	Pre-reversal	Post-correct	Correct	379	1	5.90694	480	High
1003	Pre-reversal	Post-correct	Correct	380	1	6.18952	480	High
1003	Pre-reversal	Post-correct	Correct	381	1	5.72033	480	High
1003	Pre-reversal	Post-correct	Correct	382	1	6.04909	480	High
1003	Pre-reversal	Post-correct	Correct	383	1	5.98083	480	High
1003	Pre-reversal	Post-correct	Correct	384	1	6.10291	480	High
1003	Pre-reversal	Post-correct	Correct	385	1	6.19552	480	High
1003	Pre-reversal	Post-correct	Correct	386	1	5.95051	480	High
1003	Pre-reversal	Post-correct	Correct	388	1	6.08241	480	High
1003	Pre-reversal	Post-correct	Correct	389	1	5.9121	480	High
1003	Pre-reversal	Post-correct	Correct	390	1	5.93896	480	High
1003	Pre-reversal	Post-correct	Correct	391	1	5.99538	480	High
1003	Pre-reversal	Post-correct	Correct	392	1	6.31043	480	High
1003	Pre-reversal	Post-correct	Correct	393	1	6.27101	480	High
1003	Pre-reversal	Post-correct	Correct	394	1	6.12043	480	High
1003	Pre-reversal	Post-correct	Correct	395	1	6.22211	480	High
1003	Pre-reversal	Post-correct	Correct	396	1	5.81867	480	High
1003	Pre-reversal	Post-correct	Correct	397	1	6.04479	480	High
1003	Pre-reversal	Post-correct	Correct	398	1	6.02096	480	Low
1003	Pre-reversal	Post-correct	Correct	399	1	6.07922	480	High
1003	Pre-reversal	Post-correct	Correct	400	1	6.37344	480	High
1003	Pre-reversal	Post-correct	Correct	401	1	6.16006	480	High
1003	Pre-reversal	Post-correct	Correct	402	1	6.09932	480	High
1003	Pre-reversal	Post-correct	Correct	403	1	6.13322	480	High
1003	Pre-reversal	Post-correct	Correct	404	1	5.79191	480	High
1003	Pre-reversal	Post-correct	Correct	405	1	5.73561	480	High
1003	Pre-reversal	Post-correct	Correct	406	1	6.08317	480	High
1003	Pre-reversal	Post-correct	Correct	408	1	6.1104	480	High
1003	Pre-reversal	Post-correct	Correct	409	1	6.18881	480	High
1003	Pre-reversal	Post-correct	Correct	410	1	6.32907	480	High
1003	Pre-reversal	Post-correct	Correct	411	1	6.12119	480	High
1003	Pre-reversal	Post-correct	Wrong	412	0	6.00652	480	High
1003	Pre-reversal	Post-error	Correct	413	1	6.05164	480	High
1003	Pre-reversal	Post-correct	Correct	414	1	6.13308	480	High
1003	Pre-reversal	Post-correct	Correct	415	1	6.16029	480	High
1003	Pre-reversal	Post-correct	Correct	416	1	5.90158	480	High
1003	Pre-reversal	Post-correct	Correct	417	1	6.08605	480	High
1003	Pre-reversal	Post-correct	Correct	418	1	5.84949	480	High
1003	Pre-reversal	Post-correct	Correct	419	1	5.65756	480	High
1003	Pre-reversal	Post-correct	Correct	420	1	6.19398	480	High
1003	Pre-reversal	Post-correct	Correct	421	1	6.10747	480	High
1003	Pre-reversal	Post-correct	Correct	422	1	5.84625	480	High
1003	Pre-reversal	Post-correct	Correct	423	1	6.38571	480	High
1003	Pre-reversal	Post-correct	Correct	424	1	5.75156	480	Low
1003	Pre-reversal	Post-correct	Correct	425	1	6.40591	480	High
1003	Pre-reversal	Post-correct	Correct	426	1	5.80548	480	High
1003	Pre-reversal	Post-correct	Correct	427	1	5.93888	480	Low
1003	Pre-reversal	Post-correct	Correct	428	1	5.79171	480	High
1003	Pre-reversal	Post-correct	Correct	429	1	6.09043	480	High
1003	Pre-reversal	Post-correct	Correct	430	1	5.80812	480	High
1003	Pre-reversal	Post-correct	Correct	431	1	6.00231	480	High
1003	Pre-reversal	Post-correct	Correct	432	1	6.19252	480	High
1003	Pre-reversal	Post-correct	Correct	433	1	5.90935	480	High
1003	Pre-reversal	Post-correct	Correct	434	1	6.39783	480	High
1003	Pre-reversal	Post-correct	Correct	435	1	6.23688	480	High
1003	Pre-reversal	Post-correct	Correct	436	1	6.04971	480	High
1003	Pre-reversal	Post-correct	Correct	437	1	6.00649	480	High
1003	Pre-reversal	Post-correct	Correct	438	1	6.15022	480	High
1003	Pre-reversal	Post-correct	Correct	439	1	5.93725	480	High
1003	Pre-reversal	Post-correct	Correct	440	1	5.83156	480	High
1003	Pre-reversal	Post-correct	Correct	441	1	6.15756	480	High
1003	Pre-reversal	Post-correct	Correct	442	1	5.7504	480	High
1003	Pre-reversal	Post-correct	Correct	443	1	6.14631	480	High
1003	Pre-reversal	Post-correct	Correct	444	1	5.84958	480	High
1003	Pre-reversal	Post-correct	Correct	445	1	6.02218	480	High
1003	Pre-reversal	Post-correct	Correct	446	1	5.8027	480	High
1003	Pre-reversal	Post-correct	Correct	447	1	6.08038	480	High
1003	Pre-reversal	Post-correct	Correct	448	1	6.21588	480	High
1003	Pre-reversal	Post-correct	Correct	449	1	5.79112	480	High
1003	Pre-reversal	Post-correct	Correct	450	1	6.07167	480	High
1003	Pre-reversal	Post-correct	Correct	451	1	6.04209	480	High
1003	Pre-reversal	Post-correct	Correct	452	1	6.08415	480	High
1003	Pre-reversal	Post-correct	Correct	453	1	5.87	480	High
1003	Pre-reversal	Post-correct	Correct	454	1	5.81402	480	High
1003	Pre-reversal	Post-correct	Correct	455	1	5.84742	480	High
1003	Pre-reversal	Post-correct	Correct	456	1	6.22994	480	Low
1003	Pre-reversal	Post-correct	Correct	457	1	5.87048	480	High
1003	Pre-reversal	Post-correct	Correct	458	1	5.85548	480	High
1003	Pre-reversal	Post-correct	Correct	459	1	6.04479	480	High
1003	Pre-reversal	Post-correct	Correct	460	1	5.71036	480	High
1003	Pre-reversal	Post-correct	Correct	461	1	5.92073	480	High
1003	Pre-reversal	Post-correct	Correct	462	1	6.11086	480	High
1003	Pre-reversal	Post-correct	Correct	463	1	6.09923	480	High
1003	Pre-reversal	Post-correct	Correct	464	1	5.8489	480	High
1003	Pre-reversal	Post-correct	Correct	465	1	6.12736	480	High
1003	Pre-reversal	Post-correct	Correct	466	1	5.8776	480	High
1003	Pre-reversal	Post-correct	Correct	467	1	5.79822	480	High
1003	Pre-reversal	Post-correct	Correct	468	1	5.70305	480	High
1003	Pre-reversal	Post-correct	Correct	469	1	6.08325	480	High
1003	Pre-reversal	Post-correct	Correct	470	1	6.2301	480	High
1003	Pre-reversal	Post-correct	Correct	471	1	5.81874	480	High
1003	Pre-reversal	Post-correct	Correct	472	1	6.01591	480	Low
1003	Pre-reversal	Post-correct	Correct	474	1	6.19456	480	High
1003	Pre-reversal	Post-correct	Correct	475	1	6.10353	480	High
1003	Pre-reversal	Post-correct	Correct	476	1	5.9157	480	High
1003	Pre-reversal	Post-correct	Correct	477	1	6.14606	480	Low
1003	Pre-reversal	Post-correct	Correct	478	1	5.94259	480	High
1003	Pre-reversal	Post-correct	Correct	479	1	5.79603	480	High
1003	Pre-reversal	Post-correct	Correct	480	1	5.85518	480	High
1003	Pre-reversal	Post-correct	Correct	481	1	5.91986	600	High
1003	Pre-reversal	Post-correct	Correct	482	1	6.06006	600	High
1003	Pre-reversal	Post-correct	Correct	483	1	6.03665	600	High
1003	Pre-reversal	Post-correct	Correct	484	1	5.71877	600	High
1003	Pre-reversal	Post-correct	Correct	485	1	5.90057	600	Low
1003	Pre-reversal	Post-correct	Correct	486	1	5.86743	600	High
1003	Pre-reversal	Post-correct	Correct	487	1	5.649	600	High
1003	Pre-reversal	Post-correct	Correct	488	1	6.20935	600	High
1003	Pre-reversal	Post-correct	Correct	489	1	5.78931	600	High
1003	Pre-reversal	Post-correct	Correct	490	1	6.13301	600	High
1003	Pre-reversal	Post-correct	Correct	491	1	6.01516	600	High
1003	Pre-reversal	Post-correct	Correct	492	1	6.19087	600	High
1003	Pre-reversal	Post-correct	Correct	494	1	6.20335	600	High
1003	Pre-reversal	Post-correct	Correct	495	1	5.96565	600	High
1003	Pre-reversal	Post-correct	Correct	496	1	6.36166	600	High
1003	Pre-reversal	Post-correct	Correct	497	1	5.74705	600	Low
1003	Pre-reversal	Post-correct	Correct	498	1	5.99649	600	High
1003	Pre-reversal	Post-correct	Correct	499	1	5.77662	600	High
1003	Pre-reversal	Post-correct	Correct	500	1	5.91005	600	High
1003	Pre-reversal	Post-correct	Correct	501	1	5.65869	600	High
1003	Pre-reversal	Post-correct	Correct	502	1	5.64958	600	High
1003	Pre-reversal	Post-correct	Correct	503	1	6.18527	600	High
1003	Pre-reversal	Post-correct	Correct	504	1	6.0519	600	High
1003	Pre-reversal	Post-correct	Correct	505	1	5.98383	600	High
1003	Pre-reversal	Post-correct	Correct	506	1	6.17452	600	High
1003	Pre-reversal	Post-correct	Correct	507	1	6.38417	600	High
1003	Pre-reversal	Post-correct	Correct	508	1	6.39979	600	High
1003	Pre-reversal	Post-correct	Correct	509	1	5.74471	600	High
1003	Pre-reversal	Post-correct	Correct	510	1	6.0192	600	Low
1003	Pre-reversal	Post-correct	Correct	511	1	6.06833	600	High
1003	Pre-reversal	Post-correct	Correct	512	1	5.76617	600	High
1003	Pre-reversal	Post-correct	Correct	513	1	6.0482	600	High
1003	Pre-reversal	Post-correct	Wrong	514	0	5.76035	600	High
1003	Pre-reversal	Post-error	Correct	515	1	6.13883	600	High
1003	Pre-reversal	Post-correct	Correct	516	1	6.1097	600	High
1003	Pre-reversal	Post-correct	Correct	517	1	6.35427	600	High
1003	Pre-reversal	Post-correct	Correct	518	1	6.2285	600	High
1003	Pre-reversal	Post-correct	Correct	519	1	6.08614	600	High
1003	Pre-reversal	Post-correct	Correct	520	1	6.07558	600	High
1003	Pre-reversal	Post-correct	Correct	521	1	5.93623	600	High
1003	Pre-reversal	Post-correct	Correct	522	1	5.97265	600	Low
1003	Pre-reversal	Post-correct	Correct	523	1	6.11359	600	High
1003	Pre-reversal	Post-correct	Correct	524	1	6.08827	600	High
1003	Pre-reversal	Post-correct	Correct	525	1	5.86379	600	High
1003	Pre-reversal	Post-correct	Correct	526	1	6.0033	600	High
1003	Pre-reversal	Post-correct	Correct	527	1	5.77298	600	High
1003	Pre-reversal	Post-correct	Correct	528	1	6.03918	600	High
1003	Pre-reversal	Post-correct	Correct	529	1	5.98553	600	High
1003	Pre-reversal	Post-correct	Correct	530	1	6.11583	600	High
1003	Pre-reversal	Post-correct	Correct	531	1	5.84557	600	Low
1003	Pre-reversal	Post-correct	Correct	532	1	5.94827	600	High
1003	Pre-reversal	Post-correct	Correct	533	1	6.06486	600	Low
1003	Pre-reversal	Post-correct	Correct	534	1	5.74471	600	High
1003	Pre-reversal	Post-correct	Correct	535	1	6.24072	600	High
1003	Pre-reversal	Post-correct	Correct	536	1	6.39352	600	High
1003	Pre-reversal	Post-correct	Correct	537	1	6.03867	600	High
1003	Pre-reversal	Post-correct	Correct	538	1	5.96459	600	High
1003	Pre-reversal	Post-correct	Correct	539	1	5.80147	600	High
1003	Pre-reversal	Post-correct	Correct	540	1	5.82541	600	High
1003	Pre-reversal	Post-correct	Correct	541	1	5.85846	600	Low
1003	Pre-reversal	Post-correct	Correct	542	1	5.80803	600	High
1003	Pre-reversal	Post-correct	Correct	543	1	5.85307	600	High
1003	Pre-reversal	Post-correct	Correct	544	1	6.1506	600	Low
1003	Pre-reversal	Post-correct	Correct	545	1	5.76539	600	High
1003	Pre-reversal	Post-correct	Correct	546	1	5.82041	600	High
1003	Pre-reversal	Post-correct	Correct	547	1	6.05077	600	High
1003	Pre-reversal	Post-correct	Correct	548	1	5.98785	600	Low
1003	Pre-reversal	Post-correct	Correct	549	1	6.08063	600	High
1003	Pre-reversal	Post-correct	Correct	550	1	5.7257	600	Low
1003	Pre-reversal	Post-correct	Correct	551	1	5.84475	600	Low
1003	Pre-reversal	Post-correct	Correct	552	1	5.75174	600	Low
1003	Pre-reversal	Post-correct	Correct	553	1	5.74556	600	High
1003	Pre-reversal	Post-correct	Correct	554	1	5.74799	600	High
1003	Pre-reversal	Post-correct	Correct	555	1	6.0216	600	High
1003	Pre-reversal	Post-correct	Correct	556	1	5.73322	600	Low
1003	Pre-reversal	Post-correct	Correct	557	1	5.81616	600	High
1003	Pre-reversal	Post-correct	Correct	558	1	6.01394	600	High
1003	Pre-reversal	Post-correct	Wrong	559	0	6.01564	600	High
1003	Pre-reversal	Post-error	Correct	560	1	6.13231	600	High
1003	Pre-reversal	Post-correct	Correct	561	1	5.88948	600	High
1003	Pre-reversal	Post-correct	Correct	562	1	5.90243	600	High
1003	Pre-reversal	Post-correct	Correct	563	1	6.11376	600	High
1003	Pre-reversal	Post-correct	Correct	564	1	6.12397	600	High
1003	Pre-reversal	Post-error	Correct	566	1	6.18372	600	High
1003	Pre-reversal	Post-correct	Correct	567	1	6.36338	600	Low
1003	Pre-reversal	Post-correct	Correct	568	1	5.98205	600	High
1003	Pre-reversal	Post-correct	Correct	569	1	5.729	600	High
1003	Pre-reversal	Post-correct	Correct	570	1	5.95167	600	High
1003	Pre-reversal	Post-correct	Correct	571	1	6.20609	600	High
1003	Pre-reversal	Post-correct	Correct	572	1	6.07568	600	Low
1003	Pre-reversal	Post-correct	Correct	573	1	6.19145	600	Low
1003	Pre-reversal	Post-correct	Correct	574	1	5.92406	600	High
1003	Pre-reversal	Post-correct	Correct	575	1	6.29529	600	High
1003	Pre-reversal	Post-correct	Correct	576	1	6.31605	600	Low
1003	Pre-reversal	Post-correct	Correct	577	1	6.37008	600	Low
1003	Pre-reversal	Post-correct	Correct	578	1	5.80956	600	High
1003	Pre-reversal	Post-correct	Correct	579	1	5.88303	600	Low
1003	Pre-reversal	Post-correct	Correct	580	1	5.76718	600	High
1003	Pre-reversal	Post-correct	Correct	581	1	5.93931	600	High
1003	Pre-reversal	Post-correct	Correct	582	1	5.79224	600	High
1003	Pre-reversal	Post-correct	Correct	583	1	5.95534	600	High
1003	Pre-reversal	Post-correct	Correct	584	1	6.08944	600	Low
1003	Pre-reversal	Post-correct	Correct	585	1	5.96752	600	High
1003	Pre-reversal	Post-correct	Correct	586	1	6.01603	600	High
1003	Pre-reversal	Post-correct	Correct	587	1	6.40798	600	High
1003	Pre-reversal	Post-correct	Correct	588	1	5.86194	600	Low
1003	Pre-reversal	Post-correct	Correct	589	1	5.96643	600	Low
1003	Pre-reversal	Post-correct	Correct	590	1	5.72197	600	High
1003	Pre-reversal	Post-correct	Correct	591	1	5.72413	600	High
1003	Pre-reversal	Post-correct	Correct	592	1	6.29324	600	High
1003	Pre-reversal	Post-correct	Correct	593	1	5.76325	600	High
1003	Pre-reversal	Post-correct	Correct	594	1	6.05071	600	High
1003	Pre-reversal	Post-correct	Correct	595	1	6.26987	600	High
1003	Pre-reversal	Post-correct	Correct	597	1	5.99619	600	High
1003	Pre-reversal	Post-correct	Correct	598	1	5.73859	600	High
1003	Pre-reversal	Post-correct	Correct	599	1	6.07603	600	High
1003	Pre-reversal	Post-correct	Correct	600	1	5.99822	600	High
1003	Pre-reversal	Post-correct	Correct	601	1	6.03766	720	High
1003	Pre-reversal	Post-correct	Correct	602	1	6.05669	720	High
1003	Pre-reversal	Post-correct	Correct	603	1	5.83773	720	High
1003	Pre-reversal	Post-correct	Correct	604	1	5.85331	720	High
1003	Pre-reversal	Post-correct	Correct	606	1	5.867	720	High
1003	Pre-reversal	Post-correct	Correct	607	1	5.79876	720	High
1003	Pre-reversal	Post-correct	Correct	608	1	5.62746	720	High
1003	Pre-reversal	Post-correct	Correct	609	1	5.76202	720	High
1003	Pre-reversal	Post-correct	Correct	610	1	5.64923	720	High
1003	Pre-reversal	Post-correct	Correct	611	1	5.928	720	High
1003	Pre-reversal	Post-correct	Correct	613	1	5.83355	720	High
1003	Pre-reversal	Post-correct	Correct	614	1	5.81988	720	High
1003	Pre-reversal	Post-correct	Correct	615	1	5.85315	720	High
1003	Pre-reversal	Post-correct	Correct	616	1	6.11597	720	High
1003	Pre-reversal	Post-correct	Correct	617	1	5.83407	720	High
1003	Pre-reversal	Post-correct	Correct	618	1	5.83812	720	High
1003	Pre-reversal	Post-correct	Correct	619	1	5.76996	720	High
1003	Pre-reversal	Post-correct	Correct	620	1	5.90964	720	High
1003	Pre-reversal	Post-correct	Correct	621	1	5.58612	720	High
1003	Pre-reversal	Post-correct	Correct	622	1	5.86004	720	Low
1003	Pre-reversal	Post-correct	Correct	623	1	5.88998	720	Low
1003	Pre-reversal	Post-correct	Correct	624	1	5.99689	720	Low
1003	Pre-reversal	Post-correct	Correct	625	1	6.31866	720	High
1003	Pre-reversal	Post-correct	Wrong	626	0	6.03442	720	High
1003	Pre-reversal	Post-error	Correct	627	1	5.7157	720	Low
1003	Pre-reversal	Post-correct	Correct	628	1	6.08296	720	High
1003	Pre-reversal	Post-correct	Correct	629	1	6.09972	720	High
1003	Pre-reversal	Post-correct	Correct	630	1	5.78423	720	High
1003	Pre-reversal	Post-correct	Correct	631	1	6.08942	720	High
1003	Pre-reversal	Post-correct	Correct	632	1	5.87088	720	High
1003	Pre-reversal	Post-correct	Correct	633	1	5.97963	720	High
1003	Pre-reversal	Post-correct	Correct	634	1	6.00803	720	High
1003	Pre-reversal	Post-correct	Correct	635	1	5.99514	720	High
1003	Pre-reversal	Post-correct	Correct	636	1	6.01154	720	High
1003	Pre-reversal	Post-correct	Correct	637	1	5.92113	720	High
1003	Pre-reversal	Post-correct	Correct	639	1	6.06443	720	Low
1003	Pre-reversal	Post-correct	Correct	640	1	5.75673	720	High
1003	Pre-reversal	Post-correct	Correct	641	1	6.06931	720	High
1003	Pre-reversal	Post-correct	Correct	642	1	5.69633	720	High
1003	Pre-reversal	Post-correct	Correct	643	1	6.07568	720	High
1003	Pre-reversal	Post-correct	Correct	644	1	6.1453	720	High
1003	Pre-reversal	Post-correct	Correct	645	1	6.32541	720	Low
1003	Pre-reversal	Post-correct	Correct	646	1	6.16815	720	High
1003	Pre-reversal	Post-correct	Correct	647	1	6.15986	720	High
1003	Pre-reversal	Post-correct	Correct	648	1	5.90653	720	High
1003	Pre-reversal	Post-correct	Correct	649	1	5.81554	720	High
1003	Pre-reversal	Post-correct	Correct	650	1	6.10669	720	High
1003	Pre-reversal	Post-correct	Correct	651	1	5.66147	720	High
1003	Pre-reversal	Post-correct	Correct	652	1	5.89423	720	High
1003	Pre-reversal	Post-correct	Correct	653	1	5.84546	720	High
1003	Pre-reversal	Post-correct	Correct	654	1	6.17594	720	High
1003	Pre-reversal	Post-correct	Correct	655	1	5.8667	720	High
1003	Pre-reversal	Post-correct	Correct	656	1	5.66916	720	Low
1003	Pre-reversal	Post-correct	Correct	657	1	5.95886	720	High
1003	Pre-reversal	Post-correct	Correct	658	1	5.89328	720	Low
1003	Pre-reversal	Post-correct	Correct	659	1	6.11651	720	Low
1003	Pre-reversal	Post-correct	Correct	660	1	5.90268	720	High
1003	Pre-reversal	Post-correct	Correct	661	1	5.75595	720	High
1003	Pre-reversal	Post-correct	Correct	662	1	5.96648	720	Low
1003	Pre-reversal	Post-correct	Correct	663	1	6.07193	720	High
1003	Pre-reversal	Post-correct	Correct	664	1	5.81388	720	Low
1003	Pre-reversal	Post-correct	Correct	665	1	5.91961	720	High
1003	Pre-reversal	Post-correct	Correct	666	1	5.85312	720	High
1003	Pre-reversal	Post-correct	Correct	667	1	5.759	720	High
1003	Pre-reversal	Post-correct	Correct	668	1	6.07551	720	Low
1003	Pre-reversal	Post-correct	Correct	669	1	5.79439	720	High
1003	Pre-reversal	Post-correct	Correct	670	1	6.02706	720	Low
1003	Pre-reversal	Post-correct	Correct	671	1	5.79672	720	High
1003	Pre-reversal	Post-correct	Correct	672	1	6.00457	720	High
1003	Pre-reversal	Post-correct	Correct	673	1	5.89708	720	Low
1003	Pre-reversal	Post-correct	Correct	674	1	6.21597	720	High
1003	Pre-reversal	Post-correct	Correct	675	1	5.76648	720	High
1003	Pre-reversal	Post-correct	Correct	676	1	5.85639	720	Low
1003	Pre-reversal	Post-correct	Correct	677	1	5.84119	720	High
1003	Pre-reversal	Post-correct	Correct	678	1	5.81584	720	High
1003	Pre-reversal	Post-correct	Correct	679	1	5.81993	720	High
1003	Pre-reversal	Post-correct	Correct	680	1	6.25836	720	High
1003	Pre-reversal	Post-correct	Correct	681	1	6.05538	720	High
1003	Pre-reversal	Post-correct	Correct	683	1	5.64606	720	High
1003	Pre-reversal	Post-correct	Wrong	684	0	5.97775	720	Low
1003	Pre-reversal	Post-error	Correct	685	1	6.20237	720	High
1003	Pre-reversal	Post-correct	Correct	686	1	6.10773	720	High
1003	Pre-reversal	Post-correct	Correct	687	1	5.81129	720	High
1003	Pre-reversal	Post-correct	Correct	688	1	5.74759	720	High
1003	Pre-reversal	Post-correct	Correct	689	1	6.15302	720	High
1003	Pre-reversal	Post-correct	Wrong	690	0	6.11415	720	High
1003	Pre-reversal	Post-correct	Correct	692	1	5.81231	720	High
1003	Pre-reversal	Post-correct	Correct	693	1	5.87423	720	High
1003	Pre-reversal	Post-correct	Correct	694	1	5.8125	720	Low
1003	Pre-reversal	Post-correct	Correct	695	1	6.07733	720	High
1003	Pre-reversal	Post-correct	Correct	696	1	5.75827	720	Low
1003	Pre-reversal	Post-correct	Correct	697	1	6.02435	720	High
1003	Pre-reversal	Post-correct	Correct	698	1	5.86372	720	Low
1003	Pre-reversal	Post-correct	Correct	699	1	5.87144	720	High
1003	Pre-reversal	Post-correct	Correct	700	1	5.74126	720	High
1003	Pre-reversal	Post-correct	Correct	701	1	5.88104	720	High
1003	Pre-reversal	Post-correct	Correct	702	1	5.7711	720	High
1003	Pre-reversal	Post-correct	Correct	703	1	5.89429	720	High
1003	Pre-reversal	Post-correct	Correct	704	1	5.83971	720	Low
1003	Pre-reversal	Post-correct	Correct	705	1	5.73357	720	High
1003	Pre-reversal	Post-correct	Correct	706	1	6.08173	720	High
1003	Pre-reversal	Post-correct	Correct	707	1	5.91126	720	Low
1003	Pre-reversal	Post-correct	Correct	708	1	5.74695	720	High
1003	Pre-reversal	Post-correct	Correct	709	1	5.97116	720	High
1003	Pre-reversal	Post-correct	Correct	710	1	5.90081	720	High
1003	Pre-reversal	Post-correct	Correct	711	1	6.11672	720	High
1003	Pre-reversal	Post-correct	Correct	712	1	6.16562	720	High
1003	Pre-reversal	Post-correct	Correct	713	1	5.82949	720	High
1003	Pre-reversal	Post-correct	Correct	714	1	5.94422	720	Low
1003	Pre-reversal	Post-correct	Correct	717	1	6.17037	720	Low
1003	Pre-reversal	Post-correct	Correct	718	1	6.10127	720	High
1003	Pre-reversal	Post-correct	Correct	719	1	6.21424	720	High
1003	Pre-reversal	Post-correct	Correct	720	1	5.92042	720	High
1003	Pre-reversal	Post-correct	Correct	721	1	5.84516	840	High
1003	Pre-reversal	Post-correct	Correct	722	1	5.86614	840	Low
1003	Pre-reversal	Post-correct	Correct	723	1	6.10828	840	Low
1003	Pre-reversal	Post-correct	Correct	724	1	6.05042	840	High
1003	Pre-reversal	Post-correct	Correct	725	1	5.85892	840	High
1003	Pre-reversal	Post-correct	Correct	726	1	6.07082	840	High
1003	Pre-reversal	Post-correct	Correct	727	1	5.78205	840	Low
1003	Pre-reversal	Post-correct	Correct	728	1	5.93082	840	High
1003	Pre-reversal	Post-correct	Correct	729	1	5.78854	840	High
1003	Pre-reversal	Post-correct	Correct	730	1	6.36744	840	Low
1003	Pre-reversal	Post-correct	Correct	731	1	6.05443	840	Low
1003	Pre-reversal	Post-correct	Correct	732	1	5.85227	840	High
1003	Pre-reversal	Post-correct	Correct	733	1	6.08077	840	High
1003	Pre-reversal	Post-correct	Correct	734	1	6.23987	840	High
1003	Pre-reversal	Post-correct	Correct	735	1	5.8216	840	High
1003	Pre-reversal	Post-correct	Correct	736	1	5.89407	840	Low
1003	Pre-reversal	Post-correct	Correct	737	1	5.87941	840	High
1003	Pre-reversal	Post-correct	Correct	738	1	5.8061	840	High
1003	Pre-reversal	Post-correct	Correct	739	1	6.32021	840	Low
1003	Pre-reversal	Post-correct	Correct	740	1	5.84186	840	Low
1003	Pre-reversal	Post-correct	Correct	741	1	5.99599	840	High
1003	Pre-reversal	Post-correct	Correct	742	1	5.77006	840	High
1003	Pre-reversal	Post-correct	Correct	743	1	6.14967	840	High
1003	Pre-reversal	Post-correct	Correct	744	1	5.93127	840	Low
1003	Pre-reversal	Post-correct	Correct	746	1	5.76021	840	High
1003	Pre-reversal	Post-correct	Correct	747	1	6.15584	840	High
1003	Pre-reversal	Post-correct	Correct	748	1	5.75425	840	High
1003	Pre-reversal	Post-correct	Correct	749	1	5.74168	840	High
1003	Pre-reversal	Post-correct	Correct	750	1	5.85878	840	High
1003	Pre-reversal	Post-correct	Correct	751	1	5.8378	840	High
1003	Pre-reversal	Post-correct	Correct	752	1	5.96207	840	High
1003	Pre-reversal	Post-correct	Correct	753	1	6.23403	840	High
1003	Pre-reversal	Post-correct	Correct	754	1	5.87082	840	High
1003	Pre-reversal	Post-correct	Correct	755	1	5.80897	840	High
1003	Pre-reversal	Post-correct	Correct	756	1	5.78892	840	High
1003	Pre-reversal	Post-correct	Correct	757	1	6.02277	840	High
1003	Pre-reversal	Post-correct	Correct	758	1	5.69518	840	High
1003	Pre-reversal	Post-correct	Correct	759	1	5.99843	840	High
1003	Pre-reversal	Post-correct	Correct	760	1	5.77302	840	High
1003	Pre-reversal	Post-correct	Correct	761	1	5.77323	840	Low
1003	Pre-reversal	Post-correct	Correct	762	1	6.26077	840	High
1003	Pre-reversal	Post-correct	Correct	763	1	6.07235	840	High
1003	Pre-reversal	Post-correct	Correct	764	1	6.44743	840	High
1003	Pre-reversal	Post-correct	Correct	765	1	5.83815	840	High
1003	Pre-reversal	Post-correct	Correct	766	1	5.99283	840	High
1003	Pre-reversal	Post-correct	Correct	767	1	6.24852	840	High
1003	Pre-reversal	Post-correct	Correct	768	1	5.85017	840	High
1003	Pre-reversal	Post-correct	Correct	769	1	6.44374	840	High
1003	Pre-reversal	Post-correct	Correct	770	1	6.12848	840	High
1003	Pre-reversal	Post-correct	Correct	771	1	5.72186	840	High
1003	Pre-reversal	Post-correct	Correct	772	1	5.96151	840	Low
1003	Pre-reversal	Post-correct	Correct	773	1	5.80384	840	Low
1003	Pre-reversal	Post-correct	Correct	774	1	5.98882	840	High
1003	Pre-reversal	Post-correct	Correct	775	1	5.95495	840	High
1003	Pre-reversal	Post-correct	Correct	776	1	6.36825	840	High
1003	Pre-reversal	Post-correct	Correct	777	1	5.89836	840	High
1003	Pre-reversal	Post-correct	Correct	778	1	6.01898	840	High
1003	Pre-reversal	Post-correct	Correct	779	1	6.0681	840	High
1003	Pre-reversal	Post-correct	Correct	780	1	5.76595	840	High
1003	Pre-reversal	Post-correct	Correct	781	1	5.91713	840	High
1003	Pre-reversal	Post-correct	Correct	782	1	5.99976	840	High
1003	Pre-reversal	Post-correct	Correct	784	1	6.03265	840	High
1003	Pre-reversal	Post-correct	Correct	785	1	6.35065	840	High
1003	Pre-reversal	Post-correct	Correct	786	1	6.13757	840	High
1003	Pre-reversal	Post-correct	Correct	787	1	5.90172	840	High
1003	Pre-reversal	Post-correct	Correct	788	1	6.14364	840	High
1003	Pre-reversal	Post-correct	Correct	789	1	6.11753	840	High
1003	Pre-reversal	Post-correct	Correct	790	1	6.22743	840	Low
1003	Pre-reversal	Post-correct	Correct	791	1	5.9641	840	Low
1003	Pre-reversal	Post-correct	Correct	792	1	5.89316	840	High
1003	Pre-reversal	Post-correct	Correct	793	1	5.75344	840	High
1003	Pre-reversal	Post-correct	Correct	794	1	5.75346	840	High
1003	Pre-reversal	Post-correct	Correct	795	1	5.85038	840	High
1003	Pre-reversal	Post-correct	Correct	796	1	5.93158	840	Low
1003	Pre-reversal	Post-correct	Correct	797	1	5.79547	840	High
1003	Pre-reversal	Post-correct	Correct	798	1	5.8315	840	High
1003	Pre-reversal	Post-correct	Correct	799	1	5.90341	840	High
1003	Pre-reversal	Post-correct	Correct	800	1	6.12762	840	High
1003	Pre-reversal	Post-correct	Correct	801	1	5.76515	840	High
1003	Pre-reversal	Post-correct	Correct	802	1	6.16356	840	High
1003	Pre-reversal	Post-correct	Correct	803	1	6.05703	840	High
1003	Pre-reversal	Post-correct	Correct	804	1	5.93268	840	High
1003	Pre-reversal	Post-correct	Correct	805	1	5.85567	840	High
1003	Pre-reversal	Post-correct	Correct	806	1	5.92409	840	High
1003	Pre-reversal	Post-correct	Correct	807	1	5.88604	840	High
1003	Pre-reversal	Post-correct	Correct	808	1	5.77675	840	High
1003	Pre-reversal	Post-correct	Correct	809	1	5.79531	840	High
1003	Pre-reversal	Post-correct	Correct	810	1	5.97329	840	Low
1003	Pre-reversal	Post-correct	Correct	811	1	5.73073	840	High
1003	Pre-reversal	Post-correct	Correct	812	1	6.43114	840	High
1003	Pre-reversal	Post-correct	Correct	813	1	5.84338	840	High
1003	Pre-reversal	Post-correct	Correct	814	1	5.78794	840	High
1003	Pre-reversal	Post-correct	Correct	815	1	6.02676	840	High
1003	Pre-reversal	Post-correct	Correct	816	1	5.87802	840	High
1003	Pre-reversal	Post-correct	Correct	817	1	5.81677	840	High
1003	Pre-reversal	Post-correct	Correct	818	1	5.91676	840	High
1003	Pre-reversal	Post-correct	Correct	819	1	5.91691	840	High
1003	Pre-reversal	Post-correct	Correct	820	1	5.59577	840	High
1003	Pre-reversal	Post-correct	Correct	821	1	5.80325	840	High
1003	Pre-reversal	Post-correct	Correct	822	1	5.74746	840	Low
1003	Pre-reversal	Post-correct	Correct	823	1	5.8583	840	High
1003	Pre-reversal	Post-correct	Wrong	824	0	5.81369	840	High
1003	Pre-reversal	Post-error	Correct	825	1	6.24657	840	High
1003	Pre-reversal	Post-correct	Correct	826	1	6.25053	840	High
1003	Pre-reversal	Post-correct	Correct	827	1	6.01213	840	High
1003	Pre-reversal	Post-correct	Correct	829	1	5.75733	840	High
1003	Pre-reversal	Post-correct	Correct	830	1	5.77016	840	High
1003	Pre-reversal	Post-correct	Correct	831	1	5.8009	840	High
1003	Pre-reversal	Post-correct	Correct	832	1	5.96276	840	High
1003	Pre-reversal	Post-correct	Correct	833	1	5.97639	840	Low
1003	Pre-reversal	Post-correct	Correct	834	1	6.34808	840	High
1003	Pre-reversal	Post-correct	Correct	836	1	6.43005	840	High
1003	Pre-reversal	Post-correct	Correct	837	1	5.95135	840	High
1003	Pre-reversal	Post-correct	Correct	838	1	6.40964	840	High
1003	Pre-reversal	Post-correct	Correct	839	1	5.72488	840	High
1003	Pre-reversal	Post-correct	Correct	840	1	6.3011	840	High
1003	Pre-reversal	Post-correct	Correct	841	1	5.8837	960	High
1003	Pre-reversal	Post-correct	Correct	842	1	5.94495	960	High
1003	Pre-reversal	Post-correct	Correct	843	1	5.6462	960	Low
1003	Pre-reversal	Post-correct	Correct	844	1	5.74489	960	High
1003	Pre-reversal	Post-correct	Correct	845	1	5.90074	960	Low
1003	Pre-reversal	Post-correct	Correct	846	1	5.71488	960	Low
1003	Pre-reversal	Post-correct	Correct	847	1	5.75597	960	High
1003	Pre-reversal	Post-correct	Correct	848	1	6.28067	960	High
1003	Pre-reversal	Post-correct	Correct	849	1	5.79155	960	High
1003	Pre-reversal	Post-correct	Correct	850	1	5.80978	960	High
1003	Pre-reversal	Post-correct	Correct	851	1	6.12011	960	High
1003	Pre-reversal	Post-correct	Correct	852	1	5.94452	960	High
1003	Pre-reversal	Post-correct	Correct	853	1	5.72694	960	Low
1003	Pre-reversal	Post-correct	Correct	854	1	5.98577	960	High
1003	Pre-reversal	Post-correct	Correct	855	1	5.74661	960	Low
1003	Pre-reversal	Post-correct	Correct	856	1	5.95021	960	High
1003	Pre-reversal	Post-correct	Correct	857	1	5.74045	960	Low
1003	Pre-reversal	Post-correct	Correct	858	1	5.64159	960	High
1003	Pre-reversal	Post-correct	Correct	859	1	5.58066	960	High
1003	Pre-reversal	Post-correct	Correct	860	1	5.70832	960	High
1003	Pre-reversal	Post-correct	Correct	861	1	5.84084	960	High
1003	Pre-reversal	Post-correct	Correct	862	1	5.97494	960	High
1003	Pre-reversal	Post-correct	Correct	863	1	5.72636	960	High
1003	Pre-reversal	Post-correct	Correct	864	1	5.86241	960	High
1003	Pre-reversal	Post-correct	Correct	865	1	5.90885	960	High
1003	Pre-reversal	Post-correct	Correct	866	1	6.00224	960	High
1003	Pre-reversal	Post-correct	Correct	867	1	6.10712	960	High
1003	Pre-reversal	Post-correct	Correct	868	1	5.92359	960	High
1003	Pre-reversal	Post-correct	Correct	869	1	5.79849	960	High
1003	Pre-reversal	Post-correct	Correct	870	1	5.70328	960	High
1003	Pre-reversal	Post-correct	Correct	871	1	5.63685	960	High
1003	Pre-reversal	Post-correct	Correct	872	1	5.92062	960	High
1003	Pre-reversal	Post-correct	Correct	873	1	6.11958	960	High
1003	Pre-reversal	Post-correct	Correct	874	1	6.32696	960	Low
1003	Pre-reversal	Post-correct	Correct	875	1	5.71745	960	High
1003	Pre-reversal	Post-correct	Correct	876	1	5.77724	960	High
1003	Pre-reversal	Post-correct	Correct	877	1	6.20844	960	High
1003	Pre-reversal	Post-correct	Correct	878	1	5.86448	960	High
1003	Pre-reversal	Post-correct	Correct	879	1	6.28972	960	High
1003	Pre-reversal	Post-correct	Correct	880	1	5.66442	960	High
1003	Pre-reversal	Post-correct	Correct	881	1	5.95015	960	High
1003	Pre-reversal	Post-correct	Correct	882	1	5.95892	960	High
1003	Pre-reversal	Post-correct	Correct	883	1	6.00777	960	High
1003	Pre-reversal	Post-correct	Correct	884	1	5.56565	960	High
1003	Pre-reversal	Post-correct	Correct	885	1	6.0731	960	High
1003	Pre-reversal	Post-correct	Correct	886	1	6.0853	960	High
1003	Pre-reversal	Post-correct	Correct	887	1	5.60125	960	High
1003	Pre-reversal	Post-correct	Correct	888	1	5.86025	960	High
1003	Pre-reversal	Post-correct	Correct	889	1	5.76683	960	Low
1003	Pre-reversal	Post-correct	Correct	890	1	5.65454	960	High
1003	Pre-reversal	Post-correct	Correct	891	1	5.72017	960	High
1003	Pre-reversal	Post-correct	Wrong	892	0	5.75483	960	High
1003	Pre-reversal	Post-error	Correct	893	1	6.11302	960	High
1003	Pre-reversal	Post-correct	Correct	894	1	6.32169	960	High
1003	Pre-reversal	Post-correct	Correct	895	1	5.94322	960	High
1003	Pre-reversal	Post-correct	Correct	896	1	6.02883	960	Low
1003	Pre-reversal	Post-correct	Correct	897	1	5.89515	960	High
1003	Pre-reversal	Post-correct	Correct	898	1	5.74937	960	High
1003	Pre-reversal	Post-correct	Correct	899	1	5.93675	960	High
1003	Pre-reversal	Post-correct	Correct	900	1	5.87138	960	High
1003	Pre-reversal	Post-correct	Correct	901	1	6.15168	960	High
1003	Pre-reversal	Post-correct	Correct	902	1	5.89033	960	High
1003	Pre-reversal	Post-correct	Wrong	903	0	6.05499	960	High
1003	Pre-reversal	Post-error	Correct	904	1	5.87606	960	High
1003	Pre-reversal	Post-correct	Correct	905	1	6.25577	960	High
1003	Pre-reversal	Post-correct	Correct	907	1	5.80659	960	High
1003	Pre-reversal	Post-correct	Correct	908	1	5.89678	960	High
1003	Pre-reversal	Post-correct	Correct	909	1	5.92041	960	High
1003	Pre-reversal	Post-correct	Correct	910	1	5.91518	960	High
1003	Pre-reversal	Post-correct	Correct	911	1	5.71927	960	High
1003	Pre-reversal	Post-correct	Correct	912	1	5.76014	960	High
1003	Pre-reversal	Post-correct	Correct	913	1	5.92275	960	High
1003	Pre-reversal	Post-correct	Correct	914	1	5.80362	960	High
1003	Pre-reversal	Post-correct	Correct	915	1	6.41817	960	High
1003	Pre-reversal	Post-correct	Correct	916	1	6.07671	960	High
1003	Pre-reversal	Post-correct	Correct	917	1	6.05202	960	High
1003	Pre-reversal	Post-correct	Correct	918	1	6.13335	960	High
1003	Pre-reversal	Post-correct	Correct	919	1	5.72912	960	High
1003	Pre-reversal	Post-correct	Correct	920	1	6.03172	960	High
1003	Pre-reversal	Post-correct	Correct	921	1	6.17479	960	High
1003	Pre-reversal	Post-correct	Correct	922	1	5.73847	960	High
1003	Pre-reversal	Post-correct	Correct	923	1	5.68804	960	High
1003	Pre-reversal	Post-correct	Correct	924	1	5.73139	960	High
1003	Pre-reversal	Post-correct	Correct	926	1	5.82343	960	High
1003	Pre-reversal	Post-correct	Correct	927	1	5.89579	960	High
1003	Pre-reversal	Post-correct	Correct	928	1	5.82965	960	High
1003	Pre-reversal	Post-correct	Correct	929	1	6.08128	960	High
1003	Pre-reversal	Post-correct	Correct	930	1	5.88324	960	High
1003	Pre-reversal	Post-correct	Correct	931	1	5.76732	960	Low
1003	Pre-reversal	Post-correct	Correct	932	1	5.92356	960	High
1003	Pre-reversal	Post-correct	Correct	934	1	5.80284	960	High
1003	Pre-reversal	Post-correct	Correct	935	1	5.68105	960	High
1003	Pre-reversal	Post-correct	Correct	936	1	6.21589	960	High
1003	Pre-reversal	Post-correct	Correct	937	1	5.77267	960	High
1003	Pre-reversal	Post-correct	Correct	938	1	6.01968	960	High
1003	Pre-reversal	Post-correct	Correct	939	1	6.16987	960	High
1003	Pre-reversal	Post-correct	Correct	940	1	6.11409	960	High
1003	Pre-reversal	Post-correct	Correct	941	1	5.92673	960	High
1003	Pre-reversal	Post-correct	Correct	942	1	6.09345	960	High
1003	Pre-reversal	Post-correct	Correct	943	1	6.42055	960	High
1003	Pre-reversal	Post-correct	Correct	944	1	5.7527	960	High
1003	Pre-reversal	Post-correct	Correct	945	1	5.92729	960	High
1003	Pre-reversal	Post-correct	Correct	946	1	6.29748	960	High
1003	Pre-reversal	Post-correct	Correct	947	1	5.96765	960	Low
1003	Pre-reversal	Post-correct	Correct	948	1	5.94535	960	High
1003	Pre-reversal	Post-correct	Correct	949	1	5.80327	960	Low
1003	Pre-reversal	Post-correct	Correct	951	1	5.83528	960	High
1003	Pre-reversal	Post-correct	Correct	952	1	5.87925	960	High
1003	Pre-reversal	Post-correct	Correct	953	1	6.10536	960	High
1003	Pre-reversal	Post-correct	Correct	954	1	5.75891	960	High
1003	Pre-reversal	Post-correct	Correct	955	1	5.84372	960	Low
1003	Pre-reversal	Post-correct	Correct	956	1	5.7443	960	High
1003	Pre-reversal	Post-correct	Correct	957	1	5.98932	960	High
1003	Pre-reversal	Post-correct	Correct	958	1	6.07728	960	Low
1003	Pre-reversal	Post-correct	Correct	959	1	5.9641	960	High
1003	Pre-reversal	Post-correct	Correct	960	1	5.90438	960	High
1004	Pre-reversal	Post-correct	Correct	2	1	5.64568	120	Low
1004	Pre-reversal	Post-correct	Correct	3	1	5.76956	120	High
1004	Pre-reversal	Post-correct	Correct	4	1	5.75716	120	Low
1004	Pre-reversal	Post-correct	Correct	5	1	5.88188	120	High
1004	Pre-reversal	Post-correct	Correct	6	1	5.87833	120	High
1004	Pre-reversal	Post-correct	Correct	7	1	5.60554	120	High
1004	Pre-reversal	Post-correct	Correct	8	1	5.60586	120	High
1004	Pre-reversal	Post-correct	Correct	9	1	5.59127	120	Low
1004	Pre-reversal	Post-correct	Correct	10	1	5.8114	120	Low
1004	Pre-reversal	Post-correct	Correct	11	1	5.86787	120	Low
1004	Pre-reversal	Post-correct	Wrong	12	0	5.80584	120	High
1004	Pre-reversal	Post-error	Correct	13	1	6.15197	120	Low
1004	Pre-reversal	Post-correct	Correct	16	1	5.62677	120	High
1004	Pre-reversal	Post-correct	Correct	18	1	6.06667	120	High
1004	Pre-reversal	Post-correct	Correct	19	1	5.60776	120	High
1004	Pre-reversal	Post-correct	Correct	20	1	5.71236	120	High
1004	Pre-reversal	Post-correct	Correct	21	1	5.99471	120	High
1004	Pre-reversal	Post-correct	Correct	22	1	5.88057	120	High
1004	Pre-reversal	Post-correct	Correct	23	1	6.10213	120	Low
1004	Pre-reversal	Post-correct	Correct	24	1	5.81747	120	High
1004	Pre-reversal	Post-correct	Correct	25	1	5.74785	120	High
1004	Pre-reversal	Post-correct	Correct	26	1	5.95129	120	High
1004	Pre-reversal	Post-correct	Correct	28	1	5.62648	120	High
1004	Pre-reversal	Post-correct	Wrong	29	0	5.77998	120	High
1004	Pre-reversal	Post-error	Correct	30	1	5.98593	120	High
1004	Pre-reversal	Post-correct	Correct	31	1	5.83828	120	High
1004	Pre-reversal	Post-correct	Correct	32	1	6.10156	120	High
1004	Pre-reversal	Post-correct	Correct	33	1	5.97624	120	High
1004	Pre-reversal	Post-correct	Correct	34	1	5.73446	120	High
1004	Pre-reversal	Post-correct	Correct	35	1	6.10932	120	High
1004	Pre-reversal	Post-correct	Correct	36	1	5.85437	120	High
1004	Pre-reversal	Post-correct	Correct	37	1	5.68871	120	High
1004	Pre-reversal	Post-correct	Correct	38	1	5.86608	120	High
1004	Pre-reversal	Post-correct	Correct	39	1	5.80993	120	High
1004	Pre-reversal	Post-correct	Correct	40	1	5.82	120	High
1004	Pre-reversal	Post-correct	Correct	41	1	5.89262	120	High
1004	Pre-reversal	Post-correct	Correct	42	1	5.75273	120	High
1004	Pre-reversal	Post-correct	Correct	43	1	5.87812	120	High
1004	Pre-reversal	Post-correct	Correct	44	1	6.00596	120	High
1004	Pre-reversal	Post-correct	Correct	45	1	5.80688	120	High
1004	Pre-reversal	Post-correct	Correct	46	1	5.76813	120	High
1004	Pre-reversal	Post-correct	Correct	47	1	5.7683	120	Low
1004	Pre-reversal	Post-correct	Correct	48	1	5.64208	120	High
1004	Pre-reversal	Post-correct	Correct	49	1	5.92278	120	High
1004	Pre-reversal	Post-correct	Correct	50	1	6.13009	120	High
1004	Pre-reversal	Post-correct	Correct	51	1	5.84702	120	High
1004	Pre-reversal	Post-correct	Correct	52	1	5.91769	120	High
1004	Pre-reversal	Post-correct	Correct	53	1	5.75445	120	High
1004	Pre-reversal	Post-correct	Correct	54	1	5.72245	120	High
1004	Pre-reversal	Post-correct	Wrong	55	0	5.65031	120	Low
1004	Pre-reversal	Post-error	Correct	56	1	6.10428	120	High
1004	Pre-reversal	Post-correct	Correct	57	1	5.81851	120	High
1004	Pre-reversal	Post-correct	Wrong	58	0	5.66934	120	High
1004	Pre-reversal	Post-correct	Correct	60	1	5.48861	120	High
1004	Pre-reversal	Post-correct	Correct	61	1	5.94878	120	High
1004	Pre-reversal	Post-correct	Correct	62	1	5.94218	120	High
1004	Pre-reversal	Post-correct	Correct	63	1	5.75184	120	High
1004	Pre-reversal	Post-correct	Correct	64	1	6.15018	120	High
1004	Pre-reversal	Post-correct	Correct	65	1	5.72653	120	Low
1004	Pre-reversal	Post-correct	Correct	66	1	5.76074	120	High
1004	Pre-reversal	Post-correct	Correct	67	1	6.08597	120	High
1004	Pre-reversal	Post-correct	Correct	68	1	5.92169	120	High
1004	Pre-reversal	Post-correct	Correct	69	1	5.78409	120	High
1004	Pre-reversal	Post-correct	Wrong	70	0	5.48539	120	High
1004	Pre-reversal	Post-error	Correct	71	1	6.06029	120	High
1004	Pre-reversal	Post-correct	Correct	72	1	6.00772	120	High
1004	Pre-reversal	Post-correct	Correct	73	1	6.0241	120	High
1004	Pre-reversal	Post-correct	Correct	74	1	5.76199	120	High
1004	Pre-reversal	Post-correct	Correct	75	1	5.68367	120	High
1004	Pre-reversal	Post-correct	Correct	76	1	5.9119	120	High
1004	Pre-reversal	Post-correct	Correct	77	1	5.74773	120	High
1004	Pre-reversal	Post-correct	Correct	78	1	5.5767	120	High
1004	Pre-reversal	Post-correct	Correct	79	1	5.6799	120	High
1004	Pre-reversal	Post-correct	Correct	80	1	5.73753	120	High
1004	Pre-reversal	Post-correct	Wrong	81	0	5.95323	120	High
1004	Pre-reversal	Post-error	Correct	82	1	5.90911	120	High
1004	Pre-reversal	Post-correct	Correct	83	1	5.60001	120	High
1004	Pre-reversal	Post-correct	Correct	84	1	5.82448	120	Low
1004	Pre-reversal	Post-correct	Correct	85	1	5.59798	120	Low
1004	Pre-reversal	Post-correct	Correct	86	1	5.76801	120	High
1004	Pre-reversal	Post-correct	Correct	87	1	5.6559	120	High
1004	Pre-reversal	Post-correct	Correct	88	1	5.91708	120	High
1004	Pre-reversal	Post-correct	Correct	89	1	5.85623	120	High
1004	Pre-reversal	Post-correct	Correct	90	1	5.76867	120	High
1004	Pre-reversal	Post-correct	Correct	91	1	5.64959	120	High
1004	Pre-reversal	Post-correct	Correct	92	1	6.08107	120	High
1004	Pre-reversal	Post-correct	Correct	93	1	5.73308	120	High
1004	Pre-reversal	Post-correct	Correct	94	1	5.70909	120	High
1004	Pre-reversal	Post-correct	Correct	96	1	5.83999	120	High
1004	Pre-reversal	Post-correct	Correct	97	1	5.49369	120	High
1004	Pre-reversal	Post-correct	Correct	98	1	5.75742	120	Low
1004	Pre-reversal	Post-correct	Correct	99	1	5.97775	120	High
1004	Pre-reversal	Post-correct	Correct	100	1	5.66965	120	High
1004	Pre-reversal	Post-correct	Correct	101	1	5.80908	120	High
1004	Pre-reversal	Post-correct	Correct	102	1	5.80726	120	High
1004	Pre-reversal	Post-correct	Correct	103	1	5.6907	120	High
1004	Pre-reversal	Post-correct	Correct	104	1	5.80351	120	High
1004	Pre-reversal	Post-correct	Correct	105	1	5.62342	120	High
1004	Pre-reversal	Post-correct	Correct	106	1	5.62373	120	High
1004	Pre-reversal	Post-correct	Correct	107	1	6.13754	120	High
1004	Pre-reversal	Post-correct	Correct	108	1	5.85115	120	High
1004	Pre-reversal	Post-correct	Correct	109	1	5.83203	120	Low
1004	Pre-reversal	Post-correct	Correct	110	1	5.84766	120	High
1004	Pre-reversal	Post-correct	Correct	111	1	5.80443	120	High
1004	Pre-reversal	Post-correct	Correct	112	1	5.58782	120	High
1004	Pre-reversal	Post-correct	Correct	113	1	5.66017	120	High
1004	Pre-reversal	Post-correct	Correct	114	1	6.0176	120	High
1004	Pre-reversal	Post-correct	Correct	115	1	5.56582	120	High
1004	Pre-reversal	Post-correct	Correct	116	1	5.52938	120	High
1004	Pre-reversal	Post-correct	Correct	117	1	5.82523	120	High
1004	Pre-reversal	Post-correct	Correct	118	1	5.65641	120	High
1004	Pre-reversal	Post-correct	Correct	119	1	6.015	120	High
1004	Pre-reversal	Post-correct	Correct	120	1	5.85285	120	High
1004	Pre-reversal	Post-correct	Correct	121	1	5.75298	240	High
1004	Pre-reversal	Post-correct	Correct	122	1	5.6388	240	High
1004	Pre-reversal	Post-correct	Correct	123	1	5.79052	240	High
1004	Pre-reversal	Post-correct	Correct	124	1	5.81475	240	High
1004	Pre-reversal	Post-correct	Correct	125	1	5.53178	240	High
1004	Pre-reversal	Post-correct	Correct	126	1	5.58843	240	High
1004	Pre-reversal	Post-correct	Wrong	127	0	5.83287	240	Low
1004	Pre-reversal	Post-error	Correct	128	1	5.98323	240	High
1004	Pre-reversal	Post-correct	Correct	129	1	6.0017	240	Low
1004	Pre-reversal	Post-correct	Correct	131	1	5.57936	240	High
1004	Pre-reversal	Post-correct	Correct	132	1	5.73969	240	High
1004	Pre-reversal	Post-correct	Correct	133	1	5.86848	240	High
1004	Pre-reversal	Post-correct	Correct	134	1	5.84758	240	High
1004	Pre-reversal	Post-correct	Correct	135	1	5.74226	240	High
1004	Pre-reversal	Post-correct	Correct	136	1	5.85359	240	High
1004	Pre-reversal	Post-correct	Wrong	137	0	5.5955	240	High
1004	Pre-reversal	Post-error	Correct	138	1	5.97441	240	Low
1004	Pre-reversal	Post-correct	Correct	139	1	5.73211	240	High
1004	Pre-reversal	Post-correct	Correct	140	1	5.96445	240	High
1004	Pre-reversal	Post-correct	Correct	141	1	5.60113	240	High
1004	Pre-reversal	Post-correct	Correct	142	1	6.06555	240	High
1004	Pre-reversal	Post-correct	Correct	143	1	5.91572	240	High
1004	Pre-reversal	Post-correct	Correct	144	1	5.88292	240	High
1004	Pre-reversal	Post-correct	Correct	145	1	5.62613	240	High
1004	Pre-reversal	Post-correct	Correct	146	1	5.61906	240	High
1004	Pre-reversal	Post-correct	Correct	147	1	6.00064	240	Low
1004	Pre-reversal	Post-correct	Correct	148	1	5.72498	240	High
1004	Pre-reversal	Post-correct	Correct	149	1	5.86681	240	High
1004	Pre-reversal	Post-correct	Correct	150	1	5.84014	240	High
1004	Pre-reversal	Post-correct	Correct	151	1	5.73402	240	High
1004	Pre-reversal	Post-correct	Correct	152	1	5.81685	240	Low
1004	Pre-reversal	Post-correct	Correct	153	1	5.79691	240	High
1004	Pre-reversal	Post-correct	Correct	154	1	5.85598	240	High
1004	Pre-reversal	Post-correct	Correct	155	1	6.0065	240	High
1004	Pre-reversal	Post-correct	Correct	156	1	5.75825	240	High
1004	Pre-reversal	Post-correct	Correct	157	1	5.53277	240	High
1004	Pre-reversal	Post-correct	Correct	158	1	5.73513	240	High
1004	Pre-reversal	Post-correct	Correct	159	1	5.86432	240	Low
1004	Pre-reversal	Post-correct	Correct	160	1	5.77134	240	High
1004	Pre-reversal	Post-correct	Correct	161	1	6.05212	240	High
1004	Pre-reversal	Post-correct	Correct	162	1	6.05221	240	Low
1004	Pre-reversal	Post-correct	Correct	163	1	5.58016	240	High
1004	Pre-reversal	Post-correct	Correct	164	1	5.62454	240	High
1004	Pre-reversal	Post-correct	Correct	165	1	5.64617	240	Low
1004	Pre-reversal	Post-correct	Correct	166	1	5.77013	240	High
1004	Pre-reversal	Post-correct	Correct	167	1	5.83074	240	Low
1004	Pre-reversal	Post-correct	Correct	168	1	5.71044	240	Low
1004	Pre-reversal	Post-correct	Correct	169	1	5.63741	240	High
1004	Pre-reversal	Post-correct	Correct	170	1	5.66565	240	High
1004	Pre-reversal	Post-correct	Correct	171	1	5.85259	240	High
1004	Pre-reversal	Post-correct	Correct	173	1	5.98536	240	High
1004	Pre-reversal	Post-correct	Wrong	174	0	5.86063	240	High
1004	Pre-reversal	Post-error	Correct	175	1	5.96528	240	Low
1004	Pre-reversal	Post-correct	Correct	176	1	6.00892	240	High
1004	Pre-reversal	Post-correct	Correct	177	1	5.76136	240	High
1004	Pre-reversal	Post-correct	Correct	178	1	5.77398	240	Low
1004	Pre-reversal	Post-correct	Correct	179	1	5.72968	240	High
1004	Pre-reversal	Post-correct	Correct	180	1	6.079	240	Low
1004	Pre-reversal	Post-correct	Correct	181	1	5.97624	240	High
1004	Pre-reversal	Post-correct	Correct	182	1	5.55815	240	High
1004	Pre-reversal	Post-correct	Correct	183	1	6.08237	240	Low
1004	Pre-reversal	Post-correct	Correct	184	1	5.8507	240	High
1004	Pre-reversal	Post-correct	Wrong	185	0	5.67965	240	Low
1004	Pre-reversal	Post-error	Correct	186	1	6.11422	240	High
1004	Pre-reversal	Post-correct	Wrong	187	0	5.80214	240	High
1004	Pre-reversal	Post-error	Correct	188	1	6.00224	240	High
1004	Pre-reversal	Post-correct	Correct	189	1	5.72057	240	Low
1004	Pre-reversal	Post-correct	Correct	190	1	5.5522	240	High
1004	Pre-reversal	Post-correct	Correct	191	1	5.57025	240	High
1004	Pre-reversal	Post-correct	Correct	192	1	6.03849	240	High
1004	Pre-reversal	Post-correct	Correct	193	1	5.7082	240	High
1004	Pre-reversal	Post-correct	Correct	194	1	5.91874	240	Low
1004	Pre-reversal	Post-correct	Correct	195	1	6.08683	240	High
1004	Pre-reversal	Post-correct	Correct	196	1	5.62554	240	High
1004	Pre-reversal	Post-correct	Wrong	197	0	5.69525	240	Low
1004	Pre-reversal	Post-error	Correct	198	1	6.15014	240	High
1004	Pre-reversal	Post-correct	Correct	200	1	5.79993	240	High
1004	Pre-reversal	Post-correct	Correct	201	1	5.91982	240	High
1004	Pre-reversal	Post-correct	Correct	202	1	5.68487	240	High
1004	Pre-reversal	Post-correct	Correct	203	1	5.72267	240	High
1004	Pre-reversal	Post-correct	Correct	204	1	5.69182	240	High
1004	Pre-reversal	Post-correct	Correct	205	1	5.95544	240	High
1004	Pre-reversal	Post-correct	Correct	206	1	5.5499	240	High
1004	Pre-reversal	Post-correct	Correct	207	1	6.04479	240	High
1004	Pre-reversal	Post-correct	Correct	208	1	5.77446	240	High
1004	Pre-reversal	Post-correct	Correct	209	1	6.12251	240	High
1004	Pre-reversal	Post-correct	Correct	210	1	6.03722	240	High
1004	Pre-reversal	Post-correct	Correct	211	1	5.70642	240	High
1004	Pre-reversal	Post-correct	Correct	212	1	6.00023	240	Low
1004	Pre-reversal	Post-correct	Correct	213	1	5.74866	240	High
1004	Pre-reversal	Post-correct	Correct	214	1	6.04248	240	High
1004	Pre-reversal	Post-correct	Correct	215	1	5.67331	240	Low
1004	Pre-reversal	Post-correct	Correct	216	1	5.74433	240	Low
1004	Pre-reversal	Post-correct	Correct	217	1	5.59498	240	High
1004	Pre-reversal	Post-correct	Correct	218	1	5.73368	240	High
1004	Pre-reversal	Post-correct	Correct	219	1	6.00595	240	Low
1004	Pre-reversal	Post-correct	Correct	220	1	5.76378	240	High
1004	Pre-reversal	Post-correct	Correct	221	1	6.0078	240	High
1004	Pre-reversal	Post-correct	Correct	222	1	5.78479	240	High
1004	Pre-reversal	Post-correct	Correct	223	1	5.80318	240	High
1004	Pre-reversal	Post-correct	Correct	225	1	6.03259	240	High
1004	Pre-reversal	Post-correct	Correct	226	1	5.64485	240	High
1004	Pre-reversal	Post-correct	Correct	228	1	5.91242	240	High
1004	Pre-reversal	Post-correct	Correct	229	1	5.90719	240	High
1004	Pre-reversal	Post-correct	Correct	230	1	6.04433	240	High
1004	Pre-reversal	Post-correct	Correct	232	1	5.61006	240	High
1004	Pre-reversal	Post-error	Correct	234	1	5.9777	240	High
1004	Pre-reversal	Post-correct	Correct	235	1	5.92949	240	High
1004	Pre-reversal	Post-correct	Correct	236	1	6.10928	240	High
1004	Pre-reversal	Post-correct	Correct	237	1	5.9155	240	Low
1004	Pre-reversal	Post-correct	Correct	238	1	5.93696	240	High
1004	Pre-reversal	Post-correct	Correct	240	1	5.992	240	High
1004	Pre-reversal	Post-correct	Correct	241	1	5.70816	360	Low
1004	Pre-reversal	Post-correct	Correct	242	1	6.10487	360	High
1004	Pre-reversal	Post-correct	Correct	243	1	5.77699	360	High
1004	Pre-reversal	Post-correct	Correct	244	1	5.84862	360	Low
1004	Pre-reversal	Post-correct	Correct	245	1	5.70426	360	Low
1004	Pre-reversal	Post-correct	Correct	246	1	5.55626	360	High
1004	Pre-reversal	Post-correct	Correct	247	1	5.59708	360	High
1004	Pre-reversal	Post-correct	Correct	248	1	5.53595	360	High
1004	Pre-reversal	Post-correct	Correct	249	1	5.62898	360	High
1004	Pre-reversal	Post-correct	Correct	250	1	5.65732	360	High
1004	Pre-reversal	Post-correct	Correct	251	1	5.9235	360	High
1004	Pre-reversal	Post-correct	Correct	252	1	5.92896	360	High
1004	Pre-reversal	Post-correct	Correct	253	1	5.78019	360	High
1004	Pre-reversal	Post-correct	Correct	254	1	5.54479	360	High
1004	Pre-reversal	Post-correct	Correct	255	1	5.89334	360	High
1004	Pre-reversal	Post-correct	Correct	256	1	5.66061	360	High
1004	Pre-reversal	Post-correct	Correct	257	1	5.7388	360	High
1004	Pre-reversal	Post-correct	Correct	259	1	6.04052	360	Low
1004	Pre-reversal	Post-correct	Correct	260	1	5.67051	360	High
1004	Pre-reversal	Post-correct	Correct	261	1	5.71557	360	High
1004	Pre-reversal	Post-correct	Correct	262	1	5.82973	360	High
1004	Pre-reversal	Post-correct	Correct	263	1	5.82212	360	High
1004	Pre-reversal	Post-correct	Correct	264	1	5.88903	360	High
1004	Pre-reversal	Post-correct	Wrong	265	0	5.61956	360	High
1004	Pre-reversal	Post-correct	Correct	267	1	6.13524	360	High
1004	Pre-reversal	Post-correct	Correct	268	1	5.93639	360	High
1004	Pre-reversal	Post-correct	Correct	269	1	5.74491	360	High
1004	Pre-reversal	Post-correct	Correct	270	1	5.77242	360	High
1004	Pre-reversal	Post-correct	Correct	271	1	5.9279	360	High
1004	Pre-reversal	Post-correct	Correct	272	1	5.62551	360	High
1004	Pre-reversal	Post-correct	Correct	273	1	5.88459	360	High
1004	Pre-reversal	Post-correct	Correct	274	1	5.6774	360	High
1004	Pre-reversal	Post-correct	Correct	275	1	5.93902	360	High
1004	Pre-reversal	Post-correct	Correct	276	1	5.7025	360	High
1004	Pre-reversal	Post-correct	Wrong	277	0	5.74404	360	High
1004	Pre-reversal	Post-error	Correct	278	1	5.78401	360	Low
1004	Pre-reversal	Post-correct	Correct	281	1	6.032	360	High
1004	Pre-reversal	Post-correct	Correct	282	1	6.15405	360	High
1004	Pre-reversal	Post-correct	Correct	283	1	5.65843	360	Low
1004	Pre-reversal	Post-correct	Correct	284	1	5.96109	360	High
1004	Pre-reversal	Post-correct	Correct	285	1	5.67484	360	High
1004	Pre-reversal	Post-correct	Correct	286	1	5.92113	360	High
1004	Pre-reversal	Post-correct	Correct	287	1	6.03759	360	Low
1004	Pre-reversal	Post-correct	Correct	288	1	6.12013	360	High
1004	Pre-reversal	Post-correct	Correct	289	1	5.97542	360	High
1004	Pre-reversal	Post-correct	Correct	290	1	5.79611	360	High
1004	Pre-reversal	Post-correct	Correct	292	1	5.82456	360	High
1004	Pre-reversal	Post-correct	Correct	294	1	5.9151	360	High
1004	Pre-reversal	Post-correct	Correct	295	1	5.96782	360	High
1004	Pre-reversal	Post-correct	Correct	296	1	5.73659	360	High
1004	Pre-reversal	Post-correct	Correct	297	1	5.91012	360	High
1004	Pre-reversal	Post-correct	Correct	298	1	5.75205	360	High
1004	Pre-reversal	Post-correct	Correct	299	1	5.86602	360	High
1004	Pre-reversal	Post-correct	Correct	300	1	5.93907	360	Low
1004	Pre-reversal	Post-correct	Correct	301	1	6.07675	360	High
1004	Pre-reversal	Post-correct	Correct	302	1	5.85511	360	High
1004	Pre-reversal	Post-correct	Correct	303	1	5.65502	360	High
1004	Pre-reversal	Post-correct	Correct	304	1	5.92729	360	High
1004	Pre-reversal	Post-correct	Correct	305	1	5.87263	360	High
1004	Pre-reversal	Post-correct	Correct	306	1	5.71648	360	High
1004	Pre-reversal	Post-correct	Correct	307	1	5.82466	360	High
1004	Pre-reversal	Post-correct	Correct	308	1	5.85217	360	High
1004	Pre-reversal	Post-correct	Correct	309	1	5.51908	360	High
1004	Pre-reversal	Post-correct	Correct	310	1	6.04042	360	High
1004	Pre-reversal	Post-correct	Correct	311	1	5.6703	360	Low
1004	Pre-reversal	Post-correct	Correct	312	1	5.80374	360	High
1004	Pre-reversal	Post-correct	Wrong	313	0	5.77101	360	High
1004	Pre-reversal	Post-error	Correct	314	1	5.99378	360	High
1004	Pre-reversal	Post-correct	Correct	315	1	6.13052	360	High
1004	Pre-reversal	Post-correct	Correct	316	1	5.82415	360	High
1004	Pre-reversal	Post-correct	Correct	317	1	5.99084	360	High
1004	Pre-reversal	Post-correct	Correct	318	1	5.79449	360	High
1004	Pre-reversal	Post-correct	Correct	319	1	5.6922	360	High
1004	Pre-reversal	Post-correct	Correct	320	1	5.91325	360	High
1004	Pre-reversal	Post-correct	Correct	321	1	5.8521	360	Low
1004	Pre-reversal	Post-correct	Correct	322	1	5.91708	360	Low
1004	Pre-reversal	Post-correct	Correct	323	1	6.01958	360	High
1004	Pre-reversal	Post-correct	Correct	324	1	6.07338	360	High
1004	Pre-reversal	Post-correct	Correct	325	1	5.81556	360	High
1004	Pre-reversal	Post-correct	Correct	326	1	5.80179	360	Low
1004	Pre-reversal	Post-correct	Correct	327	1	6.03767	360	High
1004	Pre-reversal	Post-correct	Correct	328	1	5.76515	360	High
1004	Pre-reversal	Post-correct	Correct	329	1	5.93762	360	High
1004	Pre-reversal	Post-correct	Correct	330	1	5.98415	360	High
1004	Pre-reversal	Post-correct	Correct	331	1	6.00252	360	High
1004	Pre-reversal	Post-correct	Correct	332	1	5.63182	360	High
1004	Pre-reversal	Post-correct	Correct	334	1	5.86159	360	High
1004	Pre-reversal	Post-correct	Correct	335	1	6.00632	360	High
1004	Pre-reversal	Post-correct	Correct	336	1	5.85419	360	High
1004	Pre-reversal	Post-correct	Correct	337	1	5.94905	360	High
1004	Pre-reversal	Post-correct	Correct	338	1	5.68637	360	High
1004	Pre-reversal	Post-correct	Correct	339	1	5.71093	360	High
1004	Pre-reversal	Post-correct	Correct	340	1	5.7133	360	Low
1004	Pre-reversal	Post-correct	Correct	341	1	5.79791	360	Low
1004	Pre-reversal	Post-correct	Correct	343	1	5.99572	360	Low
1004	Pre-reversal	Post-correct	Wrong	344	0	5.71185	360	Low
1004	Pre-reversal	Post-correct	Correct	347	1	5.95387	360	High
1004	Pre-reversal	Post-correct	Correct	348	1	5.90984	360	High
1004	Pre-reversal	Post-correct	Correct	349	1	5.72585	360	High
1004	Pre-reversal	Post-correct	Correct	350	1	5.59626	360	High
1004	Pre-reversal	Post-correct	Correct	351	1	6.01479	360	High
1004	Pre-reversal	Post-correct	Correct	352	1	6.01645	360	Low
1004	Pre-reversal	Post-correct	Correct	353	1	5.63084	360	High
1004	Pre-reversal	Post-correct	Wrong	354	0	5.90517	360	Low
1004	Pre-reversal	Post-error	Correct	355	1	6.12466	360	High
1004	Pre-reversal	Post-correct	Correct	356	1	6.07699	360	High
1004	Pre-reversal	Post-correct	Correct	357	1	5.79638	360	Low
1004	Pre-reversal	Post-correct	Correct	358	1	5.7781	360	Low
1004	Pre-reversal	Post-correct	Correct	359	1	6.00436	360	High
1004	Pre-reversal	Post-correct	Correct	360	1	5.81674	360	High
1004	Pre-reversal	Post-correct	Correct	361	1	5.66875	480	High
1004	Pre-reversal	Post-correct	Correct	362	1	5.96369	480	Low
1004	Pre-reversal	Post-correct	Correct	363	1	5.65052	480	High
1004	Pre-reversal	Post-correct	Correct	364	1	5.53644	480	High
1004	Pre-reversal	Post-correct	Correct	365	1	5.67839	480	High
1004	Pre-reversal	Post-correct	Correct	366	1	5.63433	480	High
1004	Pre-reversal	Post-correct	Correct	367	1	5.74286	480	High
1004	Pre-reversal	Post-correct	Correct	368	1	5.58601	480	High
1004	Pre-reversal	Post-correct	Correct	369	1	5.60837	480	High
1004	Pre-reversal	Post-correct	Correct	370	1	5.97316	480	High
1004	Pre-reversal	Post-correct	Correct	371	1	5.69075	480	High
1004	Pre-reversal	Post-correct	Correct	372	1	5.80349	480	High
1004	Pre-reversal	Post-correct	Correct	373	1	5.78951	480	High
1004	Pre-reversal	Post-correct	Correct	374	1	5.97862	480	Low
1004	Pre-reversal	Post-correct	Correct	375	1	5.65003	480	High
1004	Pre-reversal	Post-correct	Correct	376	1	5.57485	480	High
1004	Pre-reversal	Post-correct	Correct	377	1	5.95689	480	High
1004	Pre-reversal	Post-correct	Correct	378	1	5.74879	480	Low
1004	Pre-reversal	Post-correct	Correct	379	1	5.97258	480	High
1004	Pre-reversal	Post-correct	Correct	380	1	5.98616	480	High
1004	Pre-reversal	Post-correct	Correct	381	1	5.51058	480	High
1004	Pre-reversal	Post-correct	Correct	382	1	5.73875	480	High
1004	Pre-reversal	Post-correct	Correct	383	1	6.06232	480	High
1004	Pre-reversal	Post-correct	Correct	384	1	6	480	High
1004	Pre-reversal	Post-correct	Correct	385	1	6.03113	480	High
1004	Pre-reversal	Post-correct	Correct	386	1	5.96651	480	High
1004	Pre-reversal	Post-correct	Correct	387	1	5.68877	480	High
1004	Pre-reversal	Post-correct	Correct	388	1	5.89972	480	High
1004	Pre-reversal	Post-correct	Correct	389	1	5.7714	480	High
1004	Pre-reversal	Post-correct	Correct	390	1	5.72696	480	High
1004	Pre-reversal	Post-correct	Correct	391	1	5.74849	480	High
1004	Pre-reversal	Post-correct	Wrong	392	0	5.63637	480	High
1004	Pre-reversal	Post-error	Correct	393	1	5.7885	480	High
1004	Pre-reversal	Post-correct	Correct	394	1	6.02236	480	High
1004	Pre-reversal	Post-correct	Correct	395	1	5.94353	480	High
1004	Pre-reversal	Post-correct	Correct	397	1	5.58622	480	High
1004	Pre-reversal	Post-correct	Correct	398	1	5.92084	480	Low
1004	Pre-reversal	Post-correct	Correct	399	1	6.12859	480	High
1004	Pre-reversal	Post-correct	Correct	400	1	5.77307	480	High
1004	Pre-reversal	Post-correct	Correct	401	1	5.78557	480	High
1004	Pre-reversal	Post-correct	Correct	402	1	5.55144	480	High
1004	Pre-reversal	Post-correct	Correct	403	1	5.93575	480	High
1004	Pre-reversal	Post-correct	Correct	404	1	5.82422	480	High
1004	Pre-reversal	Post-correct	Correct	405	1	5.70966	480	High
1004	Pre-reversal	Post-correct	Correct	407	1	6.03517	480	High
1004	Pre-reversal	Post-correct	Correct	408	1	6.14391	480	High
1004	Pre-reversal	Post-correct	Correct	410	1	5.9279	480	High
1004	Pre-reversal	Post-correct	Correct	412	1	5.9545	480	High
1004	Pre-reversal	Post-correct	Correct	413	1	6.13748	480	High
1004	Pre-reversal	Post-correct	Correct	414	1	5.64037	480	High
1004	Pre-reversal	Post-correct	Correct	415	1	6.07983	480	High
1004	Pre-reversal	Post-correct	Correct	416	1	5.84151	480	High
1004	Pre-reversal	Post-correct	Correct	417	1	5.77389	480	High
1004	Pre-reversal	Post-correct	Correct	419	1	5.59025	480	High
1004	Pre-reversal	Post-correct	Correct	420	1	5.52092	480	High
1004	Pre-reversal	Post-correct	Wrong	421	0	5.6079	480	High
1004	Pre-reversal	Post-error	Correct	422	1	5.83085	480	High
1004	Pre-reversal	Post-correct	Correct	423	1	6.06387	480	High
1004	Pre-reversal	Post-correct	Correct	424	1	5.91924	480	Low
1004	Pre-reversal	Post-correct	Correct	425	1	6.05462	480	High
1004	Pre-reversal	Post-correct	Correct	426	1	5.60639	480	High
1004	Pre-reversal	Post-correct	Correct	427	1	6.12743	480	Low
1004	Pre-reversal	Post-correct	Correct	428	1	5.62366	480	High
1004	Pre-reversal	Post-correct	Correct	429	1	5.94276	480	High
1004	Pre-reversal	Post-correct	Correct	430	1	5.72695	480	High
1004	Pre-reversal	Post-correct	Correct	431	1	5.81044	480	High
1004	Pre-reversal	Post-correct	Correct	432	1	5.9689	480	High
1004	Pre-reversal	Post-correct	Wrong	433	0	5.65768	480	High
1004	Pre-reversal	Post-error	Correct	434	1	5.82854	480	High
1004	Pre-reversal	Post-correct	Correct	435	1	5.86718	480	High
1004	Pre-reversal	Post-correct	Correct	436	1	5.99642	480	High
1004	Pre-reversal	Post-correct	Correct	437	1	5.67232	480	High
1004	Pre-reversal	Post-correct	Correct	438	1	5.49748	480	High
1004	Pre-reversal	Post-correct	Correct	439	1	5.75407	480	High
1004	Pre-reversal	Post-correct	Correct	440	1	5.7668	480	High
1004	Pre-reversal	Post-correct	Correct	441	1	6.01502	480	High
1004	Pre-reversal	Post-correct	Correct	442	1	5.64283	480	High
1004	Pre-reversal	Post-correct	Correct	443	1	6.03938	480	High
1004	Pre-reversal	Post-correct	Correct	444	1	5.61215	480	High
1004	Pre-reversal	Post-correct	Wrong	445	0	5.5042	480	High
1004	Pre-reversal	Post-error	Correct	446	1	5.6386	480	High
1004	Pre-reversal	Post-correct	Correct	447	1	5.97928	480	High
1004	Pre-reversal	Post-correct	Correct	448	1	5.87079	480	High
1004	Pre-reversal	Post-correct	Correct	449	1	6.05743	480	High
1004	Pre-reversal	Post-correct	Correct	450	1	5.66755	480	High
1004	Pre-reversal	Post-correct	Correct	452	1	5.78326	480	High
1004	Pre-reversal	Post-correct	Correct	453	1	5.90478	480	High
1004	Pre-reversal	Post-correct	Correct	454	1	5.63791	480	High
1004	Pre-reversal	Post-correct	Correct	455	1	5.79585	480	High
1004	Pre-reversal	Post-correct	Correct	456	1	5.73961	480	Low
1004	Pre-reversal	Post-correct	Correct	457	1	5.91262	480	High
1004	Pre-reversal	Post-correct	Correct	458	1	5.82812	480	High
1004	Pre-reversal	Post-correct	Correct	459	1	5.69404	480	High
1004	Pre-reversal	Post-correct	Wrong	460	0	5.62217	480	High
1004	Pre-reversal	Post-error	Wrong	461	0	5.78236	480	High
1004	Pre-reversal	Post-error	Correct	462	1	6.03684	480	High
1004	Pre-reversal	Post-correct	Correct	463	1	5.95232	480	High
1004	Pre-reversal	Post-correct	Correct	464	1	5.79922	480	High
1004	Pre-reversal	Post-correct	Correct	465	1	5.71076	480	High
1004	Pre-reversal	Post-correct	Correct	466	1	5.75827	480	High
1004	Pre-reversal	Post-correct	Correct	467	1	5.7328	480	High
1004	Pre-reversal	Post-correct	Correct	468	1	5.68205	480	High
1004	Pre-reversal	Post-correct	Correct	469	1	5.98374	480	High
1004	Pre-reversal	Post-correct	Correct	470	1	5.63591	480	High
1004	Pre-reversal	Post-correct	Correct	471	1	5.64318	480	High
1004	Pre-reversal	Post-correct	Correct	472	1	5.69623	480	Low
1004	Pre-reversal	Post-correct	Correct	473	1	5.6245	480	High
1004	Pre-reversal	Post-correct	Correct	474	1	5.61762	480	High
1004	Pre-reversal	Post-correct	Correct	475	1	5.9005	480	High
1004	Pre-reversal	Post-correct	Correct	476	1	5.82691	480	High
1004	Pre-reversal	Post-correct	Correct	477	1	5.88786	480	Low
1004	Pre-reversal	Post-correct	Wrong	478	0	5.96449	480	High
1004	Pre-reversal	Post-error	Correct	479	1	5.98324	480	High
1004	Pre-reversal	Post-correct	Correct	481	1	5.81615	600	High
1004	Pre-reversal	Post-correct	Correct	482	1	5.76544	600	High
1004	Pre-reversal	Post-correct	Correct	483	1	5.88352	600	High
1004	Pre-reversal	Post-correct	Wrong	484	0	5.76782	600	High
1004	Pre-reversal	Post-error	Correct	485	1	5.59812	600	Low
1004	Pre-reversal	Post-correct	Correct	486	1	5.91862	600	High
1004	Pre-reversal	Post-correct	Correct	487	1	5.6346	600	High
1004	Pre-reversal	Post-correct	Correct	488	1	5.84073	600	High
1004	Pre-reversal	Post-correct	Correct	489	1	6.13852	600	High
1004	Pre-reversal	Post-correct	Correct	490	1	5.91921	600	High
1004	Pre-reversal	Post-correct	Correct	491	1	5.52205	600	High
1004	Pre-reversal	Post-correct	Wrong	492	0	5.63075	600	High
1004	Pre-reversal	Post-error	Correct	493	1	5.81389	600	High
1004	Pre-reversal	Post-correct	Correct	494	1	6.05045	600	High
1004	Pre-reversal	Post-correct	Correct	495	1	5.95154	600	High
1004	Pre-reversal	Post-correct	Correct	496	1	5.63369	600	High
1004	Pre-reversal	Post-correct	Correct	497	1	5.8798	600	Low
1004	Pre-reversal	Post-correct	Correct	498	1	5.88735	600	High
1004	Pre-reversal	Post-correct	Correct	499	1	5.63198	600	High
1004	Pre-reversal	Post-correct	Correct	500	1	5.56564	600	High
1004	Pre-reversal	Post-correct	Correct	501	1	6.03538	600	High
1004	Pre-reversal	Post-correct	Correct	502	1	5.62749	600	High
1004	Pre-reversal	Post-correct	Correct	503	1	6.06387	600	High
1004	Pre-reversal	Post-correct	Correct	504	1	5.79931	600	High
1004	Pre-reversal	Post-correct	Correct	505	1	5.59143	600	High
1004	Pre-reversal	Post-correct	Correct	506	1	5.47305	600	High
1004	Pre-reversal	Post-correct	Correct	507	1	5.61154	600	High
1004	Pre-reversal	Post-correct	Correct	508	1	6.01043	600	High
1004	Pre-reversal	Post-correct	Correct	509	1	5.67784	600	High
1004	Pre-reversal	Post-correct	Correct	510	1	5.77987	600	Low
1004	Pre-reversal	Post-correct	Correct	511	1	5.76132	600	High
1004	Pre-reversal	Post-correct	Correct	512	1	5.96556	600	High
1004	Pre-reversal	Post-correct	Correct	513	1	5.73399	600	High
1004	Pre-reversal	Post-correct	Correct	514	1	5.51306	600	High
1004	Pre-reversal	Post-correct	Correct	515	1	5.64643	600	High
1004	Pre-reversal	Post-correct	Correct	516	1	5.92599	600	High
1004	Pre-reversal	Post-correct	Correct	517	1	5.81326	600	High
1004	Pre-reversal	Post-correct	Correct	518	1	5.6207	600	High
1004	Pre-reversal	Post-correct	Correct	519	1	5.8585	600	High
1004	Pre-reversal	Post-correct	Wrong	520	0	5.74573	600	High
1004	Pre-reversal	Post-error	Correct	521	1	6.05811	600	High
1004	Pre-reversal	Post-correct	Correct	522	1	5.66854	600	Low
1004	Pre-reversal	Post-correct	Correct	523	1	5.98394	600	High
1004	Pre-reversal	Post-correct	Correct	524	1	5.7116	600	High
1004	Pre-reversal	Post-correct	Correct	525	1	5.65968	600	High
1004	Pre-reversal	Post-correct	Correct	526	1	5.63631	600	High
1004	Pre-reversal	Post-correct	Correct	527	1	5.56269	600	High
1004	Pre-reversal	Post-correct	Correct	528	1	5.77216	600	High
1004	Pre-reversal	Post-correct	Correct	529	1	5.4693	600	High
1004	Pre-reversal	Post-correct	Wrong	530	0	5.58611	600	High
1004	Pre-reversal	Post-error	Correct	531	1	5.83698	600	Low
1004	Pre-reversal	Post-correct	Correct	532	1	6.02606	600	High
1004	Pre-reversal	Post-correct	Correct	533	1	5.56392	600	Low
1004	Pre-reversal	Post-correct	Correct	534	1	5.92843	600	High
1004	Pre-reversal	Post-correct	Correct	535	1	5.49567	600	High
1004	Pre-reversal	Post-correct	Correct	536	1	5.49309	600	High
1004	Pre-reversal	Post-correct	Correct	537	1	5.49053	600	High
1004	Pre-reversal	Post-correct	Correct	538	1	5.71619	600	High
1004	Pre-reversal	Post-correct	Correct	539	1	5.53129	600	High
1004	Pre-reversal	Post-correct	Correct	540	1	5.58045	600	High
1004	Pre-reversal	Post-correct	Wrong	541	0	5.72094	600	Low
1004	Pre-reversal	Post-error	Correct	542	1	6.09113	600	High
1004	Pre-reversal	Post-correct	Correct	543	1	5.71484	600	High
1004	Pre-reversal	Post-correct	Correct	544	1	5.53736	600	Low
1004	Pre-reversal	Post-correct	Correct	545	1	5.72612	600	High
1004	Pre-reversal	Post-correct	Correct	546	1	5.50315	600	High
1004	Pre-reversal	Post-correct	Correct	547	1	5.71321	600	High
1004	Pre-reversal	Post-correct	Correct	548	1	5.78547	600	Low
1004	Pre-reversal	Post-correct	Correct	549	1	5.51994	600	High
1004	Pre-reversal	Post-correct	Correct	550	1	5.95668	600	Low
1004	Pre-reversal	Post-correct	Correct	551	1	5.84557	600	Low
1004	Pre-reversal	Post-correct	Correct	552	1	5.96371	600	Low
1004	Pre-reversal	Post-correct	Correct	553	1	5.64341	600	High
1004	Pre-reversal	Post-correct	Correct	554	1	5.73599	600	High
1004	Pre-reversal	Post-correct	Wrong	555	0	5.56296	600	High
1004	Pre-reversal	Post-error	Correct	556	1	5.77847	600	Low
1004	Pre-reversal	Post-correct	Correct	557	1	5.73434	600	High
1004	Pre-reversal	Post-correct	Correct	558	1	5.71046	600	High
1004	Pre-reversal	Post-correct	Correct	559	1	5.60112	600	High
1004	Pre-reversal	Post-correct	Correct	560	1	5.80141	600	High
1004	Pre-reversal	Post-correct	Correct	561	1	5.8546	600	High
1004	Pre-reversal	Post-correct	Correct	562	1	5.67517	600	High
1004	Pre-reversal	Post-correct	Correct	563	1	5.54881	600	High
1004	Pre-reversal	Post-correct	Correct	564	1	5.51995	600	High
1004	Pre-reversal	Post-correct	Correct	565	1	5.78178	600	High
1004	Pre-reversal	Post-correct	Correct	566	1	5.5698	600	High
1004	Pre-reversal	Post-correct	Wrong	567	0	5.70754	600	Low
1004	Pre-reversal	Post-error	Correct	568	1	5.88553	600	High
1004	Pre-reversal	Post-correct	Correct	569	1	6.0414	600	High
1004	Pre-reversal	Post-correct	Correct	570	1	5.73183	600	High
1004	Pre-reversal	Post-correct	Correct	571	1	5.76589	600	High
1004	Pre-reversal	Post-correct	Wrong	572	0	5.64653	600	Low
1004	Pre-reversal	Post-error	Correct	573	1	6.00314	600	Low
1004	Pre-reversal	Post-correct	Correct	574	1	5.55838	600	High
1004	Pre-reversal	Post-correct	Correct	575	1	5.7305	600	High
1004	Pre-reversal	Post-correct	Correct	576	1	5.54847	600	Low
1004	Pre-reversal	Post-correct	Correct	577	1	5.85087	600	Low
1004	Pre-reversal	Post-correct	Correct	578	1	5.80184	600	High
1004	Pre-reversal	Post-correct	Correct	579	1	6.00379	600	Low
1004	Pre-reversal	Post-correct	Correct	580	1	5.6479	600	High
1004	Pre-reversal	Post-correct	Correct	581	1	5.8262	600	High
1004	Pre-reversal	Post-correct	Correct	582	1	5.53126	600	High
1004	Pre-reversal	Post-correct	Correct	583	1	5.82056	600	High
1004	Pre-reversal	Post-correct	Correct	584	1	5.52367	600	Low
1004	Pre-reversal	Post-correct	Wrong	585	0	5.70805	600	High
1004	Pre-reversal	Post-error	Correct	586	1	5.63499	600	High
1004	Pre-reversal	Post-correct	Correct	587	1	5.62782	600	High
1004	Pre-reversal	Post-correct	Correct	588	1	5.9562	600	Low
1004	Pre-reversal	Post-correct	Correct	589	1	6.0148	600	Low
1004	Pre-reversal	Post-correct	Correct	590	1	5.58417	600	High
1004	Pre-reversal	Post-correct	Correct	591	1	5.62845	600	High
1004	Pre-reversal	Post-correct	Correct	592	1	6.07367	600	High
1004	Pre-reversal	Post-correct	Correct	593	1	5.93406	600	High
1004	Pre-reversal	Post-correct	Correct	594	1	5.99576	600	High
1004	Pre-reversal	Post-correct	Correct	595	1	5.8302	600	High
1004	Pre-reversal	Post-correct	Correct	596	1	6.06804	600	Low
1004	Pre-reversal	Post-correct	Correct	597	1	5.56537	600	High
1004	Pre-reversal	Post-correct	Correct	598	1	5.71002	600	High
1004	Pre-reversal	Post-correct	Correct	599	1	6.16258	600	High
1004	Pre-reversal	Post-correct	Correct	600	1	5.75791	600	High
1004	Pre-reversal	Post-correct	Correct	601	1	5.87919	720	High
1004	Pre-reversal	Post-correct	Correct	602	1	5.56148	720	High
1004	Pre-reversal	Post-correct	Correct	603	1	6.07054	720	High
1004	Pre-reversal	Post-correct	Correct	604	1	5.89783	720	High
1004	Pre-reversal	Post-correct	Correct	605	1	5.62397	720	High
1004	Pre-reversal	Post-correct	Correct	606	1	5.58736	720	High
1004	Pre-reversal	Post-correct	Correct	607	1	5.74004	720	High
1004	Pre-reversal	Post-correct	Correct	608	1	5.55206	720	High
1004	Pre-reversal	Post-correct	Correct	609	1	5.44889	720	High
1004	Pre-reversal	Post-correct	Correct	610	1	5.72332	720	High
1004	Pre-reversal	Post-correct	Correct	611	1	5.41433	720	High
1004	Pre-reversal	Post-correct	Correct	612	1	5.72569	720	High
1004	Pre-reversal	Post-correct	Correct	613	1	5.56573	720	High
1004	Pre-reversal	Post-correct	Correct	614	1	5.90812	720	High
1004	Pre-reversal	Post-correct	Correct	615	1	5.79931	720	High
1004	Pre-reversal	Post-correct	Correct	616	1	5.64248	720	High
1004	Pre-reversal	Post-correct	Correct	617	1	5.48702	720	High
1004	Pre-reversal	Post-correct	Correct	618	1	6.07516	720	High
1004	Pre-reversal	Post-correct	Correct	619	1	5.7048	720	High
1004	Pre-reversal	Post-correct	Correct	620	1	5.88335	720	High
1004	Pre-reversal	Post-correct	Correct	621	1	5.57492	720	High
1004	Pre-reversal	Post-correct	Correct	622	1	5.52319	720	Low
1004	Pre-reversal	Post-correct	Wrong	623	0	5.46024	720	Low
1004	Pre-reversal	Post-error	Correct	624	1	5.51561	720	Low
1004	Pre-reversal	Post-correct	Wrong	625	0	5.4858	720	High
1004	Pre-reversal	Post-error	Correct	626	1	5.83079	720	High
1004	Pre-reversal	Post-correct	Correct	627	1	5.77459	720	Low
1004	Pre-reversal	Post-correct	Correct	628	1	5.52972	720	High
1004	Pre-reversal	Post-correct	Correct	629	1	5.61596	720	High
1004	Pre-reversal	Post-correct	Correct	630	1	5.56383	720	High
1004	Pre-reversal	Post-correct	Correct	631	1	5.79151	720	High
1004	Pre-reversal	Post-correct	Correct	632	1	5.94425	720	High
1004	Pre-reversal	Post-correct	Wrong	633	0	5.60196	720	High
1004	Pre-reversal	Post-error	Correct	634	1	5.67315	720	High
1004	Pre-reversal	Post-correct	Correct	635	1	5.55453	720	High
1004	Pre-reversal	Post-correct	Correct	636	1	5.63141	720	High
1004	Pre-reversal	Post-correct	Wrong	637	0	5.58028	720	High
1004	Pre-reversal	Post-error	Wrong	638	0	5.63194	720	High
1004	Pre-reversal	Post-error	Correct	639	1	5.9169	720	Low
1004	Pre-reversal	Post-correct	Correct	640	1	5.55034	720	High
1004	Pre-reversal	Post-correct	Correct	641	1	5.78696	720	High
1004	Pre-reversal	Post-correct	Correct	642	1	5.59122	720	High
1004	Pre-reversal	Post-correct	Correct	643	1	5.8584	720	High
1004	Pre-reversal	Post-correct	Correct	644	1	5.5168	720	High
1004	Pre-reversal	Post-correct	Correct	645	1	5.68205	720	Low
1004	Pre-reversal	Post-correct	Correct	647	1	5.54646	720	High
1004	Pre-reversal	Post-correct	Correct	648	1	5.59492	720	High
1004	Pre-reversal	Post-correct	Correct	649	1	5.9842	720	High
1004	Pre-reversal	Post-correct	Correct	650	1	5.97761	720	High
1004	Pre-reversal	Post-correct	Correct	651	1	5.71003	720	High
1004	Pre-reversal	Post-correct	Correct	652	1	5.64406	720	High
1004	Pre-reversal	Post-correct	Correct	653	1	5.66975	720	High
1004	Pre-reversal	Post-correct	Wrong	654	0	5.6607	720	High
1004	Pre-reversal	Post-error	Correct	655	1	5.65858	720	High
1004	Pre-reversal	Post-correct	Correct	656	1	5.59887	720	Low
1004	Pre-reversal	Post-correct	Correct	657	1	5.69772	720	High
1004	Pre-reversal	Post-correct	Correct	658	1	5.54069	720	Low
1004	Pre-reversal	Post-correct	Correct	659	1	5.66148	720	Low
1004	Pre-reversal	Post-correct	Correct	660	1	5.6168	720	High
1004	Pre-reversal	Post-correct	Correct	661	1	5.88334	720	High
1004	Pre-reversal	Post-correct	Correct	662	1	5.9394	720	Low
1004	Pre-reversal	Post-correct	Correct	663	1	5.64812	720	High
1004	Pre-reversal	Post-correct	Correct	664	1	5.55745	720	Low
1004	Pre-reversal	Post-correct	Correct	665	1	5.71646	720	High
1004	Pre-reversal	Post-correct	Correct	666	1	5.9204	720	High
1004	Pre-reversal	Post-correct	Correct	667	1	5.69229	720	High
1004	Pre-reversal	Post-correct	Correct	668	1	6.04011	720	Low
1004	Pre-reversal	Post-correct	Correct	669	1	6.15696	720	High
1004	Pre-reversal	Post-correct	Correct	670	1	6.04511	720	Low
1004	Pre-reversal	Post-correct	Correct	671	1	5.72388	720	High
1004	Pre-reversal	Post-correct	Correct	673	1	5.54074	720	Low
1004	Pre-reversal	Post-correct	Correct	675	1	5.54899	720	High
1004	Pre-reversal	Post-correct	Correct	676	1	5.73569	720	Low
1004	Pre-reversal	Post-correct	Correct	677	1	5.62912	720	High
1004	Pre-reversal	Post-correct	Correct	678	1	5.499	720	High
1004	Pre-reversal	Post-correct	Correct	679	1	5.55234	720	High
1004	Pre-reversal	Post-correct	Correct	680	1	5.87082	720	High
1004	Pre-reversal	Post-correct	Wrong	681	0	5.61044	720	High
1004	Pre-reversal	Post-error	Correct	682	1	6.06215	720	High
1004	Pre-reversal	Post-correct	Correct	683	1	6.0048	720	High
1004	Pre-reversal	Post-correct	Correct	684	1	5.6424	720	Low
1004	Pre-reversal	Post-correct	Correct	685	1	5.86775	720	High
1004	Pre-reversal	Post-correct	Correct	686	1	5.75634	720	High
1004	Pre-reversal	Post-correct	Correct	687	1	5.73743	720	High
1004	Pre-reversal	Post-correct	Correct	688	1	5.67306	720	High
1004	Pre-reversal	Post-correct	Correct	689	1	5.65005	720	High
1004	Pre-reversal	Post-correct	Correct	690	1	5.96016	720	High
1004	Pre-reversal	Post-correct	Wrong	691	0	5.72052	720	High
1004	Pre-reversal	Post-error	Correct	692	1	5.87431	720	High
1004	Pre-reversal	Post-correct	Correct	694	1	5.91857	720	Low
1004	Pre-reversal	Post-correct	Correct	695	1	6.05899	720	High
1004	Pre-reversal	Post-correct	Correct	696	1	5.82896	720	Low
1004	Pre-reversal	Post-correct	Correct	697	1	5.83289	720	High
1004	Pre-reversal	Post-correct	Correct	698	1	5.85439	720	Low
1004	Pre-reversal	Post-correct	Correct	699	1	5.83328	720	High
1004	Pre-reversal	Post-correct	Correct	700	1	5.81365	720	High
1004	Pre-reversal	Post-correct	Correct	701	1	5.80588	720	High
1004	Pre-reversal	Post-correct	Correct	702	1	5.96	720	High
1004	Pre-reversal	Post-correct	Correct	703	1	6.12029	720	High
1004	Pre-reversal	Post-correct	Correct	704	1	5.96539	720	Low
1004	Pre-reversal	Post-correct	Wrong	705	0	5.62438	720	High
1004	Pre-reversal	Post-error	Correct	706	1	6.04298	720	High
1004	Pre-reversal	Post-correct	Correct	707	1	5.66712	720	Low
1004	Pre-reversal	Post-correct	Correct	708	1	5.61515	720	High
1004	Pre-reversal	Post-correct	Wrong	709	0	5.61529	720	High
1004	Pre-reversal	Post-error	Correct	710	1	5.92064	720	High
1004	Pre-reversal	Post-correct	Correct	712	1	6.0547	720	High
1004	Pre-reversal	Post-correct	Correct	713	1	5.93532	720	High
1004	Pre-reversal	Post-correct	Correct	714	1	5.91402	720	Low
1004	Pre-reversal	Post-correct	Correct	715	1	6.11419	720	High
1004	Pre-reversal	Post-correct	Correct	716	1	5.79598	720	High
1004	Pre-reversal	Post-correct	Correct	717	1	5.52554	720	Low
1004	Pre-reversal	Post-correct	Correct	718	1	5.56732	720	High
1004	Pre-reversal	Post-correct	Correct	719	1	5.51504	720	High
1004	Pre-reversal	Post-correct	Correct	720	1	5.62449	720	High
1004	Pre-reversal	Post-correct	Correct	721	1	5.72069	840	High
1004	Pre-reversal	Post-correct	Correct	722	1	5.75513	840	Low
1004	Pre-reversal	Post-correct	Correct	723	1	5.69647	840	Low
1004	Pre-reversal	Post-correct	Correct	724	1	5.50212	840	High
1004	Pre-reversal	Post-correct	Correct	725	1	5.63696	840	High
1004	Pre-reversal	Post-correct	Correct	726	1	5.98306	840	High
1004	Pre-reversal	Post-correct	Correct	727	1	5.71064	840	Low
1004	Pre-reversal	Post-correct	Correct	728	1	5.81942	840	High
1004	Pre-reversal	Post-correct	Correct	729	1	5.69086	840	High
1004	Pre-reversal	Post-correct	Correct	730	1	5.9176	840	Low
1004	Pre-reversal	Post-correct	Wrong	731	0	5.72218	840	Low
1004	Pre-reversal	Post-error	Correct	732	1	5.66403	840	High
1004	Pre-reversal	Post-correct	Correct	733	1	5.72914	840	High
1004	Pre-reversal	Post-correct	Wrong	734	0	5.87605	840	High
1004	Pre-reversal	Post-error	Correct	735	1	5.92195	840	High
1004	Pre-reversal	Post-correct	Correct	736	1	5.70765	840	Low
1004	Pre-reversal	Post-correct	Correct	737	1	6.03509	840	High
1004	Pre-reversal	Post-correct	Correct	738	1	5.57562	840	High
1004	Pre-reversal	Post-correct	Correct	739	1	6.01286	840	Low
1004	Pre-reversal	Post-correct	Correct	740	1	5.81508	840	Low
1004	Pre-reversal	Post-correct	Correct	741	1	5.84274	840	High
1004	Pre-reversal	Post-correct	Correct	742	1	5.43005	840	High
1004	Pre-reversal	Post-correct	Correct	743	1	6.06419	840	High
1004	Pre-reversal	Post-correct	Correct	744	1	5.64266	840	Low
1004	Pre-reversal	Post-correct	Correct	745	1	5.85676	840	High
1004	Pre-reversal	Post-correct	Correct	746	1	5.52281	840	High
1004	Pre-reversal	Post-correct	Correct	747	1	5.70727	840	High
1004	Pre-reversal	Post-correct	Correct	748	1	6.00098	840	High
1004	Pre-reversal	Post-correct	Correct	749	1	6.05561	840	High
1004	Pre-reversal	Post-correct	Correct	750	1	5.48301	840	High
1004	Pre-reversal	Post-correct	Correct	751	1	5.92408	840	High
1004	Pre-reversal	Post-correct	Correct	752	1	5.90813	840	High
1004	Pre-reversal	Post-correct	Correct	753	1	5.97131	840	High
1004	Pre-reversal	Post-correct	Correct	754	1	5.55828	840	High
1004	Pre-reversal	Post-correct	Wrong	755	0	5.67024	840	High
1004	Pre-reversal	Post-error	Correct	756	1	5.61126	840	High
1004	Pre-reversal	Post-correct	Correct	757	1	5.73532	840	High
1004	Pre-reversal	Post-correct	Correct	758	1	5.50636	840	High
1004	Pre-reversal	Post-correct	Correct	759	1	5.81621	840	High
1004	Pre-reversal	Post-correct	Correct	760	1	5.57999	840	High
1004	Pre-reversal	Post-correct	Correct	761	1	5.86102	840	Low
1004	Pre-reversal	Post-correct	Correct	762	1	5.69662	840	High
1004	Pre-reversal	Post-correct	Correct	763	1	5.6671	840	High
1004	Pre-reversal	Post-correct	Correct	764	1	5.67868	840	High
1004	Pre-reversal	Post-correct	Correct	765	1	5.63451	840	High
1004	Pre-reversal	Post-correct	Correct	766	1	5.59079	840	High
1004	Pre-reversal	Post-correct	Correct	767	1	5.48903	840	High
1004	Pre-reversal	Post-correct	Correct	768	1	5.74091	840	High
1004	Pre-reversal	Post-correct	Correct	769	1	5.67032	840	High
1004	Pre-reversal	Post-correct	Correct	770	1	5.94409	840	High
1004	Pre-reversal	Post-correct	Correct	771	1	5.65205	840	High
1004	Pre-reversal	Post-correct	Correct	772	1	5.4038	840	Low
1004	Pre-reversal	Post-correct	Correct	773	1	5.49837	840	Low
1004	Pre-reversal	Post-correct	Correct	774	1	5.55163	840	High
1004	Pre-reversal	Post-correct	Correct	775	1	5.81219	840	High
1004	Pre-reversal	Post-correct	Correct	776	1	6.08611	840	High
1004	Pre-reversal	Post-correct	Correct	777	1	6.08927	840	High
1004	Pre-reversal	Post-correct	Correct	778	1	5.70541	840	High
1004	Pre-reversal	Post-correct	Correct	779	1	6.01421	840	High
1004	Pre-reversal	Post-correct	Correct	780	1	5.65557	840	High
1004	Pre-reversal	Post-correct	Correct	781	1	5.79701	840	High
1004	Pre-reversal	Post-correct	Correct	782	1	5.65375	840	High
1004	Pre-reversal	Post-correct	Correct	783	1	5.63734	840	High
1004	Pre-reversal	Post-correct	Correct	784	1	5.96298	840	High
1004	Pre-reversal	Post-correct	Correct	785	1	5.56128	840	High
1004	Pre-reversal	Post-correct	Correct	786	1	6.00357	840	High
1004	Pre-reversal	Post-correct	Correct	787	1	5.60434	840	High
1004	Pre-reversal	Post-correct	Correct	788	1	6.09506	840	High
1004	Pre-reversal	Post-correct	Correct	789	1	5.90001	840	High
1004	Pre-reversal	Post-correct	Correct	790	1	6.00408	840	Low
1004	Pre-reversal	Post-correct	Correct	791	1	6.09079	840	Low
1004	Pre-reversal	Post-correct	Correct	792	1	5.68759	840	High
1004	Pre-reversal	Post-correct	Correct	793	1	5.69895	840	High
1004	Pre-reversal	Post-correct	Correct	794	1	5.56543	840	High
1004	Pre-reversal	Post-correct	Correct	795	1	5.71018	840	High
1004	Pre-reversal	Post-correct	Correct	796	1	5.5632	840	Low
1004	Pre-reversal	Post-correct	Correct	797	1	5.84451	840	High
1004	Pre-reversal	Post-correct	Correct	798	1	5.87137	840	High
1004	Pre-reversal	Post-correct	Correct	799	1	5.7975	840	High
1004	Pre-reversal	Post-correct	Correct	800	1	5.94401	840	High
1004	Pre-reversal	Post-correct	Correct	801	1	5.63791	840	High
1004	Pre-reversal	Post-correct	Correct	802	1	5.95818	840	High
1004	Pre-reversal	Post-correct	Correct	803	1	6.04572	840	High
1004	Pre-reversal	Post-correct	Correct	804	1	6.06466	840	High
1004	Pre-reversal	Post-correct	Correct	805	1	5.49924	840	High
1004	Pre-reversal	Post-correct	Correct	806	1	5.61254	840	High
1004	Pre-reversal	Post-correct	Correct	807	1	5.76796	840	High
1004	Pre-reversal	Post-correct	Correct	809	1	6.04499	840	High
1004	Pre-reversal	Post-correct	Correct	810	1	5.97139	840	Low
1004	Pre-reversal	Post-correct	Correct	811	1	5.61114	840	High
1004	Pre-reversal	Post-correct	Correct	812	1	5.66812	840	High
1004	Pre-reversal	Post-correct	Correct	813	1	5.41558	840	High
1004	Pre-reversal	Post-correct	Correct	814	1	5.57944	840	High
1004	Pre-reversal	Post-correct	Correct	815	1	5.77146	840	High
1004	Pre-reversal	Post-correct	Correct	816	1	5.6595	840	High
1004	Pre-reversal	Post-correct	Correct	817	1	5.53876	840	High
1004	Pre-reversal	Post-correct	Correct	818	1	5.9991	840	High
1004	Pre-reversal	Post-correct	Correct	819	1	6.00099	840	High
1004	Pre-reversal	Post-correct	Correct	820	1	5.65092	840	High
1004	Pre-reversal	Post-correct	Correct	821	1	5.79275	840	High
1004	Pre-reversal	Post-correct	Correct	822	1	5.72359	840	Low
1004	Pre-reversal	Post-correct	Correct	823	1	5.8133	840	High
1004	Pre-reversal	Post-correct	Correct	824	1	5.94569	840	High
1004	Pre-reversal	Post-correct	Correct	825	1	5.81553	840	High
1004	Pre-reversal	Post-correct	Correct	826	1	5.54851	840	High
1004	Pre-reversal	Post-correct	Wrong	827	0	5.60421	840	High
1004	Pre-reversal	Post-error	Correct	828	1	6.13039	840	High
1004	Pre-reversal	Post-correct	Correct	829	1	6.03156	840	High
1004	Pre-reversal	Post-correct	Correct	830	1	5.59992	840	High
1004	Pre-reversal	Post-correct	Correct	831	1	5.74433	840	High
1004	Pre-reversal	Post-correct	Correct	832	1	5.58781	840	High
1004	Pre-reversal	Post-correct	Correct	833	1	5.79671	840	Low
1004	Pre-reversal	Post-correct	Correct	834	1	5.66039	840	High
1004	Pre-reversal	Post-correct	Correct	835	1	5.52388	840	High
1004	Pre-reversal	Post-correct	Correct	836	1	5.73434	840	High
1004	Pre-reversal	Post-correct	Correct	837	1	5.61325	840	High
1004	Pre-reversal	Post-correct	Correct	838	1	5.76239	840	High
1004	Pre-reversal	Post-correct	Correct	839	1	5.57661	840	High
1004	Pre-reversal	Post-correct	Correct	840	1	5.68662	840	High
1004	Pre-reversal	Post-correct	Correct	841	1	5.83133	960	High
1004	Pre-reversal	Post-correct	Wrong	842	0	5.59162	960	High
1004	Pre-reversal	Post-error	Correct	843	1	5.4477	960	Low
1004	Pre-reversal	Post-correct	Correct	844	1	5.76081	960	High
1004	Pre-reversal	Post-correct	Correct	845	1	5.73539	960	Low
1004	Pre-reversal	Post-correct	Correct	846	1	5.61432	960	Low
1004	Pre-reversal	Post-correct	Correct	847	1	5.8871	960	High
1004	Pre-reversal	Post-correct	Correct	848	1	5.51779	960	High
1004	Pre-reversal	Post-correct	Correct	849	1	5.51265	960	High
1004	Pre-reversal	Post-correct	Correct	850	1	5.81466	960	High
1004	Pre-reversal	Post-correct	Correct	851	1	5.73195	960	High
1004	Pre-reversal	Post-correct	Correct	852	1	5.48607	960	High
1004	Pre-reversal	Post-correct	Wrong	853	0	5.49997	960	Low
1004	Pre-reversal	Post-error	Correct	854	1	6.00158	960	High
1004	Pre-reversal	Post-correct	Correct	855	1	5.74548	960	Low
1004	Pre-reversal	Post-correct	Correct	856	1	5.87909	960	High
1004	Pre-reversal	Post-correct	Correct	857	1	5.57678	960	Low
1004	Pre-reversal	Post-correct	Correct	858	1	5.75234	960	High
1004	Pre-reversal	Post-correct	Correct	859	1	5.68019	960	High
1004	Pre-reversal	Post-correct	Correct	860	1	5.53054	960	High
1004	Pre-reversal	Post-correct	Correct	861	1	5.68019	960	High
1004	Pre-reversal	Post-correct	Correct	862	1	6.00737	960	High
1004	Pre-reversal	Post-correct	Correct	863	1	5.75295	960	High
1004	Pre-reversal	Post-correct	Correct	864	1	6.03338	960	High
1004	Pre-reversal	Post-correct	Correct	865	1	5.85566	960	High
1004	Pre-reversal	Post-correct	Correct	866	1	5.4636	960	High
1004	Pre-reversal	Post-correct	Correct	867	1	5.46945	960	High
1004	Pre-reversal	Post-correct	Correct	868	1	5.57095	960	High
1004	Pre-reversal	Post-correct	Correct	869	1	5.70178	960	High
1004	Pre-reversal	Post-correct	Correct	870	1	5.69072	960	High
1004	Pre-reversal	Post-correct	Correct	871	1	5.5432	960	High
1004	Pre-reversal	Post-correct	Correct	872	1	5.56153	960	High
1004	Pre-reversal	Post-correct	Correct	873	1	5.52502	960	High
1004	Pre-reversal	Post-correct	Correct	874	1	5.68239	960	Low
1004	Pre-reversal	Post-correct	Correct	875	1	5.60943	960	High
1004	Pre-reversal	Post-correct	Correct	876	1	5.55688	960	High
1004	Pre-reversal	Post-correct	Correct	877	1	5.68958	960	High
1004	Pre-reversal	Post-correct	Correct	878	1	5.63163	960	High
1004	Pre-reversal	Post-correct	Correct	879	1	5.59527	960	High
1004	Pre-reversal	Post-correct	Correct	880	1	5.46037	960	High
1004	Pre-reversal	Post-correct	Correct	881	1	5.45779	960	High
1004	Pre-reversal	Post-correct	Correct	882	1	5.5604	960	High
1004	Pre-reversal	Post-correct	Wrong	883	0	5.49162	960	High
1004	Pre-reversal	Post-error	Correct	884	1	5.79925	960	High
1004	Pre-reversal	Post-correct	Correct	886	1	5.91039	960	High
1004	Pre-reversal	Post-correct	Correct	887	1	5.83156	960	High
1004	Pre-reversal	Post-correct	Correct	888	1	5.48169	960	High
1004	Pre-reversal	Post-correct	Correct	889	1	5.68917	960	Low
1004	Pre-reversal	Post-correct	Correct	890	1	5.8261	960	High
1004	Pre-reversal	Post-correct	Correct	892	1	5.64354	960	High
1004	Pre-reversal	Post-correct	Correct	893	1	5.41093	960	High
1004	Pre-reversal	Post-correct	Wrong	894	0	5.56786	960	High
1004	Pre-reversal	Post-error	Correct	895	1	5.87092	960	High
1004	Pre-reversal	Post-correct	Correct	896	1	5.72779	960	Low
1004	Pre-reversal	Post-correct	Wrong	897	0	5.90265	960	High
1004	Pre-reversal	Post-error	Correct	898	1	6.0451	960	High
1004	Pre-reversal	Post-correct	Correct	899	1	5.80542	960	High
1004	Pre-reversal	Post-correct	Correct	900	1	5.55091	960	High
1004	Pre-reversal	Post-correct	Correct	901	1	5.58411	960	High
1004	Pre-reversal	Post-correct	Correct	902	1	5.47308	960	High
1004	Pre-reversal	Post-correct	Correct	903	1	5.89049	960	High
1004	Pre-reversal	Post-correct	Correct	904	1	5.69135	960	High
1004	Pre-reversal	Post-correct	Correct	905	1	5.92343	960	High
1004	Pre-reversal	Post-correct	Correct	906	1	5.87417	960	High
1004	Pre-reversal	Post-correct	Correct	907	1	5.98249	960	High
1004	Pre-reversal	Post-correct	Correct	908	1	5.59036	960	High
1004	Pre-reversal	Post-correct	Wrong	909	0	5.64148	960	High
1004	Pre-reversal	Post-error	Correct	910	1	5.52645	960	High
1004	Pre-reversal	Post-correct	Correct	911	1	5.92408	960	High
1004	Pre-reversal	Post-correct	Correct	912	1	5.64199	960	High
1004	Pre-reversal	Post-correct	Correct	913	1	5.73468	960	High
1004	Pre-reversal	Post-correct	Correct	914	1	5.81764	960	High
1004	Pre-reversal	Post-correct	Correct	915	1	5.95963	960	High
1004	Pre-reversal	Post-correct	Correct	916	1	5.61626	960	High
1004	Pre-reversal	Post-correct	Correct	917	1	5.92662	960	High
1004	Pre-reversal	Post-correct	Correct	918	1	5.81997	960	High
1004	Pre-reversal	Post-correct	Correct	919	1	5.6144	960	High
1004	Pre-reversal	Post-correct	Correct	920	1	5.4906	960	High
1004	Pre-reversal	Post-correct	Correct	921	1	5.52058	960	High
1004	Pre-reversal	Post-correct	Correct	922	1	5.62215	960	High
1004	Pre-reversal	Post-correct	Correct	923	1	5.555	960	High
1004	Pre-reversal	Post-correct	Correct	924	1	5.58812	960	High
1004	Pre-reversal	Post-correct	Correct	925	1	5.74062	960	Low
1004	Pre-reversal	Post-correct	Correct	926	1	5.55289	960	High
1004	Pre-reversal	Post-correct	Correct	927	1	5.68585	960	High
1004	Pre-reversal	Post-correct	Correct	928	1	5.43844	960	High
1004	Pre-reversal	Post-correct	Correct	929	1	5.6975	960	High
1004	Pre-reversal	Post-correct	Correct	930	1	5.72619	960	High
1004	Pre-reversal	Post-correct	Correct	931	1	5.64026	960	Low
1004	Pre-reversal	Post-correct	Correct	932	1	5.91607	960	High
1004	Pre-reversal	Post-correct	Correct	933	1	5.57951	960	High
1004	Pre-reversal	Post-correct	Correct	934	1	6.03303	960	High
1004	Pre-reversal	Post-correct	Correct	935	1	5.72042	960	High
1004	Pre-reversal	Post-correct	Correct	936	1	5.62668	960	High
1004	Pre-reversal	Post-correct	Correct	937	1	5.60494	960	High
1004	Pre-reversal	Post-correct	Correct	938	1	5.55228	960	High
1004	Pre-reversal	Post-correct	Correct	939	1	5.62957	960	High
1004	Pre-reversal	Post-correct	Correct	940	1	5.83065	960	High
1004	Pre-reversal	Post-correct	Correct	941	1	5.71694	960	High
1004	Pre-reversal	Post-correct	Correct	942	1	5.96281	960	High
1004	Pre-reversal	Post-correct	Correct	943	1	5.86938	960	High
1004	Pre-reversal	Post-correct	Correct	944	1	5.64468	960	High
1004	Pre-reversal	Post-correct	Correct	945	1	5.50585	960	High
1004	Pre-reversal	Post-correct	Correct	946	1	5.61154	960	High
1004	Pre-reversal	Post-correct	Correct	947	1	6.01989	960	Low
1004	Pre-reversal	Post-correct	Correct	948	1	5.53841	960	High
1004	Pre-reversal	Post-correct	Correct	949	1	5.57207	960	Low
1004	Pre-reversal	Post-correct	Correct	950	1	5.56732	960	High
1004	Pre-reversal	Post-correct	Correct	951	1	5.66434	960	High
1004	Pre-reversal	Post-correct	Correct	952	1	5.59766	960	High
1004	Pre-reversal	Post-correct	Correct	953	1	5.58292	960	High
1004	Pre-reversal	Post-correct	Correct	954	1	5.59799	960	High
1004	Pre-reversal	Post-correct	Correct	955	1	5.51316	960	Low
1004	Pre-reversal	Post-correct	Correct	956	1	5.67435	960	High
1004	Pre-reversal	Post-correct	Correct	957	1	5.76418	960	High
1004	Pre-reversal	Post-correct	Correct	959	1	5.9869	960	High
1004	Pre-reversal	Post-correct	Correct	960	1	5.68633	960	High
1005	Pre-reversal	Post-correct	Correct	2	1	5.98062	120	Low
1005	Pre-reversal	Post-correct	Correct	3	1	6.08015	120	High
1005	Pre-reversal	Post-correct	Correct	4	1	5.92551	120	Low
1005	Pre-reversal	Post-correct	Correct	6	1	6.0713	120	High
1005	Pre-reversal	Post-correct	Correct	7	1	5.90443	120	High
1005	Pre-reversal	Post-correct	Correct	8	1	6.07008	120	High
1005	Pre-reversal	Post-correct	Correct	9	1	5.96651	120	Low
1005	Pre-reversal	Post-correct	Correct	10	1	6.02457	120	Low
1005	Pre-reversal	Post-correct	Correct	11	1	5.88667	120	Low
1005	Pre-reversal	Post-correct	Correct	12	1	5.80784	120	High
1005	Pre-reversal	Post-correct	Correct	13	1	5.93578	120	Low
1005	Pre-reversal	Post-correct	Correct	14	1	6.0554	120	High
1005	Pre-reversal	Post-correct	Correct	15	1	5.76981	120	High
1005	Pre-reversal	Post-correct	Correct	16	1	5.81849	120	High
1005	Pre-reversal	Post-correct	Correct	17	1	6.18588	120	High
1005	Pre-reversal	Post-correct	Correct	18	1	6.08051	120	High
1005	Pre-reversal	Post-correct	Correct	19	1	5.71253	120	High
1005	Pre-reversal	Post-correct	Correct	20	1	6.05285	120	High
1005	Pre-reversal	Post-correct	Correct	21	1	6.11669	120	High
1005	Pre-reversal	Post-correct	Correct	22	1	5.85256	120	High
1005	Pre-reversal	Post-correct	Correct	23	1	6.10232	120	Low
1005	Pre-reversal	Post-correct	Correct	24	1	5.82973	120	High
1005	Pre-reversal	Post-correct	Correct	25	1	6.15633	120	High
1005	Pre-reversal	Post-correct	Correct	26	1	5.82793	120	High
1005	Pre-reversal	Post-error	Correct	28	1	6.12348	120	High
1005	Pre-reversal	Post-correct	Correct	29	1	6.04775	120	High
1005	Pre-reversal	Post-correct	Correct	30	1	6.16382	120	High
1005	Pre-reversal	Post-correct	Correct	31	1	5.71472	120	High
1005	Pre-reversal	Post-correct	Correct	32	1	6.14431	120	High
1005	Pre-reversal	Post-correct	Correct	33	1	6.07323	120	High
1005	Pre-reversal	Post-correct	Correct	34	1	5.87902	120	High
1005	Pre-reversal	Post-correct	Correct	35	1	5.76255	120	High
1005	Pre-reversal	Post-correct	Correct	36	1	6.04549	120	High
1005	Pre-reversal	Post-correct	Correct	37	1	5.71131	120	High
1005	Pre-reversal	Post-correct	Correct	38	1	5.98384	120	High
1005	Pre-reversal	Post-correct	Correct	39	1	6.16617	120	High
1005	Pre-reversal	Post-correct	Correct	40	1	6.23906	120	High
1005	Pre-reversal	Post-correct	Correct	41	1	6.05712	120	High
1005	Pre-reversal	Post-correct	Correct	42	1	6.11186	120	High
1005	Pre-reversal	Post-correct	Correct	43	1	5.84623	120	High
1005	Pre-reversal	Post-correct	Correct	44	1	6.01456	120	High
1005	Pre-reversal	Post-correct	Correct	45	1	5.91907	120	High
1005	Pre-reversal	Post-correct	Correct	46	1	5.72395	120	High
1005	Pre-reversal	Post-correct	Correct	47	1	6.2042	120	Low
1005	Pre-reversal	Post-correct	Correct	48	1	5.72441	120	High
1005	Pre-reversal	Post-correct	Correct	49	1	5.86079	120	High
1005	Pre-reversal	Post-correct	Correct	50	1	5.9857	120	High
1005	Pre-reversal	Post-correct	Correct	51	1	6.17609	120	High
1005	Pre-reversal	Post-correct	Correct	52	1	5.96401	120	High
1005	Pre-reversal	Post-correct	Correct	53	1	5.8365	120	High
1005	Pre-reversal	Post-correct	Correct	54	1	6.04961	120	High
1005	Pre-reversal	Post-correct	Correct	55	1	6.34202	120	Low
1005	Pre-reversal	Post-correct	Correct	56	1	5.76221	120	High
1005	Pre-reversal	Post-correct	Correct	57	1	5.84085	120	High
1005	Pre-reversal	Post-correct	Correct	58	1	5.88474	120	High
1005	Pre-reversal	Post-correct	Correct	59	1	6.1616	120	Low
1005	Pre-reversal	Post-correct	Correct	60	1	5.97195	120	High
1005	Pre-reversal	Post-correct	Correct	61	1	5.81627	120	High
1005	Pre-reversal	Post-correct	Correct	62	1	5.93773	120	High
1005	Pre-reversal	Post-correct	Correct	63	1	5.87243	120	High
1005	Pre-reversal	Post-correct	Correct	64	1	5.70321	120	High
1005	Pre-reversal	Post-correct	Correct	65	1	5.68541	120	Low
1005	Pre-reversal	Post-correct	Correct	66	1	5.89143	120	High
1005	Pre-reversal	Post-correct	Correct	68	1	5.95776	120	High
1005	Pre-reversal	Post-correct	Correct	69	1	6.14873	120	High
1005	Pre-reversal	Post-correct	Correct	71	1	5.88868	120	High
1005	Pre-reversal	Post-correct	Correct	72	1	5.69599	120	High
1005	Pre-reversal	Post-correct	Correct	73	1	5.90545	120	High
1005	Pre-reversal	Post-correct	Correct	74	1	6.04754	120	High
1005	Pre-reversal	Post-correct	Correct	75	1	5.87827	120	High
1005	Pre-reversal	Post-correct	Correct	76	1	6.14385	120	High
1005	Pre-reversal	Post-correct	Correct	77	1	5.81092	120	High
1005	Pre-reversal	Post-correct	Correct	78	1	5.75374	120	High
1005	Pre-reversal	Post-correct	Correct	79	1	5.96447	120	High
1005	Pre-reversal	Post-correct	Correct	80	1	5.81358	120	High
1005	Pre-reversal	Post-correct	Correct	81	1	6.26931	120	High
1005	Pre-reversal	Post-correct	Correct	82	1	6.1489	120	High
1005	Pre-reversal	Post-correct	Correct	83	1	5.64286	120	High
1005	Pre-reversal	Post-correct	Correct	84	1	6.00056	120	Low
1005	Pre-reversal	Post-correct	Correct	85	1	5.67116	120	Low
1005	Pre-reversal	Post-correct	Correct	86	1	5.68272	120	High
1005	Pre-reversal	Post-correct	Correct	87	1	5.62467	120	High
1005	Pre-reversal	Post-correct	Correct	88	1	5.97925	120	High
1005	Pre-reversal	Post-correct	Correct	89	1	5.83648	120	High
1005	Pre-reversal	Post-correct	Correct	90	1	5.90799	120	High
1005	Pre-reversal	Post-correct	Correct	91	1	5.86933	120	High
1005	Pre-reversal	Post-correct	Correct	92	1	5.8252	120	High
1005	Pre-reversal	Post-correct	Correct	93	1	6.04526	120	High
1005	Pre-reversal	Post-correct	Correct	94	1	5.53021	120	High
1005	Pre-reversal	Post-correct	Correct	95	1	6.07964	120	High
1005	Pre-reversal	Post-correct	Correct	96	1	5.73083	120	High
1005	Pre-reversal	Post-correct	Wrong	97	0	5.81402	120	High
1005	Pre-reversal	Post-error	Correct	98	1	5.81217	120	Low
1005	Pre-reversal	Post-correct	Correct	99	1	5.86851	120	High
1005	Pre-reversal	Post-correct	Correct	100	1	5.88728	120	High
1005	Pre-reversal	Post-correct	Correct	101	1	5.82067	120	High
1005	Pre-reversal	Post-correct	Correct	102	1	5.87094	120	High
1005	Pre-reversal	Post-correct	Correct	103	1	5.8897	120	High
1005	Pre-reversal	Post-correct	Correct	104	1	5.81116	120	High
1005	Pre-reversal	Post-correct	Correct	105	1	5.88438	120	High
1005	Pre-reversal	Post-correct	Correct	106	1	5.89201	120	High
1005	Pre-reversal	Post-correct	Correct	107	1	6.03745	120	High
1005	Pre-reversal	Post-correct	Correct	108	1	5.71986	120	High
1005	Pre-reversal	Post-correct	Correct	109	1	5.47902	120	Low
1005	Pre-reversal	Post-correct	Correct	110	1	5.78377	120	High
1005	Pre-reversal	Post-correct	Correct	111	1	5.61689	120	High
1005	Pre-reversal	Post-correct	Correct	112	1	5.79023	120	High
1005	Pre-reversal	Post-correct	Correct	113	1	5.97915	120	High
1005	Pre-reversal	Post-correct	Correct	114	1	5.58543	120	High
1005	Pre-reversal	Post-correct	Correct	115	1	5.91501	120	High
1005	Pre-reversal	Post-correct	Correct	116	1	5.52379	120	High
1005	Pre-reversal	Post-correct	Correct	117	1	5.9644	120	High
1005	Pre-reversal	Post-correct	Correct	118	1	5.63711	120	High
1005	Pre-reversal	Post-correct	Correct	119	1	5.97814	120	High
1005	Pre-reversal	Post-correct	Correct	120	1	5.92469	120	High
1005	Pre-reversal	Post-correct	Correct	121	1	5.81466	240	High
1005	Pre-reversal	Post-correct	Correct	122	1	5.69236	240	High
1005	Pre-reversal	Post-correct	Correct	123	1	5.82876	240	High
1005	Pre-reversal	Post-correct	Correct	124	1	5.91181	240	High
1005	Pre-reversal	Post-correct	Correct	125	1	5.88421	240	High
1005	Pre-reversal	Post-correct	Correct	126	1	5.85247	240	High
1005	Pre-reversal	Post-correct	Correct	127	1	6.05632	240	Low
1005	Pre-reversal	Post-correct	Correct	128	1	5.7459	240	High
1005	Pre-reversal	Post-correct	Correct	129	1	5.77946	240	Low
1005	Pre-reversal	Post-correct	Correct	130	1	5.94977	240	High
1005	Pre-reversal	Post-correct	Correct	131	1	5.98902	240	High
1005	Pre-reversal	Post-correct	Correct	132	1	5.85723	240	High
1005	Pre-reversal	Post-correct	Correct	133	1	5.73813	240	High
1005	Pre-reversal	Post-correct	Correct	134	1	5.86703	240	High
1005	Pre-reversal	Post-correct	Correct	135	1	5.8404	240	High
1005	Pre-reversal	Post-correct	Correct	136	1	5.79688	240	High
1005	Pre-reversal	Post-correct	Correct	137	1	5.91166	240	High
1005	Pre-reversal	Post-correct	Correct	138	1	5.68142	240	Low
1005	Pre-reversal	Post-correct	Correct	139	1	5.89367	240	High
1005	Pre-reversal	Post-correct	Correct	140	1	6.09475	240	High
1005	Pre-reversal	Post-correct	Correct	141	1	5.86612	240	High
1005	Pre-reversal	Post-correct	Correct	142	1	5.61162	240	High
1005	Pre-reversal	Post-correct	Correct	143	1	5.92852	240	High
1005	Pre-reversal	Post-correct	Correct	144	1	5.91806	240	High
1005	Pre-reversal	Post-correct	Correct	145	1	5.8965	240	High
1005	Pre-reversal	Post-correct	Correct	146	1	5.51537	240	High
1005	Pre-reversal	Post-correct	Correct	147	1	6.15096	240	Low
1005	Pre-reversal	Post-correct	Correct	148	1	5.68769	240	High
1005	Pre-reversal	Post-correct	Correct	149	1	6.02722	240	High
1005	Pre-reversal	Post-correct	Correct	150	1	5.93828	240	High
1005	Pre-reversal	Post-correct	Correct	151	1	5.92788	240	High
1005	Pre-reversal	Post-correct	Correct	152	1	5.94916	240	Low
1005	Pre-reversal	Post-correct	Correct	153	1	5.63067	240	High
1005	Pre-reversal	Post-correct	Correct	154	1	5.77098	240	High
1005	Pre-reversal	Post-correct	Correct	155	1	5.87188	240	High
1005	Pre-reversal	Post-correct	Correct	156	1	6.09487	240	High
1005	Pre-reversal	Post-correct	Correct	157	1	5.69364	240	High
[truncated: 77,250 more rows]

## Sheet: Fig2b
SID	Session	RT	Result	Trial_Number	Correct	log_RT	bins	Probability
1003	Pre-reversal	322.946	Correct	2	1	5.77749	120	Low
1003	Pre-reversal	349.024	Correct	3	1	5.85514	120	High
1003	Pre-reversal	331.725	Correct	4	1	5.80431	120	Low
1003	Pre-reversal	375.126	Correct	5	1	5.92726	120	High
1003	Pre-reversal	471.184	Correct	6	1	6.15525	120	High
1003	Pre-reversal	321.242	Correct	7	1	5.7722	120	High
1003	Pre-reversal	379.274	Correct	8	1	5.93826	120	High
1003	Pre-reversal	365.317	Correct	9	1	5.90077	120	Low
1003	Pre-reversal	383.354	Correct	10	1	5.94896	120	Low
1003	Pre-reversal	312.759	Correct	11	1	5.74543	120	Low
1003	Pre-reversal	391.466	Correct	12	1	5.9699	120	High
1003	Pre-reversal	292.868	Correct	13	1	5.67972	120	Low
1003	Pre-reversal	314.235	Correct	14	1	5.75014	120	High
1003	Pre-reversal	422.962	Correct	15	1	6.04728	120	High
1003	Pre-reversal	295.058	Correct	16	1	5.68717	120	High
1003	Pre-reversal	494.385	Correct	17	1	6.20331	120	High
1003	Pre-reversal	347.858	Correct	18	1	5.85179	120	High
1003	Pre-reversal	469.151	Correct	19	1	6.15093	120	High
1003	Pre-reversal	389.248	Correct	20	1	5.96422	120	High
1003	Pre-reversal	330.577	Correct	21	1	5.80084	120	High
1003	Pre-reversal	356.613	Correct	22	1	5.87665	120	High
1003	Pre-reversal	379.319	Correct	23	1	5.93838	120	Low
1003	Pre-reversal	497.364	Correct	24	1	6.20932	120	High
1003	Pre-reversal	414.762	Correct	25	1	6.0277	120	High
1003	Pre-reversal	396.796	Correct	26	1	5.98342	120	High
1003	Pre-reversal	462.169	Correct	27	1	6.13593	120	High
1003	Pre-reversal	456.908	Correct	28	1	6.12448	120	High
1003	Pre-reversal	429.659	Correct	29	1	6.06299	120	High
1003	Pre-reversal	407.68	Correct	30	1	6.01048	120	High
1003	Pre-reversal	332.385	Correct	31	1	5.80629	120	High
1003	Pre-reversal	427.779	Correct	32	1	6.05861	120	High
1003	Pre-reversal	517.834	Correct	33	1	6.24965	120	High
1003	Pre-reversal	373.938	Correct	34	1	5.92409	120	High
1003	Pre-reversal	429.964	Correct	35	1	6.0637	120	High
1003	Pre-reversal	376	Correct	36	1	5.92959	120	High
1003	Pre-reversal	378.055	Correct	37	1	5.93504	120	High
1003	Pre-reversal	558.13	Correct	38	1	6.32459	120	High
1003	Pre-reversal	322.791	Correct	39	1	5.77701	120	High
1003	Pre-reversal	372.853	Correct	40	1	5.92118	120	High
1003	Pre-reversal	412.887	Correct	41	1	6.02317	120	High
1003	Pre-reversal	479.607	Correct	42	1	6.17297	120	High
1003	Pre-reversal	277.672	Correct	43	1	5.62644	120	High
1003	Pre-reversal	401.703	Correct	44	1	5.99571	120	High
1003	Pre-reversal	362.437	Correct	45	1	5.89285	120	High
1003	Pre-reversal	371.162	Correct	46	1	5.91664	120	High
1003	Pre-reversal	395.228	Correct	47	1	5.97946	120	Low
1003	Pre-reversal	308.643	Correct	48	1	5.73219	120	High
1003	Pre-reversal	343.345	Correct	49	1	5.83873	120	High
1003	Pre-reversal	454.708	Correct	50	1	6.11966	120	High
1003	Pre-reversal	365.462	Wrong	51	0	5.90116	120	High
1003	Pre-reversal	509.496	Correct	52	1	6.23342	120	High
1003	Pre-reversal	364.229	Correct	53	1	5.89778	120	High
1003	Pre-reversal	360.944	Correct	54	1	5.88872	120	High
1003	Pre-reversal	487.668	Correct	55	1	6.18964	120	Low
1003	Pre-reversal	381.064	Correct	56	1	5.94297	120	High
1003	Pre-reversal	387.095	Correct	57	1	5.95867	120	High
1003	Pre-reversal	346.485	Correct	58	1	5.84784	120	High
1003	Pre-reversal	317.875	Correct	59	1	5.76166	120	Low
1003	Pre-reversal	391.909	Correct	60	1	5.97103	120	High
1003	Pre-reversal	309.306	Correct	61	1	5.73433	120	High
1003	Pre-reversal	350.001	Correct	62	1	5.85794	120	High
1003	Pre-reversal	412.737	Correct	63	1	6.02281	120	High
1003	Pre-reversal	419.428	Correct	64	1	6.03889	120	High
1003	Pre-reversal	499.479	Correct	65	1	6.21357	120	Low
1003	Pre-reversal	412.216	Correct	66	1	6.02155	120	High
1003	Pre-reversal	314.922	Correct	67	1	5.75233	120	High
1003	Pre-reversal	404.965	Correct	68	1	6.0038	120	High
1003	Pre-reversal	323.695	Correct	69	1	5.7798	120	High
1003	Pre-reversal	365.722	Correct	70	1	5.90187	120	High
1003	Pre-reversal	293.761	Correct	71	1	5.68277	120	High
1003	Pre-reversal	467.156	Correct	72	1	6.14666	120	High
1003	Pre-reversal	471.207	Correct	73	1	6.1553	120	High
1003	Pre-reversal	377.241	Correct	74	1	5.93289	120	High
1003	Pre-reversal	451.304	Correct	75	1	6.11214	120	High
1003	Pre-reversal	476.035	Correct	76	1	6.16549	120	High
1003	Pre-reversal	288.103	Correct	77	1	5.66332	120	High
1003	Pre-reversal	519.469	Correct	78	1	6.25281	120	High
1003	Pre-reversal	303.544	Correct	79	1	5.71553	120	High
1003	Pre-reversal	290.247	Correct	80	1	5.67073	120	High
1003	Pre-reversal	299.618	Correct	81	1	5.70251	120	High
1003	Pre-reversal	374.312	Correct	82	1	5.92509	120	High
1003	Pre-reversal	312.361	Correct	83	1	5.74416	120	High
1003	Pre-reversal	365.062	Correct	84	1	5.90007	120	Low
1003	Pre-reversal	371.148	Correct	85	1	5.9166	120	Low
1003	Pre-reversal	337.163	Correct	86	1	5.82057	120	High
1003	Pre-reversal	290.562	Correct	87	1	5.67182	120	High
1003	Pre-reversal	309.933	Correct	88	1	5.73636	120	High
1003	Pre-reversal	346.647	Wrong	89	0	5.84831	120	High
1003	Pre-reversal	406.023	Correct	90	1	6.00641	120	High
1003	Pre-reversal	460.736	Correct	91	1	6.13283	120	High
1003	Pre-reversal	613.532	Correct	92	1	6.41923	120	High
1003	Pre-reversal	438.204	Correct	93	1	6.08268	120	High
1003	Pre-reversal	437.586	Correct	94	1	6.08127	120	High
1003	Pre-reversal	392.937	Correct	95	1	5.97365	120	High
1003	Pre-reversal	382.31	Correct	96	1	5.94623	120	High
1003	Pre-reversal	339.774	Correct	97	1	5.82828	120	High
1003	Pre-reversal	309.105	Correct	98	1	5.73368	120	Low
1003	Pre-reversal	367.838	Correct	99	1	5.90764	120	High
1003	Pre-reversal	379.858	Correct	100	1	5.9398	120	High
1003	Pre-reversal	292.025	Correct	101	1	5.67684	120	High
1003	Pre-reversal	383.328	Correct	102	1	5.94889	120	High
1003	Pre-reversal	484.69	Correct	103	1	6.18351	120	High
1003	Pre-reversal	284.136	Correct	104	1	5.64945	120	High
1003	Pre-reversal	381.485	Correct	105	1	5.94407	120	High
1003	Pre-reversal	292.89	Correct	106	1	5.6798	120	High
1003	Pre-reversal	384.263	Correct	107	1	5.95133	120	High
1003	Pre-reversal	301.649	Correct	108	1	5.70927	120	High
1003	Pre-reversal	338.367	Correct	109	1	5.82413	120	Low
1003	Pre-reversal	345.736	Correct	110	1	5.84568	120	High
1003	Pre-reversal	291.124	Correct	111	1	5.67375	120	High
1003	Pre-reversal	404.542	Correct	112	1	6.00276	120	High
1003	Pre-reversal	391.223	Correct	113	1	5.96928	120	High
1003	Pre-reversal	288.618	Correct	114	1	5.6651	120	High
1003	Pre-reversal	323.976	Correct	115	1	5.78067	120	High
1003	Pre-reversal	342.036	Correct	116	1	5.83492	120	High
1003	Pre-reversal	431.43	Correct	117	1	6.06711	120	High
1003	Pre-reversal	330.831	Correct	118	1	5.80161	120	High
1003	Pre-reversal	516.907	Correct	119	1	6.24786	120	High
1003	Pre-reversal	572.98	Correct	120	1	6.35085	120	High
1003	Pre-reversal	345.947	Correct	121	1	5.84629	240	High
1003	Pre-reversal	435.292	Correct	122	1	6.07602	240	High
1003	Pre-reversal	338.678	Correct	123	1	5.82505	240	High
1003	Pre-reversal	462.071	Correct	124	1	6.13572	240	High
1003	Pre-reversal	412.804	Correct	125	1	6.02297	240	High
1003	Pre-reversal	325.515	Correct	126	1	5.78541	240	High
1003	Pre-reversal	367.58	Correct	127	1	5.90694	240	Low
1003	Pre-reversal	307.623	Correct	128	1	5.72887	240	High
1003	Pre-reversal	384.343	Correct	129	1	5.95154	240	Low
1003	Pre-reversal	467.722	Correct	130	1	6.14787	240	High
1003	Pre-reversal	335.828	Correct	131	1	5.8166	240	High
1003	Pre-reversal	329.185	Correct	132	1	5.79662	240	High
1003	Pre-reversal	345.195	Correct	133	1	5.84411	240	High
1003	Pre-reversal	262.6	Correct	134	1	5.57063	240	High
1003	Pre-reversal	387.29	Correct	135	1	5.95917	240	High
1003	Pre-reversal	428.687	Correct	136	1	6.06073	240	High
1003	Pre-reversal	364.734	Correct	137	1	5.89917	240	High
1003	Pre-reversal	349.45	Correct	138	1	5.85636	240	Low
1003	Pre-reversal	326.153	Correct	139	1	5.78737	240	High
1003	Pre-reversal	370.255	Correct	140	1	5.91419	240	High
1003	Pre-reversal	316.329	Correct	141	1	5.75678	240	High
1003	Pre-reversal	502.292	Correct	142	1	6.21918	240	High
1003	Pre-reversal	453.019	Correct	143	1	6.11593	240	High
1003	Pre-reversal	409.811	Correct	144	1	6.0157	240	High
1003	Pre-reversal	346.468	Correct	145	1	5.84779	240	High
1003	Pre-reversal	367.862	Correct	146	1	5.90771	240	High
1003	Pre-reversal	349.922	Correct	147	1	5.85771	240	Low
1003	Pre-reversal	382.623	Correct	148	1	5.94705	240	High
1003	Pre-reversal	486.04	Correct	149	1	6.18629	240	High
1003	Pre-reversal	450.176	Correct	152	1	6.10964	240	Low
1003	Pre-reversal	316.912	Correct	153	1	5.75862	240	High
1003	Pre-reversal	314.995	Correct	154	1	5.75256	240	High
1003	Pre-reversal	488.974	Correct	155	1	6.19231	240	High
1003	Pre-reversal	392.396	Correct	156	1	5.97227	240	High
1003	Pre-reversal	357.769	Correct	157	1	5.87989	240	High
1003	Pre-reversal	435.882	Wrong	159	0	6.07737	240	Low
1003	Pre-reversal	490.648	Correct	161	1	6.19573	240	High
1003	Pre-reversal	454.048	Correct	162	1	6.1182	240	Low
1003	Pre-reversal	408.744	Correct	163	1	6.01309	240	High
1003	Pre-reversal	399.452	Correct	164	1	5.99009	240	High
1003	Pre-reversal	344.189	Correct	165	1	5.84119	240	Low
1003	Pre-reversal	433.546	Correct	166	1	6.072	240	High
1003	Pre-reversal	374.928	Correct	167	1	5.92673	240	Low
1003	Pre-reversal	459	Correct	168	1	6.12905	240	Low
1003	Pre-reversal	339.696	Correct	169	1	5.82805	240	High
1003	Pre-reversal	451.826	Correct	171	1	6.1133	240	High
1003	Pre-reversal	440.577	Correct	172	1	6.08808	240	Low
1003	Pre-reversal	621.938	Correct	173	1	6.43284	240	High
1003	Pre-reversal	520.003	Correct	174	1	6.25383	240	High
1003	Pre-reversal	306.11	Correct	175	1	5.72394	240	Low
1003	Pre-reversal	470.781	Correct	176	1	6.15439	240	High
1003	Pre-reversal	438.816	Correct	177	1	6.08408	240	High
1003	Pre-reversal	476.204	Correct	178	1	6.16585	240	Low
1003	Pre-reversal	352.186	Correct	179	1	5.86416	240	High
1003	Pre-reversal	448.923	Correct	180	1	6.10685	240	Low
1003	Pre-reversal	459.693	Wrong	181	0	6.13056	240	High
1003	Pre-reversal	550.414	Correct	182	1	6.31067	240	High
1003	Pre-reversal	461.139	Correct	183	1	6.1337	240	Low
1003	Pre-reversal	469.892	Correct	184	1	6.1525	240	High
1003	Pre-reversal	457.949	Correct	185	1	6.12676	240	Low
1003	Pre-reversal	384.69	Correct	186	1	5.95244	240	High
1003	Pre-reversal	498.055	Correct	187	1	6.21071	240	High
1003	Pre-reversal	516.544	Correct	188	1	6.24716	240	High
1003	Pre-reversal	456.873	Correct	189	1	6.12441	240	Low
1003	Pre-reversal	431.58	Correct	190	1	6.06745	240	High
1003	Pre-reversal	483.013	Correct	191	1	6.18004	240	High
1003	Pre-reversal	516.351	Wrong	192	0	6.24679	240	High
1003	Pre-reversal	576.399	Correct	193	1	6.3568	240	High
1003	Pre-reversal	483.893	Correct	195	1	6.18186	240	High
1003	Pre-reversal	629.265	Correct	196	1	6.44455	240	High
1003	Pre-reversal	481.306	Correct	197	1	6.1765	240	Low
1003	Pre-reversal	457.388	Correct	198	1	6.12553	240	High
1003	Pre-reversal	486.083	Correct	199	1	6.18638	240	Low
1003	Pre-reversal	543.516	Correct	200	1	6.29806	240	High
1003	Pre-reversal	464.881	Correct	201	1	6.14178	240	High
1003	Pre-reversal	402.939	Correct	202	1	5.99879	240	High
1003	Pre-reversal	455.641	Correct	203	1	6.12171	240	High
1003	Pre-reversal	332.41	Correct	204	1	5.80637	240	High
1003	Pre-reversal	321.731	Correct	205	1	5.77372	240	High
1003	Pre-reversal	395.791	Correct	206	1	5.98089	240	High
1003	Pre-reversal	397.17	Correct	207	1	5.98436	240	High
1003	Pre-reversal	384.549	Correct	208	1	5.95207	240	High
1003	Pre-reversal	467.925	Correct	209	1	6.14831	240	High
1003	Pre-reversal	441.426	Correct	211	1	6.09001	240	High
1003	Pre-reversal	392.819	Correct	212	1	5.97335	240	Low
1003	Pre-reversal	608.254	Correct	213	1	6.41059	240	High
1003	Pre-reversal	390.921	Correct	214	1	5.96851	240	High
1003	Pre-reversal	512.338	Correct	215	1	6.23899	240	Low
1003	Pre-reversal	313.046	Correct	216	1	5.74635	240	Low
1003	Pre-reversal	499.836	Correct	217	1	6.21428	240	High
1003	Pre-reversal	352.495	Correct	218	1	5.86504	240	High
1003	Pre-reversal	417.208	Correct	219	1	6.03358	240	Low
1003	Pre-reversal	347.27	Correct	220	1	5.8501	240	High
1003	Pre-reversal	376.653	Correct	221	1	5.93132	240	High
1003	Pre-reversal	362.699	Correct	222	1	5.89357	240	High
1003	Pre-reversal	433.408	Correct	223	1	6.07168	240	High
1003	Pre-reversal	302.794	Correct	224	1	5.71305	240	High
1003	Pre-reversal	351.524	Correct	225	1	5.86228	240	High
1003	Pre-reversal	502.227	Correct	226	1	6.21905	240	High
1003	Pre-reversal	340.949	Correct	227	1	5.83173	240	High
1003	Pre-reversal	476.319	Correct	228	1	6.16609	240	High
1003	Pre-reversal	524.356	Correct	229	1	6.26217	240	High
1003	Pre-reversal	422.385	Correct	230	1	6.04592	240	High
1003	Pre-reversal	340.458	Correct	231	1	5.83029	240	Low
1003	Pre-reversal	307.868	Correct	232	1	5.72967	240	High
1003	Pre-reversal	398.567	Correct	233	1	5.98788	240	High
1003	Pre-reversal	373.266	Correct	234	1	5.92229	240	High
1003	Pre-reversal	305.34	Correct	235	1	5.72143	240	High
1003	Pre-reversal	404.037	Correct	236	1	6.00151	240	High
1003	Pre-reversal	318.772	Correct	237	1	5.76448	240	Low
1003	Pre-reversal	428.841	Correct	238	1	6.06109	240	High
1003	Pre-reversal	366.873	Correct	239	1	5.90501	240	High
1003	Pre-reversal	390.931	Correct	240	1	5.96853	240	High
1003	Pre-reversal	474.195	Correct	241	1	6.16162	360	Low
1003	Pre-reversal	448.233	Correct	242	1	6.10531	360	High
1003	Pre-reversal	344.965	Wrong	243	0	5.84344	360	High
1003	Pre-reversal	448.338	Correct	244	1	6.10555	360	Low
1003	Pre-reversal	327.08	Correct	245	1	5.79021	360	Low
1003	Pre-reversal	339.118	Correct	246	1	5.82635	360	High
1003	Pre-reversal	358.5	Correct	247	1	5.88193	360	High
1003	Pre-reversal	461.217	Correct	248	1	6.13387	360	High
1003	Pre-reversal	377.928	Correct	249	1	5.9347	360	High
1003	Pre-reversal	353.995	Correct	250	1	5.86928	360	High
1003	Pre-reversal	428.688	Correct	251	1	6.06073	360	High
1003	Pre-reversal	404.741	Correct	252	1	6.00325	360	High
1003	Pre-reversal	437.474	Correct	253	1	6.08102	360	High
1003	Pre-reversal	438.885	Correct	254	1	6.08424	360	High
1003	Pre-reversal	524.203	Correct	255	1	6.26188	360	High
1003	Pre-reversal	394.286	Correct	256	1	5.97708	360	High
1003	Pre-reversal	317.668	Correct	257	1	5.76101	360	High
1003	Pre-reversal	313.732	Correct	258	1	5.74854	360	High
1003	Pre-reversal	506.445	Correct	259	1	6.22742	360	Low
1003	Pre-reversal	309.214	Correct	260	1	5.73403	360	High
1003	Pre-reversal	511.867	Correct	261	1	6.23806	360	High
1003	Pre-reversal	296.595	Correct	262	1	5.69237	360	High
1003	Pre-reversal	275.985	Correct	263	1	5.62035	360	High
1003	Pre-reversal	556.016	Correct	264	1	6.3208	360	High
1003	Pre-reversal	466.771	Correct	265	1	6.14584	360	High
1003	Pre-reversal	318.813	Correct	266	1	5.7646	360	High
1003	Pre-reversal	444.878	Correct	267	1	6.0978	360	High
1003	Pre-reversal	514.246	Correct	268	1	6.2427	360	High
1003	Pre-reversal	444.971	Correct	269	1	6.09801	360	High
1003	Pre-reversal	454.369	Correct	270	1	6.11891	360	High
1003	Pre-reversal	553.062	Correct	271	1	6.31547	360	High
1003	Pre-reversal	457.796	Correct	272	1	6.12642	360	High
1003	Pre-reversal	328.509	Correct	273	1	5.79456	360	High
1003	Pre-reversal	326.511	Correct	274	1	5.78846	360	High
1003	Pre-reversal	448.578	Correct	275	1	6.10608	360	High
1003	Pre-reversal	345.334	Correct	276	1	5.84451	360	High
1003	Pre-reversal	368.11	Correct	278	1	5.90838	360	Low
1003	Pre-reversal	316.168	Correct	279	1	5.75627	360	High
1003	Pre-reversal	430.22	Correct	280	1	6.0643	360	High
1003	Pre-reversal	326.285	Correct	281	1	5.78777	360	High
1003	Pre-reversal	444.313	Correct	282	1	6.09653	360	High
1003	Pre-reversal	367.7	Correct	283	1	5.90727	360	Low
1003	Pre-reversal	431.712	Correct	284	1	6.06776	360	High
1003	Pre-reversal	303.136	Correct	285	1	5.71418	360	High
1003	Pre-reversal	469.842	Correct	286	1	6.1524	360	High
1003	Pre-reversal	477.899	Correct	287	1	6.1694	360	Low
1003	Pre-reversal	311.956	Correct	288	1	5.74286	360	High
1003	Pre-reversal	308.68	Correct	289	1	5.73231	360	High
1003	Pre-reversal	355.389	Correct	290	1	5.87321	360	High
1003	Pre-reversal	432.13	Correct	291	1	6.06873	360	High
1003	Pre-reversal	437.535	Correct	292	1	6.08116	360	High
1003	Pre-reversal	490.981	Correct	293	1	6.19641	360	High
1003	Pre-reversal	424.316	Correct	294	1	6.05048	360	High
1003	Pre-reversal	398.392	Correct	295	1	5.98744	360	High
1003	Pre-reversal	377.164	Correct	296	1	5.93268	360	High
1003	Pre-reversal	391.18	Correct	297	1	5.96917	360	High
1003	Pre-reversal	440.548	Correct	298	1	6.08802	360	High
1003	Pre-reversal	377.923	Correct	299	1	5.93469	360	High
1003	Pre-reversal	383.972	Correct	300	1	5.95057	360	Low
1003	Pre-reversal	329.367	Correct	301	1	5.79717	360	High
1003	Pre-reversal	307.467	Correct	302	1	5.72837	360	High
1003	Pre-reversal	500.141	Correct	303	1	6.21489	360	High
1003	Pre-reversal	338.865	Correct	304	1	5.8256	360	High
1003	Pre-reversal	394.233	Correct	305	1	5.97694	360	High
1003	Pre-reversal	307.622	Correct	306	1	5.72887	360	High
1003	Pre-reversal	346.316	Correct	307	1	5.84735	360	High
1003	Pre-reversal	329.766	Correct	308	1	5.79838	360	High
1003	Pre-reversal	317.802	Correct	309	1	5.76143	360	High
1003	Pre-reversal	459.811	Correct	310	1	6.13082	360	High
1003	Pre-reversal	474.54	Correct	311	1	6.16235	360	Low
1003	Pre-reversal	368.604	Correct	312	1	5.90972	360	High
1003	Pre-reversal	512.665	Correct	313	1	6.23962	360	High
1003	Pre-reversal	315.391	Correct	314	1	5.75381	360	High
1003	Pre-reversal	411.425	Correct	315	1	6.01963	360	High
1003	Pre-reversal	408.163	Correct	316	1	6.01167	360	High
1003	Pre-reversal	382.887	Correct	317	1	5.94774	360	High
1003	Pre-reversal	338.225	Correct	318	1	5.82371	360	High
1003	Pre-reversal	393.63	Correct	319	1	5.97541	360	High
1003	Pre-reversal	400.958	Correct	320	1	5.99386	360	High
1003	Pre-reversal	371.716	Correct	321	1	5.91813	360	Low
1003	Pre-reversal	361.756	Correct	322	1	5.89097	360	Low
1003	Pre-reversal	410.452	Correct	323	1	6.01726	360	High
1003	Pre-reversal	371.201	Correct	324	1	5.91674	360	High
1003	Pre-reversal	403.251	Correct	325	1	5.99956	360	High
1003	Pre-reversal	402.022	Correct	327	1	5.99651	360	High
1003	Pre-reversal	286.749	Correct	328	1	5.65861	360	High
1003	Pre-reversal	334.136	Correct	329	1	5.81155	360	High
1003	Pre-reversal	335.502	Wrong	330	0	5.81563	360	High
1003	Pre-reversal	328.913	Correct	331	1	5.79579	360	High
1003	Pre-reversal	526.955	Correct	332	1	6.26711	360	High
1003	Pre-reversal	341.016	Correct	333	1	5.83193	360	High
1003	Pre-reversal	394.391	Correct	334	1	5.97734	360	High
1003	Pre-reversal	333.806	Correct	335	1	5.81056	360	High
1003	Pre-reversal	311.149	Correct	336	1	5.74027	360	High
1003	Pre-reversal	463.858	Correct	337	1	6.13958	360	High
1003	Pre-reversal	354.561	Correct	338	1	5.87088	360	High
1003	Pre-reversal	541.289	Correct	339	1	6.29395	360	High
1003	Pre-reversal	396.661	Correct	340	1	5.98308	360	Low
1003	Pre-reversal	486.06	Correct	341	1	6.18633	360	Low
1003	Pre-reversal	317.456	Correct	342	1	5.76034	360	High
1003	Pre-reversal	495.517	Correct	343	1	6.2056	360	Low
1003	Pre-reversal	456.901	Correct	344	1	6.12447	360	Low
1003	Pre-reversal	323.635	Correct	345	1	5.77962	360	High
1003	Pre-reversal	335.705	Correct	346	1	5.81623	360	High
1003	Pre-reversal	545.069	Correct	347	1	6.30091	360	High
1003	Pre-reversal	384.454	Correct	348	1	5.95183	360	High
1003	Pre-reversal	333.837	Correct	349	1	5.81065	360	High
1003	Pre-reversal	345.221	Correct	350	1	5.84419	360	High
1003	Pre-reversal	340.615	Correct	351	1	5.83075	360	High
1003	Pre-reversal	335.391	Correct	353	1	5.8153	360	High
1003	Pre-reversal	420.766	Correct	354	1	6.04208	360	Low
1003	Pre-reversal	298.852	Correct	355	1	5.69995	360	High
1003	Pre-reversal	309.564	Correct	356	1	5.73516	360	High
1003	Pre-reversal	308.331	Correct	357	1	5.73117	360	Low
1003	Pre-reversal	324.996	Correct	358	1	5.78381	360	Low
1003	Pre-reversal	413.046	Correct	359	1	6.02356	360	High
1003	Pre-reversal	333.759	Correct	360	1	5.81042	360	High
1003	Pre-reversal	353.367	Correct	361	1	5.86751	480	High
1003	Pre-reversal	304.063	Correct	362	1	5.71723	480	Low
1003	Pre-reversal	380.787	Correct	363	1	5.94224	480	High
1003	Pre-reversal	362.862	Correct	364	1	5.89402	480	High
1003	Pre-reversal	297.555	Correct	365	1	5.6956	480	High
1003	Pre-reversal	378.952	Correct	366	1	5.93741	480	High
1003	Pre-reversal	369.008	Correct	367	1	5.91082	480	High
1003	Pre-reversal	339.023	Correct	368	1	5.82607	480	High
1003	Pre-reversal	376.365	Correct	369	1	5.93056	480	High
1003	Pre-reversal	424.453	Correct	370	1	6.0508	480	High
1003	Pre-reversal	346.497	Correct	371	1	5.84787	480	High
1003	Pre-reversal	467.872	Correct	372	1	6.14819	480	High
1003	Pre-reversal	503.972	Correct	373	1	6.22252	480	High
1003	Pre-reversal	342.629	Correct	374	1	5.83665	480	Low
1003	Pre-reversal	304.039	Correct	375	1	5.71715	480	High
1003	Pre-reversal	442.757	Correct	376	1	6.09302	480	High
1003	Pre-reversal	592.185	Correct	377	1	6.38382	480	High
1003	Pre-reversal	379.543	Correct	378	1	5.93897	480	Low
1003	Pre-reversal	367.58	Correct	379	1	5.90694	480	High
1003	Pre-reversal	487.61	Correct	380	1	6.18952	480	High
1003	Pre-reversal	305.006	Correct	381	1	5.72033	480	High
1003	Pre-reversal	423.727	Correct	382	1	6.04909	480	High
1003	Pre-reversal	395.768	Correct	383	1	5.98083	480	High
1003	Pre-reversal	447.156	Correct	384	1	6.10291	480	High
1003	Pre-reversal	490.547	Correct	385	1	6.19552	480	High
1003	Pre-reversal	383.948	Correct	386	1	5.95051	480	High
1003	Pre-reversal	438.083	Correct	388	1	6.08241	480	High
1003	Pre-reversal	369.483	Correct	389	1	5.9121	480	High
1003	Pre-reversal	379.538	Correct	390	1	5.93896	480	High
1003	Pre-reversal	401.57	Correct	391	1	5.99538	480	High
1003	Pre-reversal	550.281	Correct	392	1	6.31043	480	High
1003	Pre-reversal	529.012	Correct	393	1	6.27101	480	High
1003	Pre-reversal	455.06	Correct	394	1	6.12043	480	High
1003	Pre-reversal	503.764	Correct	395	1	6.22211	480	High
1003	Pre-reversal	336.526	Correct	396	1	5.81867	480	High
1003	Pre-reversal	421.909	Correct	397	1	6.04479	480	High
1003	Pre-reversal	411.974	Correct	398	1	6.02096	480	Low
1003	Pre-reversal	436.689	Correct	399	1	6.07922	480	High
1003	Pre-reversal	586.071	Correct	400	1	6.37344	480	High
1003	Pre-reversal	473.455	Correct	401	1	6.16006	480	High
1003	Pre-reversal	445.557	Correct	402	1	6.09932	480	High
1003	Pre-reversal	460.918	Correct	403	1	6.13322	480	High
1003	Pre-reversal	327.637	Correct	404	1	5.79191	480	High
1003	Pre-reversal	309.703	Correct	405	1	5.73561	480	High
1003	Pre-reversal	438.415	Correct	406	1	6.08317	480	High
1003	Pre-reversal	450.519	Correct	408	1	6.1104	480	High
1003	Pre-reversal	487.264	Correct	409	1	6.18881	480	High
1003	Pre-reversal	560.635	Correct	410	1	6.32907	480	High
1003	Pre-reversal	455.407	Correct	411	1	6.12119	480	High
1003	Pre-reversal	406.068	Wrong	412	0	6.00652	480	High
1003	Pre-reversal	424.807	Correct	413	1	6.05164	480	High
1003	Pre-reversal	460.854	Correct	414	1	6.13308	480	High
1003	Pre-reversal	473.568	Correct	415	1	6.16029	480	High
1003	Pre-reversal	365.615	Correct	416	1	5.90158	480	High
1003	Pre-reversal	439.681	Correct	417	1	6.08605	480	High
1003	Pre-reversal	347.058	Correct	418	1	5.84949	480	High
1003	Pre-reversal	286.448	Correct	419	1	5.65756	480	High
1003	Pre-reversal	489.793	Correct	420	1	6.19398	480	High
1003	Pre-reversal	449.201	Correct	421	1	6.10747	480	High
1003	Pre-reversal	345.935	Correct	422	1	5.84625	480	High
1003	Pre-reversal	593.304	Correct	423	1	6.38571	480	High
1003	Pre-reversal	314.683	Correct	424	1	5.75156	480	Low
1003	Pre-reversal	605.41	Correct	425	1	6.40591	480	High
1003	Pre-reversal	332.113	Correct	426	1	5.80548	480	High
1003	Pre-reversal	379.51	Correct	427	1	5.93888	480	Low
1003	Pre-reversal	327.572	Correct	428	1	5.79171	480	High
1003	Pre-reversal	441.611	Correct	429	1	6.09043	480	High
1003	Pre-reversal	332.991	Correct	430	1	5.80812	480	High
1003	Pre-reversal	404.363	Correct	431	1	6.00231	480	High
1003	Pre-reversal	489.075	Correct	432	1	6.19252	480	High
1003	Pre-reversal	368.465	Correct	433	1	5.90935	480	High
1003	Pre-reversal	600.541	Correct	434	1	6.39783	480	High
1003	Pre-reversal	511.261	Correct	435	1	6.23688	480	High
1003	Pre-reversal	423.989	Correct	436	1	6.04971	480	High
1003	Pre-reversal	406.056	Correct	437	1	6.00649	480	High
1003	Pre-reversal	468.822	Correct	438	1	6.15022	480	High
1003	Pre-reversal	378.89	Correct	439	1	5.93725	480	High
1003	Pre-reversal	340.891	Correct	440	1	5.83156	480	High
1003	Pre-reversal	472.277	Correct	441	1	6.15756	480	High
1003	Pre-reversal	314.317	Correct	442	1	5.7504	480	High
1003	Pre-reversal	466.99	Correct	443	1	6.14631	480	High
1003	Pre-reversal	347.088	Correct	444	1	5.84958	480	High
1003	Pre-reversal	412.477	Correct	445	1	6.02218	480	High
1003	Pre-reversal	331.192	Correct	446	1	5.8027	480	High
1003	Pre-reversal	437.197	Correct	447	1	6.08038	480	High
1003	Pre-reversal	500.637	Correct	448	1	6.21588	480	High
1003	Pre-reversal	327.378	Correct	449	1	5.79112	480	High
1003	Pre-reversal	433.405	Correct	450	1	6.07167	480	High
1003	Pre-reversal	420.769	Correct	451	1	6.04209	480	High
1003	Pre-reversal	438.844	Correct	452	1	6.08415	480	High
1003	Pre-reversal	354.25	Correct	453	1	5.87	480	High
1003	Pre-reversal	334.964	Correct	454	1	5.81402	480	High
1003	Pre-reversal	346.34	Correct	455	1	5.84742	480	High
1003	Pre-reversal	507.724	Correct	456	1	6.22994	480	Low
1003	Pre-reversal	354.419	Correct	457	1	5.87048	480	High
1003	Pre-reversal	349.143	Correct	458	1	5.85548	480	High
1003	Pre-reversal	421.909	Correct	459	1	6.04479	480	High
1003	Pre-reversal	301.979	Correct	460	1	5.71036	480	High
1003	Pre-reversal	372.683	Correct	461	1	5.92073	480	High
1003	Pre-reversal	450.726	Correct	462	1	6.11086	480	High
1003	Pre-reversal	445.514	Correct	463	1	6.09923	480	High
1003	Pre-reversal	346.854	Correct	464	1	5.8489	480	High
1003	Pre-reversal	458.226	Correct	465	1	6.12736	480	High
1003	Pre-reversal	356.952	Correct	466	1	5.8776	480	High
1003	Pre-reversal	329.712	Correct	467	1	5.79822	480	High
1003	Pre-reversal	299.779	Correct	468	1	5.70305	480	High
1003	Pre-reversal	438.452	Correct	469	1	6.08325	480	High
1003	Pre-reversal	507.807	Correct	470	1	6.2301	480	High
1003	Pre-reversal	336.546	Correct	471	1	5.81874	480	High
1003	Pre-reversal	409.899	Correct	472	1	6.01591	480	Low
1003	Pre-reversal	490.075	Correct	474	1	6.19456	480	High
1003	Pre-reversal	447.437	Correct	475	1	6.10353	480	High
1003	Pre-reversal	370.814	Correct	476	1	5.9157	480	High
1003	Pre-reversal	466.873	Correct	477	1	6.14606	480	Low
1003	Pre-reversal	380.919	Correct	478	1	5.94259	480	High
1003	Pre-reversal	328.991	Correct	479	1	5.79603	480	High
1003	Pre-reversal	349.038	Correct	480	1	5.85518	480	High
1003	Pre-reversal	372.36	Correct	481	1	5.91986	600	High
1003	Pre-reversal	428.401	Correct	482	1	6.06006	600	High
1003	Pre-reversal	418.487	Correct	483	1	6.03665	600	High
1003	Pre-reversal	304.53	Correct	484	1	5.71877	600	High
1003	Pre-reversal	365.247	Correct	485	1	5.90057	600	Low
1003	Pre-reversal	353.338	Correct	486	1	5.86743	600	High
1003	Pre-reversal	284.007	Correct	487	1	5.649	600	High
1003	Pre-reversal	497.38	Correct	488	1	6.20935	600	High
1003	Pre-reversal	326.789	Correct	489	1	5.78931	600	High
1003	Pre-reversal	460.822	Correct	490	1	6.13301	600	High
1003	Pre-reversal	409.59	Correct	491	1	6.01516	600	High
1003	Pre-reversal	488.271	Correct	492	1	6.19087	600	High
1003	Pre-reversal	494.401	Correct	494	1	6.20335	600	High
1003	Pre-reversal	389.807	Correct	495	1	5.96565	600	High
1003	Pre-reversal	579.207	Correct	496	1	6.36166	600	High
1003	Pre-reversal	313.266	Correct	497	1	5.74705	600	Low
1003	Pre-reversal	402.015	Correct	498	1	5.99649	600	High
1003	Pre-reversal	322.667	Correct	499	1	5.77662	600	High
1003	Pre-reversal	368.726	Correct	500	1	5.91005	600	High
1003	Pre-reversal	286.774	Correct	501	1	5.65869	600	High
1003	Pre-reversal	284.173	Correct	502	1	5.64958	600	High
1003	Pre-reversal	485.544	Correct	503	1	6.18527	600	High
1003	Pre-reversal	424.919	Correct	504	1	6.0519	600	High
1003	Pre-reversal	396.958	Correct	505	1	5.98383	600	High
1003	Pre-reversal	480.35	Correct	506	1	6.17452	600	High
1003	Pre-reversal	592.392	Correct	507	1	6.38417	600	High
1003	Pre-reversal	601.719	Correct	508	1	6.39979	600	High
1003	Pre-reversal	312.532	Correct	509	1	5.74471	600	High
1003	Pre-reversal	411.25	Correct	510	1	6.0192	600	Low
1003	Pre-reversal	431.958	Correct	511	1	6.06833	600	High
1003	Pre-reversal	319.312	Correct	512	1	5.76617	600	High
1003	Pre-reversal	423.351	Correct	513	1	6.0482	600	High
1003	Pre-reversal	317.458	Wrong	514	0	5.76035	600	High
1003	Pre-reversal	463.509	Correct	515	1	6.13883	600	High
1003	Pre-reversal	450.206	Correct	516	1	6.1097	600	High
1003	Pre-reversal	574.942	Correct	517	1	6.35427	600	High
1003	Pre-reversal	506.994	Correct	518	1	6.2285	600	High
1003	Pre-reversal	439.72	Correct	519	1	6.08614	600	High
1003	Pre-reversal	435.101	Correct	520	1	6.07558	600	High
1003	Pre-reversal	378.507	Correct	521	1	5.93623	600	High
1003	Pre-reversal	392.546	Correct	522	1	5.97265	600	Low
1003	Pre-reversal	451.957	Correct	523	1	6.11359	600	High
1003	Pre-reversal	440.659	Correct	524	1	6.08827	600	High
1003	Pre-reversal	352.057	Correct	525	1	5.86379	600	High
1003	Pre-reversal	404.763	Correct	526	1	6.0033	600	High
1003	Pre-reversal	321.496	Correct	527	1	5.77298	600	High
1003	Pre-reversal	419.551	Correct	528	1	6.03918	600	High
1003	Pre-reversal	397.635	Correct	529	1	5.98553	600	High
1003	Pre-reversal	452.972	Correct	530	1	6.11583	600	High
1003	Pre-reversal	345.699	Correct	531	1	5.84557	600	Low
1003	Pre-reversal	383.092	Correct	532	1	5.94827	600	High
1003	Pre-reversal	430.46	Correct	533	1	6.06486	600	Low
1003	Pre-reversal	312.532	Correct	534	1	5.74471	600	High
1003	Pre-reversal	513.226	Correct	535	1	6.24072	600	High
1003	Pre-reversal	597.958	Correct	536	1	6.39352	600	High
1003	Pre-reversal	419.337	Correct	537	1	6.03867	600	High
1003	Pre-reversal	389.394	Correct	538	1	5.96459	600	High
1003	Pre-reversal	330.786	Correct	539	1	5.80147	600	High
1003	Pre-reversal	338.801	Correct	540	1	5.82541	600	High
1003	Pre-reversal	350.185	Correct	541	1	5.85846	600	Low
1003	Pre-reversal	332.964	Correct	542	1	5.80803	600	High
1003	Pre-reversal	348.302	Correct	543	1	5.85307	600	High
1003	Pre-reversal	468.998	Correct	544	1	6.1506	600	Low
1003	Pre-reversal	319.065	Correct	545	1	5.76539	600	High
1003	Pre-reversal	337.111	Correct	546	1	5.82041	600	High
1003	Pre-reversal	424.441	Correct	547	1	6.05077	600	High
1003	Pre-reversal	398.558	Correct	548	1	5.98785	600	Low
1003	Pre-reversal	437.306	Correct	549	1	6.08063	600	High
1003	Pre-reversal	306.649	Correct	550	1	5.7257	600	Low
1003	Pre-reversal	345.416	Correct	551	1	5.84475	600	Low
1003	Pre-reversal	314.739	Correct	552	1	5.75174	600	Low
1003	Pre-reversal	312.797	Correct	553	1	5.74556	600	High
1003	Pre-reversal	313.56	Correct	554	1	5.74799	600	High
1003	Pre-reversal	412.238	Correct	555	1	6.0216	600	High
1003	Pre-reversal	308.964	Correct	556	1	5.73322	600	Low
1003	Pre-reversal	335.679	Correct	557	1	5.81616	600	High
1003	Pre-reversal	409.092	Correct	558	1	6.01394	600	High
1003	Pre-reversal	409.789	Wrong	559	0	6.01564	600	High
1003	Pre-reversal	460.497	Correct	560	1	6.13231	600	High
1003	Pre-reversal	361.216	Correct	561	1	5.88948	600	High
1003	Pre-reversal	365.927	Correct	562	1	5.90243	600	High
1003	Pre-reversal	452.036	Correct	563	1	6.11376	600	High
1003	Pre-reversal	456.675	Correct	564	1	6.12397	600	High
1003	Pre-reversal	484.792	Correct	566	1	6.18372	600	High
1003	Pre-reversal	580.206	Correct	567	1	6.36338	600	Low
1003	Pre-reversal	396.254	Correct	568	1	5.98205	600	High
1003	Pre-reversal	307.662	Correct	569	1	5.729	600	High
1003	Pre-reversal	384.396	Correct	570	1	5.95167	600	High
1003	Pre-reversal	495.761	Correct	571	1	6.20609	600	High
1003	Pre-reversal	435.146	Correct	572	1	6.07568	600	Low
1003	Pre-reversal	488.554	Correct	573	1	6.19145	600	Low
1003	Pre-reversal	373.927	Correct	574	1	5.92406	600	High
1003	Pre-reversal	542.012	Correct	575	1	6.29529	600	High
1003	Pre-reversal	553.385	Correct	576	1	6.31605	600	Low
1003	Pre-reversal	584.106	Correct	577	1	6.37008	600	Low
1003	Pre-reversal	333.473	Correct	578	1	5.80956	600	High
1003	Pre-reversal	358.896	Correct	579	1	5.88303	600	Low
1003	Pre-reversal	319.635	Correct	580	1	5.76718	600	High
1003	Pre-reversal	379.675	Correct	581	1	5.93931	600	High
1003	Pre-reversal	327.747	Correct	582	1	5.79224	600	High
1003	Pre-reversal	385.809	Correct	583	1	5.95534	600	High
1003	Pre-reversal	441.176	Correct	584	1	6.08944	600	Low
1003	Pre-reversal	390.536	Correct	585	1	5.96752	600	High
1003	Pre-reversal	409.947	Correct	586	1	6.01603	600	High
1003	Pre-reversal	606.665	Correct	587	1	6.40798	600	High
1003	Pre-reversal	351.406	Correct	588	1	5.86194	600	Low
1003	Pre-reversal	390.112	Correct	589	1	5.96643	600	Low
1003	Pre-reversal	305.505	Correct	590	1	5.72197	600	High
1003	Pre-reversal	306.167	Correct	591	1	5.72413	600	High
1003	Pre-reversal	540.902	Correct	592	1	6.29324	600	High
1003	Pre-reversal	318.381	Correct	593	1	5.76325	600	High
1003	Pre-reversal	424.413	Correct	594	1	6.05071	600	High
1003	Pre-reversal	528.41	Correct	595	1	6.26987	600	High
1003	Pre-reversal	401.893	Correct	597	1	5.99619	600	High
1003	Pre-reversal	310.625	Correct	598	1	5.73859	600	High
1003	Pre-reversal	435.296	Correct	599	1	6.07603	600	High
1003	Pre-reversal	402.713	Correct	600	1	5.99822	600	High
1003	Pre-reversal	418.911	Correct	601	1	6.03766	720	High
1003	Pre-reversal	426.96	Correct	602	1	6.05669	720	High
1003	Pre-reversal	343	Correct	603	1	5.83773	720	High
1003	Pre-reversal	348.384	Correct	604	1	5.85331	720	High
1003	Pre-reversal	353.188	Correct	606	1	5.867	720	High
1003	Pre-reversal	329.89	Correct	607	1	5.79876	720	High
1003	Pre-reversal	277.956	Correct	608	1	5.62746	720	High
1003	Pre-reversal	317.989	Correct	609	1	5.76202	720	High
1003	Pre-reversal	284.073	Correct	610	1	5.64923	720	High
1003	Pre-reversal	375.405	Correct	611	1	5.928	720	High
1003	Pre-reversal	341.568	Correct	613	1	5.83355	720	High
1003	Pre-reversal	336.932	Correct	614	1	5.81988	720	High
1003	Pre-reversal	348.328	Correct	615	1	5.85315	720	High
1003	Pre-reversal	453.035	Correct	616	1	6.11597	720	High
1003	Pre-reversal	341.748	Correct	617	1	5.83407	720	High
1003	Pre-reversal	343.134	Correct	618	1	5.83812	720	High
1003	Pre-reversal	320.525	Correct	619	1	5.76996	720	High
1003	Pre-reversal	368.573	Correct	620	1	5.90964	720	High
1003	Pre-reversal	266.699	Correct	621	1	5.58612	720	High
1003	Pre-reversal	350.738	Correct	622	1	5.86004	720	Low
1003	Pre-reversal	361.4	Correct	623	1	5.88998	720	Low
1003	Pre-reversal	402.178	Correct	624	1	5.99689	720	Low
1003	Pre-reversal	554.827	Correct	625	1	6.31866	720	High
1003	Pre-reversal	417.556	Wrong	626	0	6.03442	720	High
1003	Pre-reversal	303.597	Correct	627	1	5.7157	720	Low
1003	Pre-reversal	438.325	Correct	628	1	6.08296	720	High
1003	Pre-reversal	445.732	Correct	629	1	6.09972	720	High
1003	Pre-reversal	325.132	Correct	630	1	5.78423	720	High
1003	Pre-reversal	441.166	Correct	631	1	6.08942	720	High
1003	Pre-reversal	354.559	Correct	632	1	5.87088	720	High
1003	Pre-reversal	395.294	Correct	633	1	5.97963	720	High
1003	Pre-reversal	406.683	Correct	634	1	6.00803	720	High
1003	Pre-reversal	401.473	Correct	635	1	5.99514	720	High
1003	Pre-reversal	408.113	Correct	636	1	6.01154	720	High
1003	Pre-reversal	372.831	Correct	637	1	5.92113	720	High
1003	Pre-reversal	430.275	Correct	639	1	6.06443	720	Low
1003	Pre-reversal	316.313	Correct	640	1	5.75673	720	High
1003	Pre-reversal	432.384	Correct	641	1	6.06931	720	High
1003	Pre-reversal	297.773	Correct	642	1	5.69633	720	High
1003	Pre-reversal	435.143	Correct	643	1	6.07568	720	High
1003	Pre-reversal	466.519	Correct	644	1	6.1453	720	High
1003	Pre-reversal	558.585	Correct	645	1	6.32541	720	Low
1003	Pre-reversal	477.301	Correct	646	1	6.16815	720	High
1003	Pre-reversal	473.361	Correct	647	1	6.15986	720	High
1003	Pre-reversal	367.429	Correct	648	1	5.90653	720	High
1003	Pre-reversal	335.471	Correct	649	1	5.81554	720	High
1003	Pre-reversal	448.852	Correct	650	1	6.10669	720	High
1003	Pre-reversal	287.571	Correct	651	1	5.66147	720	High
1003	Pre-reversal	362.938	Correct	652	1	5.89423	720	High
1003	Pre-reversal	345.662	Correct	653	1	5.84546	720	High
1003	Pre-reversal	481.035	Correct	654	1	6.17594	720	High
1003	Pre-reversal	353.083	Correct	655	1	5.8667	720	High
1003	Pre-reversal	289.791	Correct	656	1	5.66916	720	Low
1003	Pre-reversal	387.169	Correct	657	1	5.95886	720	High
1003	Pre-reversal	362.593	Correct	658	1	5.89328	720	Low
1003	Pre-reversal	453.28	Correct	659	1	6.11651	720	Low
1003	Pre-reversal	366.018	Correct	660	1	5.90268	720	High
1003	Pre-reversal	316.065	Correct	661	1	5.75595	720	High
1003	Pre-reversal	390.13	Correct	662	1	5.96648	720	Low
1003	Pre-reversal	433.516	Correct	663	1	6.07193	720	High
1003	Pre-reversal	334.915	Correct	664	1	5.81388	720	Low
1003	Pre-reversal	372.265	Correct	665	1	5.91961	720	High
1003	Pre-reversal	348.318	Correct	666	1	5.85312	720	High
1003	Pre-reversal	317.031	Correct	667	1	5.759	720	High
1003	Pre-reversal	435.071	Correct	668	1	6.07551	720	Low
1003	Pre-reversal	328.452	Correct	669	1	5.79439	720	High
1003	Pre-reversal	414.497	Correct	670	1	6.02706	720	Low
1003	Pre-reversal	329.219	Correct	671	1	5.79672	720	High
1003	Pre-reversal	405.275	Correct	672	1	6.00457	720	High
1003	Pre-reversal	363.973	Correct	673	1	5.89708	720	Low
1003	Pre-reversal	500.681	Correct	674	1	6.21597	720	High
1003	Pre-reversal	319.41	Correct	675	1	5.76648	720	High
1003	Pre-reversal	349.459	Correct	676	1	5.85639	720	Low
1003	Pre-reversal	344.188	Correct	677	1	5.84119	720	High
1003	Pre-reversal	335.573	Correct	678	1	5.81584	720	High
1003	Pre-reversal	336.949	Correct	679	1	5.81993	720	High
1003	Pre-reversal	522.36	Correct	680	1	6.25836	720	High
1003	Pre-reversal	426.399	Correct	681	1	6.05538	720	High
1003	Pre-reversal	283.174	Correct	683	1	5.64606	720	High
1003	Pre-reversal	394.551	Wrong	684	0	5.97775	720	Low
1003	Pre-reversal	493.917	Correct	685	1	6.20237	720	High
1003	Pre-reversal	449.315	Correct	686	1	6.10773	720	High
1003	Pre-reversal	334.049	Correct	687	1	5.81129	720	High
1003	Pre-reversal	313.435	Correct	688	1	5.74759	720	High
1003	Pre-reversal	470.136	Correct	689	1	6.15302	720	High
1003	Pre-reversal	452.212	Wrong	690	0	6.11415	720	High
1003	Pre-reversal	334.392	Correct	692	1	5.81231	720	High
1003	Pre-reversal	355.752	Correct	693	1	5.87423	720	High
1003	Pre-reversal	334.454	Correct	694	1	5.8125	720	Low
1003	Pre-reversal	435.863	Correct	695	1	6.07733	720	High
1003	Pre-reversal	316.801	Correct	696	1	5.75827	720	Low
1003	Pre-reversal	413.372	Correct	697	1	6.02435	720	High
1003	Pre-reversal	352.032	Correct	698	1	5.86372	720	Low
1003	Pre-reversal	354.76	Correct	699	1	5.87144	720	High
1003	Pre-reversal	311.457	Correct	700	1	5.74126	720	High
1003	Pre-reversal	358.182	Correct	701	1	5.88104	720	High
1003	Pre-reversal	320.892	Correct	702	1	5.7711	720	High
1003	Pre-reversal	362.958	Correct	703	1	5.89429	720	High
1003	Pre-reversal	343.681	Correct	704	1	5.83971	720	Low
1003	Pre-reversal	309.07	Correct	705	1	5.73357	720	High
1003	Pre-reversal	437.785	Correct	706	1	6.08173	720	High
1003	Pre-reversal	369.171	Correct	707	1	5.91126	720	Low
1003	Pre-reversal	313.235	Correct	708	1	5.74695	720	High
1003	Pre-reversal	391.96	Correct	709	1	5.97116	720	High
1003	Pre-reversal	365.332	Correct	710	1	5.90081	720	High
1003	Pre-reversal	453.375	Correct	711	1	6.11672	720	High
1003	Pre-reversal	476.098	Correct	712	1	6.16562	720	High
1003	Pre-reversal	340.184	Correct	713	1	5.82949	720	High
1003	Pre-reversal	381.54	Correct	714	1	5.94422	720	Low
1003	Pre-reversal	478.363	Correct	717	1	6.17037	720	Low
1003	Pre-reversal	446.423	Correct	718	1	6.10127	720	High
1003	Pre-reversal	499.818	Correct	719	1	6.21424	720	High
1003	Pre-reversal	372.567	Correct	720	1	5.92042	720	High
1003	Pre-reversal	345.557	Correct	721	1	5.84516	840	High
1003	Pre-reversal	352.883	Correct	722	1	5.86614	840	Low
1003	Pre-reversal	449.565	Correct	723	1	6.10828	840	Low
1003	Pre-reversal	424.293	Correct	724	1	6.05042	840	High
1003	Pre-reversal	350.347	Correct	725	1	5.85892	840	High
1003	Pre-reversal	433.037	Correct	726	1	6.07082	840	High
1003	Pre-reversal	324.425	Correct	727	1	5.78205	840	Low
1003	Pre-reversal	376.464	Correct	728	1	5.93082	840	High
1003	Pre-reversal	326.536	Correct	729	1	5.78854	840	High
1003	Pre-reversal	582.567	Correct	730	1	6.36744	840	Low
1003	Pre-reversal	425.996	Correct	731	1	6.05443	840	Low
1003	Pre-reversal	348.023	Correct	732	1	5.85227	840	High
1003	Pre-reversal	437.365	Correct	733	1	6.08077	840	High
1003	Pre-reversal	512.79	Correct	734	1	6.23987	840	High
1003	Pre-reversal	337.511	Correct	735	1	5.8216	840	High
1003	Pre-reversal	362.88	Correct	736	1	5.89407	840	Low
1003	Pre-reversal	357.598	Correct	737	1	5.87941	840	High
1003	Pre-reversal	332.322	Correct	738	1	5.8061	840	High
1003	Pre-reversal	555.691	Correct	739	1	6.32021	840	Low
1003	Pre-reversal	344.421	Correct	740	1	5.84186	840	Low
1003	Pre-reversal	401.816	Correct	741	1	5.99599	840	High
1003	Pre-reversal	320.556	Correct	742	1	5.77006	840	High
1003	Pre-reversal	468.562	Correct	743	1	6.14967	840	High
1003	Pre-reversal	376.633	Correct	744	1	5.93127	840	Low
1003	Pre-reversal	317.416	Correct	746	1	5.76021	840	High
1003	Pre-reversal	471.461	Correct	747	1	6.15584	840	High
1003	Pre-reversal	315.53	Correct	748	1	5.75425	840	High
1003	Pre-reversal	311.589	Correct	749	1	5.74168	840	High
1003	Pre-reversal	350.297	Correct	750	1	5.85878	840	High
1003	Pre-reversal	343.024	Correct	751	1	5.8378	840	High
1003	Pre-reversal	388.411	Correct	752	1	5.96207	840	High
1003	Pre-reversal	509.807	Correct	753	1	6.23403	840	High
1003	Pre-reversal	354.539	Correct	754	1	5.87082	840	High
1003	Pre-reversal	333.277	Correct	755	1	5.80897	840	High
1003	Pre-reversal	326.659	Correct	756	1	5.78892	840	High
1003	Pre-reversal	412.718	Correct	757	1	6.02277	840	High
1003	Pre-reversal	297.431	Correct	758	1	5.69518	840	High
1003	Pre-reversal	402.795	Correct	759	1	5.99843	840	High
1003	Pre-reversal	321.506	Correct	760	1	5.77302	840	High
1003	Pre-reversal	321.575	Correct	761	1	5.77323	840	Low
1003	Pre-reversal	523.62	Correct	762	1	6.26077	840	High
1003	Pre-reversal	433.698	Correct	763	1	6.07235	840	High
1003	Pre-reversal	631.076	Correct	764	1	6.44743	840	High
1003	Pre-reversal	343.143	Correct	765	1	5.83815	840	High
1003	Pre-reversal	400.545	Correct	766	1	5.99283	840	High
1003	Pre-reversal	517.245	Correct	767	1	6.24852	840	High
1003	Pre-reversal	347.292	Correct	768	1	5.85017	840	High
1003	Pre-reversal	628.751	Correct	769	1	6.44374	840	High
1003	Pre-reversal	458.738	Correct	770	1	6.12848	840	High
1003	Pre-reversal	305.473	Correct	771	1	5.72186	840	High
1003	Pre-reversal	388.197	Correct	772	1	5.96151	840	Low
1003	Pre-reversal	331.57	Correct	773	1	5.80384	840	Low
1003	Pre-reversal	398.945	Correct	774	1	5.98882	840	High
1003	Pre-reversal	385.659	Correct	775	1	5.95495	840	High
1003	Pre-reversal	583.035	Correct	776	1	6.36825	840	High
1003	Pre-reversal	364.438	Correct	777	1	5.89836	840	High
1003	Pre-reversal	411.16	Correct	778	1	6.01898	840	High
1003	Pre-reversal	431.859	Correct	779	1	6.0681	840	High
1003	Pre-reversal	319.243	Correct	780	1	5.76595	840	High
1003	Pre-reversal	371.344	Correct	781	1	5.91713	840	High
1003	Pre-reversal	403.333	Correct	782	1	5.99976	840	High
1003	Pre-reversal	416.82	Correct	784	1	6.03265	840	High
1003	Pre-reversal	572.867	Correct	785	1	6.35065	840	High
1003	Pre-reversal	462.929	Correct	786	1	6.13757	840	High
1003	Pre-reversal	365.665	Correct	787	1	5.90172	840	High
1003	Pre-reversal	465.747	Correct	788	1	6.14364	840	High
1003	Pre-reversal	453.741	Correct	789	1	6.11753	840	High
1003	Pre-reversal	506.455	Correct	790	1	6.22743	840	Low
1003	Pre-reversal	389.204	Correct	791	1	5.9641	840	Low
1003	Pre-reversal	362.55	Correct	792	1	5.89316	840	High
1003	Pre-reversal	315.272	Correct	793	1	5.75344	840	High
1003	Pre-reversal	315.278	Correct	794	1	5.75346	840	High
1003	Pre-reversal	347.368	Correct	795	1	5.85038	840	High
1003	Pre-reversal	376.748	Correct	796	1	5.93158	840	Low
1003	Pre-reversal	328.807	Correct	797	1	5.79547	840	High
1003	Pre-reversal	340.87	Correct	798	1	5.8315	840	High
1003	Pre-reversal	366.285	Correct	799	1	5.90341	840	High
1003	Pre-reversal	458.344	Correct	800	1	6.12762	840	High
1003	Pre-reversal	318.988	Correct	801	1	5.76515	840	High
1003	Pre-reversal	475.116	Correct	802	1	6.16356	840	High
1003	Pre-reversal	427.105	Correct	803	1	6.05703	840	High
1003	Pre-reversal	377.163	Correct	804	1	5.93268	840	High
1003	Pre-reversal	349.208	Correct	805	1	5.85567	840	High
1003	Pre-reversal	373.937	Correct	806	1	5.92409	840	High
1003	Pre-reversal	359.978	Correct	807	1	5.88604	840	High
1003	Pre-reversal	322.709	Correct	808	1	5.77675	840	High
1003	Pre-reversal	328.755	Correct	809	1	5.79531	840	High
1003	Pre-reversal	392.796	Correct	810	1	5.97329	840	Low
1003	Pre-reversal	308.193	Correct	811	1	5.73073	840	High
1003	Pre-reversal	620.879	Correct	812	1	6.43114	840	High
1003	Pre-reversal	344.942	Correct	813	1	5.84338	840	High
1003	Pre-reversal	326.341	Correct	814	1	5.78794	840	High
1003	Pre-reversal	414.372	Correct	815	1	6.02676	840	High
1003	Pre-reversal	357.103	Correct	816	1	5.87802	840	High
1003	Pre-reversal	335.884	Correct	817	1	5.81677	840	High
1003	Pre-reversal	371.206	Correct	818	1	5.91676	840	High
1003	Pre-reversal	371.261	Correct	819	1	5.91691	840	High
1003	Pre-reversal	269.285	Correct	820	1	5.59577	840	High
1003	Pre-reversal	331.373	Correct	821	1	5.80325	840	High
1003	Pre-reversal	313.394	Correct	822	1	5.74746	840	Low
1003	Pre-reversal	350.13	Correct	823	1	5.8583	840	High
1003	Pre-reversal	334.852	Wrong	824	0	5.81369	840	High
1003	Pre-reversal	516.238	Correct	825	1	6.24657	840	High
1003	Pre-reversal	518.285	Correct	826	1	6.25053	840	High
1003	Pre-reversal	408.353	Correct	827	1	6.01213	840	High
1003	Pre-reversal	316.502	Correct	829	1	5.75733	840	High
1003	Pre-reversal	320.588	Correct	830	1	5.77016	840	High
1003	Pre-reversal	330.597	Correct	831	1	5.8009	840	High
1003	Pre-reversal	388.681	Correct	832	1	5.96276	840	High
1003	Pre-reversal	394.015	Correct	833	1	5.97639	840	Low
1003	Pre-reversal	571.394	Correct	834	1	6.34808	840	High
1003	Pre-reversal	620.205	Correct	836	1	6.43005	840	High
1003	Pre-reversal	384.273	Correct	837	1	5.95135	840	High
1003	Pre-reversal	607.672	Correct	838	1	6.40964	840	High
1003	Pre-reversal	306.397	Correct	839	1	5.72488	840	High
1003	Pre-reversal	545.17	Correct	840	1	6.3011	840	High
1003	Pre-reversal	359.135	Correct	841	1	5.8837	960	High
1003	Pre-reversal	381.822	Correct	842	1	5.94495	960	High
1003	Pre-reversal	283.213	Correct	843	1	5.6462	960	Low
1003	Pre-reversal	312.589	Correct	844	1	5.74489	960	High
1003	Pre-reversal	365.307	Correct	845	1	5.90074	960	Low
1003	Pre-reversal	303.347	Correct	846	1	5.71488	960	Low
1003	Pre-reversal	316.071	Correct	847	1	5.75597	960	High
1003	Pre-reversal	534.144	Correct	848	1	6.28067	960	High
1003	Pre-reversal	327.519	Correct	849	1	5.79155	960	High
1003	Pre-reversal	333.545	Correct	850	1	5.80978	960	High
1003	Pre-reversal	454.915	Correct	851	1	6.12011	960	High
1003	Pre-reversal	381.657	Correct	852	1	5.94452	960	High
1003	Pre-reversal	307.028	Correct	853	1	5.72694	960	Low
1003	Pre-reversal	397.729	Correct	854	1	5.98577	960	High
1003	Pre-reversal	313.127	Correct	855	1	5.74661	960	Low
1003	Pre-reversal	383.835	Correct	856	1	5.95021	960	High
1003	Pre-reversal	311.204	Correct	857	1	5.74045	960	Low
1003	Pre-reversal	281.911	Correct	858	1	5.64159	960	High
1003	Pre-reversal	265.248	Correct	859	1	5.58066	960	High
1003	Pre-reversal	301.363	Correct	860	1	5.70832	960	High
1003	Pre-reversal	344.068	Correct	861	1	5.84084	960	High
1003	Pre-reversal	393.445	Correct	862	1	5.97494	960	High
1003	Pre-reversal	306.85	Correct	863	1	5.72636	960	High
1003	Pre-reversal	351.572	Correct	864	1	5.86241	960	High
1003	Pre-reversal	368.283	Correct	865	1	5.90885	960	High
1003	Pre-reversal	404.334	Correct	866	1	6.00224	960	High
1003	Pre-reversal	449.046	Correct	867	1	6.10712	960	High
1003	Pre-reversal	373.75	Correct	868	1	5.92359	960	High
1003	Pre-reversal	329.801	Correct	869	1	5.79849	960	High
1003	Pre-reversal	299.85	Correct	870	1	5.70328	960	High
1003	Pre-reversal	280.578	Correct	871	1	5.63685	960	High
1003	Pre-reversal	372.643	Correct	872	1	5.92062	960	High
1003	Pre-reversal	454.674	Correct	873	1	6.11958	960	High
1003	Pre-reversal	559.452	Correct	874	1	6.32696	960	Low
1003	Pre-reversal	304.129	Correct	875	1	5.71745	960	High
1003	Pre-reversal	322.866	Correct	876	1	5.77724	960	High
1003	Pre-reversal	496.926	Correct	877	1	6.20844	960	High
1003	Pre-reversal	352.298	Correct	878	1	5.86448	960	High
1003	Pre-reversal	539.001	Correct	879	1	6.28972	960	High
1003	Pre-reversal	288.422	Correct	880	1	5.66442	960	High
1003	Pre-reversal	383.813	Correct	881	1	5.95015	960	High
1003	Pre-reversal	387.193	Correct	882	1	5.95892	960	High
1003	Pre-reversal	406.575	Correct	883	1	6.00777	960	High
1003	Pre-reversal	261.296	Correct	884	1	5.56565	960	High
1003	Pre-reversal	434.023	Correct	885	1	6.0731	960	High
1003	Pre-reversal	439.353	Correct	886	1	6.0853	960	High
1003	Pre-reversal	270.764	Correct	887	1	5.60125	960	High
1003	Pre-reversal	350.81	Correct	888	1	5.86025	960	High
1003	Pre-reversal	319.524	Correct	889	1	5.76683	960	Low
1003	Pre-reversal	285.584	Correct	890	1	5.65454	960	High
1003	Pre-reversal	304.957	Correct	891	1	5.72017	960	High
1003	Pre-reversal	315.712	Wrong	892	0	5.75483	960	High
1003	Pre-reversal	451.701	Correct	893	1	6.11302	960	High
1003	Pre-reversal	556.51	Correct	894	1	6.32169	960	High
1003	Pre-reversal	381.16	Correct	895	1	5.94322	960	High
1003	Pre-reversal	415.228	Correct	896	1	6.02883	960	Low
1003	Pre-reversal	363.27	Correct	897	1	5.89515	960	High
1003	Pre-reversal	313.991	Correct	898	1	5.74937	960	High
1003	Pre-reversal	378.703	Correct	899	1	5.93675	960	High
1003	Pre-reversal	354.737	Correct	900	1	5.87138	960	High
1003	Pre-reversal	469.506	Correct	901	1	6.15168	960	High
1003	Pre-reversal	361.526	Correct	902	1	5.89033	960	High
1003	Pre-reversal	426.237	Wrong	903	0	6.05499	960	High
1003	Pre-reversal	356.403	Correct	904	1	5.87606	960	High
1003	Pre-reversal	521.012	Correct	905	1	6.25577	960	High
1003	Pre-reversal	332.483	Correct	907	1	5.80659	960	High
1003	Pre-reversal	363.866	Correct	908	1	5.89678	960	High
1003	Pre-reversal	372.566	Correct	909	1	5.92041	960	High
1003	Pre-reversal	370.622	Correct	910	1	5.91518	960	High
1003	Pre-reversal	304.683	Correct	911	1	5.71927	960	High
1003	Pre-reversal	317.393	Correct	912	1	5.76014	960	High
1003	Pre-reversal	373.437	Correct	913	1	5.92275	960	High
1003	Pre-reversal	331.498	Correct	914	1	5.80362	960	High
1003	Pre-reversal	612.882	Correct	915	1	6.41817	960	High
1003	Pre-reversal	435.595	Correct	916	1	6.07671	960	High
1003	Pre-reversal	424.969	Correct	917	1	6.05202	960	High
1003	Pre-reversal	460.979	Correct	918	1	6.13335	960	High
1003	Pre-reversal	307.7	Correct	919	1	5.72912	960	High
1003	Pre-reversal	416.43	Correct	920	1	6.03172	960	High
1003	Pre-reversal	480.481	Correct	921	1	6.17479	960	High
1003	Pre-reversal	310.588	Correct	922	1	5.73847	960	High
1003	Pre-reversal	295.314	Correct	923	1	5.68804	960	High
1003	Pre-reversal	308.396	Correct	924	1	5.73139	960	High
1003	Pre-reversal	338.128	Correct	926	1	5.82343	960	High
1003	Pre-reversal	363.502	Correct	927	1	5.89579	960	High
1003	Pre-reversal	340.238	Correct	928	1	5.82965	960	High
1003	Pre-reversal	437.591	Correct	929	1	6.08128	960	High
1003	Pre-reversal	358.969	Correct	930	1	5.88324	960	High
1003	Pre-reversal	319.68	Correct	931	1	5.76732	960	Low
1003	Pre-reversal	373.738	Correct	932	1	5.92356	960	High
1003	Pre-reversal	331.241	Correct	934	1	5.80284	960	High
1003	Pre-reversal	293.256	Correct	935	1	5.68105	960	High
1003	Pre-reversal	500.64	Correct	936	1	6.21589	960	High
1003	Pre-reversal	321.393	Correct	937	1	5.77267	960	High
1003	Pre-reversal	411.446	Correct	938	1	6.01968	960	High
1003	Pre-reversal	478.126	Correct	939	1	6.16987	960	High
1003	Pre-reversal	452.185	Correct	940	1	6.11409	960	High
1003	Pre-reversal	374.926	Correct	941	1	5.92673	960	High
1003	Pre-reversal	442.948	Correct	942	1	6.09345	960	High
1003	Pre-reversal	614.342	Correct	943	1	6.42055	960	High
1003	Pre-reversal	315.041	Correct	944	1	5.7527	960	High
1003	Pre-reversal	375.136	Correct	945	1	5.92729	960	High
1003	Pre-reversal	543.2	Correct	946	1	6.29748	960	High
1003	Pre-reversal	390.585	Correct	947	1	5.96765	960	Low
1003	Pre-reversal	381.975	Correct	948	1	5.94535	960	High
1003	Pre-reversal	331.381	Correct	949	1	5.80327	960	Low
1003	Pre-reversal	342.16	Correct	951	1	5.83528	960	High
1003	Pre-reversal	357.542	Correct	952	1	5.87925	960	High
1003	Pre-reversal	448.253	Correct	953	1	6.10536	960	High
1003	Pre-reversal	317.002	Correct	954	1	5.75891	960	High
1003	Pre-reversal	345.062	Correct	955	1	5.84372	960	Low
1003	Pre-reversal	312.403	Correct	956	1	5.7443	960	High
1003	Pre-reversal	399.144	Correct	957	1	5.98932	960	High
1003	Pre-reversal	435.843	Correct	958	1	6.07728	960	Low
1003	Pre-reversal	389.204	Correct	959	1	5.9641	960	High
1003	Pre-reversal	366.639	Correct	960	1	5.90438	960	High
1004	Pre-reversal	283.066	Correct	2	1	5.64568	120	Low
1004	Pre-reversal	320.395	Correct	3	1	5.76956	120	High
1004	Pre-reversal	316.447	Correct	4	1	5.75716	120	Low
1004	Pre-reversal	358.483	Correct	5	1	5.88188	120	High
1004	Pre-reversal	357.214	Correct	6	1	5.87833	120	High
1004	Pre-reversal	271.928	Correct	7	1	5.60554	120	High
1004	Pre-reversal	272.016	Correct	8	1	5.60586	120	High
1004	Pre-reversal	268.076	Correct	9	1	5.59127	120	Low
1004	Pre-reversal	334.085	Correct	10	1	5.8114	120	Low
1004	Pre-reversal	353.496	Correct	11	1	5.86787	120	Low
1004	Pre-reversal	332.234	Wrong	12	0	5.80584	120	High
1004	Pre-reversal	469.644	Correct	13	1	6.15197	120	Low
1004	Pre-reversal	277.764	Correct	16	1	5.62677	120	High
1004	Pre-reversal	431.24	Correct	18	1	6.06667	120	High
1004	Pre-reversal	272.533	Correct	19	1	5.60776	120	High
1004	Pre-reversal	302.583	Correct	20	1	5.71236	120	High
1004	Pre-reversal	401.298	Correct	21	1	5.99471	120	High
1004	Pre-reversal	358.013	Correct	22	1	5.88057	120	High
1004	Pre-reversal	446.809	Correct	23	1	6.10213	120	Low
1004	Pre-reversal	336.12	Correct	24	1	5.81747	120	High
1004	Pre-reversal	313.515	Correct	25	1	5.74785	120	High
1004	Pre-reversal	384.248	Correct	26	1	5.95129	120	High
1004	Pre-reversal	277.684	Correct	28	1	5.62648	120	High
1004	Pre-reversal	323.753	Wrong	29	0	5.77998	120	High
1004	Pre-reversal	397.791	Correct	30	1	5.98593	120	High
1004	Pre-reversal	343.189	Correct	31	1	5.83828	120	High
1004	Pre-reversal	446.556	Correct	32	1	6.10156	120	High
1004	Pre-reversal	393.956	Correct	33	1	5.97624	120	High
1004	Pre-reversal	309.344	Correct	34	1	5.73446	120	High
1004	Pre-reversal	450.033	Correct	35	1	6.10932	120	High
1004	Pre-reversal	348.755	Correct	36	1	5.85437	120	High
1004	Pre-reversal	295.513	Correct	37	1	5.68871	120	High
1004	Pre-reversal	352.863	Correct	38	1	5.86608	120	High
1004	Pre-reversal	333.595	Correct	39	1	5.80993	120	High
1004	Pre-reversal	336.972	Correct	40	1	5.82	120	High
1004	Pre-reversal	362.353	Correct	41	1	5.89262	120	High
1004	Pre-reversal	315.048	Correct	42	1	5.75273	120	High
1004	Pre-reversal	357.139	Correct	43	1	5.87812	120	High
1004	Pre-reversal	405.839	Correct	44	1	6.00596	120	High
1004	Pre-reversal	332.581	Correct	45	1	5.80688	120	High
1004	Pre-reversal	319.937	Correct	46	1	5.76813	120	High
1004	Pre-reversal	319.995	Correct	47	1	5.7683	120	Low
1004	Pre-reversal	282.049	Correct	48	1	5.64208	120	High
1004	Pre-reversal	373.45	Correct	49	1	5.92278	120	High
1004	Pre-reversal	459.476	Correct	50	1	6.13009	120	High
1004	Pre-reversal	346.203	Correct	51	1	5.84702	120	High
1004	Pre-reversal	371.554	Correct	52	1	5.91769	120	High
1004	Pre-reversal	315.593	Correct	53	1	5.75445	120	High
1004	Pre-reversal	305.652	Correct	54	1	5.72245	120	High
1004	Pre-reversal	284.379	Wrong	55	0	5.65031	120	Low
1004	Pre-reversal	447.769	Correct	56	1	6.10428	120	High
1004	Pre-reversal	336.469	Correct	57	1	5.81851	120	High
1004	Pre-reversal	289.844	Wrong	58	0	5.66934	120	High
1004	Pre-reversal	241.921	Correct	60	1	5.48861	120	High
1004	Pre-reversal	383.285	Correct	61	1	5.94878	120	High
1004	Pre-reversal	380.763	Correct	62	1	5.94218	120	High
1004	Pre-reversal	314.77	Correct	63	1	5.75184	120	High
1004	Pre-reversal	468.8	Correct	64	1	6.15018	120	High
1004	Pre-reversal	306.904	Correct	65	1	5.72653	120	Low
1004	Pre-reversal	317.583	Correct	66	1	5.76074	120	High
1004	Pre-reversal	439.648	Correct	67	1	6.08597	120	High
1004	Pre-reversal	373.043	Correct	68	1	5.92169	120	High
1004	Pre-reversal	325.087	Correct	69	1	5.78409	120	High
1004	Pre-reversal	241.144	Wrong	70	0	5.48539	120	High
1004	Pre-reversal	428.5	Correct	71	1	6.06029	120	High
1004	Pre-reversal	406.556	Correct	72	1	6.00772	120	High
1004	Pre-reversal	413.27	Correct	73	1	6.0241	120	High
1004	Pre-reversal	317.981	Correct	74	1	5.76199	120	High
1004	Pre-reversal	294.027	Correct	75	1	5.68367	120	High
1004	Pre-reversal	369.409	Correct	76	1	5.9119	120	High
1004	Pre-reversal	313.479	Correct	77	1	5.74773	120	High
1004	Pre-reversal	264.198	Correct	78	1	5.5767	120	High
1004	Pre-reversal	292.92	Correct	79	1	5.6799	120	High
1004	Pre-reversal	310.296	Correct	80	1	5.73753	120	High
1004	Pre-reversal	384.993	Wrong	81	0	5.95323	120	High
1004	Pre-reversal	368.378	Correct	82	1	5.90911	120	High
1004	Pre-reversal	270.429	Correct	83	1	5.60001	120	High
1004	Pre-reversal	338.484	Correct	84	1	5.82448	120	Low
1004	Pre-reversal	269.882	Correct	85	1	5.59798	120	Low
1004	Pre-reversal	319.9	Correct	86	1	5.76801	120	High
1004	Pre-reversal	285.973	Correct	87	1	5.6559	120	High
1004	Pre-reversal	371.325	Correct	88	1	5.91708	120	High
1004	Pre-reversal	349.404	Correct	89	1	5.85623	120	High
1004	Pre-reversal	320.112	Correct	90	1	5.76867	120	High
1004	Pre-reversal	284.175	Correct	91	1	5.64959	120	High
1004	Pre-reversal	437.498	Correct	92	1	6.08107	120	High
1004	Pre-reversal	308.918	Correct	93	1	5.73308	120	High
1004	Pre-reversal	301.598	Correct	94	1	5.70909	120	High
1004	Pre-reversal	343.777	Correct	96	1	5.83999	120	High
1004	Pre-reversal	243.152	Correct	97	1	5.49369	120	High
1004	Pre-reversal	316.532	Correct	98	1	5.75742	120	Low
1004	Pre-reversal	394.551	Correct	99	1	5.97775	120	High
1004	Pre-reversal	289.934	Correct	100	1	5.66965	120	High
1004	Pre-reversal	333.313	Correct	101	1	5.80908	120	High
1004	Pre-reversal	332.706	Correct	102	1	5.80726	120	High
1004	Pre-reversal	296.1	Correct	103	1	5.6907	120	High
1004	Pre-reversal	331.462	Correct	104	1	5.80351	120	High
1004	Pre-reversal	276.835	Correct	105	1	5.62342	120	High
1004	Pre-reversal	276.92	Correct	106	1	5.62373	120	High
1004	Pre-reversal	462.912	Correct	107	1	6.13754	120	High
1004	Pre-reversal	347.634	Correct	108	1	5.85115	120	High
1004	Pre-reversal	341.052	Correct	109	1	5.83203	120	Low
1004	Pre-reversal	346.422	Correct	110	1	5.84766	120	High
1004	Pre-reversal	331.764	Correct	111	1	5.80443	120	High
1004	Pre-reversal	267.151	Correct	112	1	5.58782	120	High
1004	Pre-reversal	287.197	Correct	113	1	5.66017	120	High
1004	Pre-reversal	410.591	Correct	114	1	6.0176	120	High
1004	Pre-reversal	261.339	Correct	115	1	5.56582	120	High
1004	Pre-reversal	251.988	Correct	116	1	5.52938	120	High
1004	Pre-reversal	338.739	Correct	117	1	5.82523	120	High
1004	Pre-reversal	286.118	Correct	118	1	5.65641	120	High
1004	Pre-reversal	409.524	Correct	119	1	6.015	120	High
1004	Pre-reversal	348.226	Correct	120	1	5.85285	120	High
1004	Pre-reversal	315.127	Correct	121	1	5.75298	240	High
1004	Pre-reversal	281.124	Correct	122	1	5.6388	240	High
1004	Pre-reversal	327.182	Correct	123	1	5.79052	240	High
1004	Pre-reversal	335.207	Correct	124	1	5.81475	240	High
1004	Pre-reversal	252.592	Correct	125	1	5.53178	240	High
1004	Pre-reversal	267.315	Correct	126	1	5.58843	240	High
1004	Pre-reversal	341.336	Wrong	127	0	5.83287	240	Low
1004	Pre-reversal	396.718	Correct	128	1	5.98323	240	High
1004	Pre-reversal	404.114	Correct	129	1	6.0017	240	Low
1004	Pre-reversal	264.903	Correct	131	1	5.57936	240	High
1004	Pre-reversal	310.969	Correct	132	1	5.73969	240	High
1004	Pre-reversal	353.711	Correct	133	1	5.86848	240	High
1004	Pre-reversal	346.396	Correct	134	1	5.84758	240	High
1004	Pre-reversal	311.769	Correct	135	1	5.74226	240	High
1004	Pre-reversal	348.484	Correct	136	1	5.85359	240	High
1004	Pre-reversal	269.212	Wrong	137	0	5.5955	240	High
1004	Pre-reversal	393.236	Correct	138	1	5.97441	240	Low
1004	Pre-reversal	308.618	Correct	139	1	5.73211	240	High
1004	Pre-reversal	389.339	Correct	140	1	5.96445	240	High
1004	Pre-reversal	270.731	Correct	141	1	5.60113	240	High
1004	Pre-reversal	430.759	Correct	142	1	6.06555	240	High
1004	Pre-reversal	370.82	Correct	143	1	5.91572	240	High
1004	Pre-reversal	358.857	Correct	144	1	5.88292	240	High
1004	Pre-reversal	277.587	Correct	145	1	5.62613	240	High
1004	Pre-reversal	275.631	Correct	146	1	5.61906	240	High
1004	Pre-reversal	403.687	Correct	147	1	6.00064	240	Low
1004	Pre-reversal	306.426	Correct	148	1	5.72498	240	High
1004	Pre-reversal	353.119	Correct	149	1	5.86681	240	High
1004	Pre-reversal	343.827	Correct	150	1	5.84014	240	High
1004	Pre-reversal	309.209	Correct	151	1	5.73402	240	High
1004	Pre-reversal	335.914	Correct	152	1	5.81685	240	Low
1004	Pre-reversal	329.28	Correct	153	1	5.79691	240	High
1004	Pre-reversal	349.316	Correct	154	1	5.85598	240	High
1004	Pre-reversal	406.058	Correct	155	1	6.0065	240	High
1004	Pre-reversal	316.792	Correct	156	1	5.75825	240	High
1004	Pre-reversal	252.844	Correct	157	1	5.53277	240	High
1004	Pre-reversal	309.553	Correct	158	1	5.73513	240	High
1004	Pre-reversal	352.243	Correct	159	1	5.86432	240	Low
1004	Pre-reversal	320.967	Correct	160	1	5.77134	240	High
1004	Pre-reversal	425.014	Correct	161	1	6.05212	240	High
1004	Pre-reversal	425.052	Correct	162	1	6.05221	240	Low
1004	Pre-reversal	265.113	Correct	163	1	5.58016	240	High
1004	Pre-reversal	277.145	Correct	164	1	5.62454	240	High
1004	Pre-reversal	283.205	Correct	165	1	5.64617	240	Low
1004	Pre-reversal	320.58	Correct	166	1	5.77013	240	High
1004	Pre-reversal	340.61	Correct	167	1	5.83074	240	Low
1004	Pre-reversal	302.005	Correct	168	1	5.71044	240	Low
1004	Pre-reversal	280.734	Correct	169	1	5.63741	240	High
1004	Pre-reversal	288.776	Correct	170	1	5.66565	240	High
1004	Pre-reversal	348.135	Correct	171	1	5.85259	240	High
1004	Pre-reversal	397.565	Correct	173	1	5.98536	240	High
1004	Pre-reversal	350.945	Wrong	174	0	5.86063	240	High
1004	Pre-reversal	389.661	Correct	175	1	5.96528	240	Low
1004	Pre-reversal	407.042	Correct	176	1	6.00892	240	High
1004	Pre-reversal	317.781	Correct	177	1	5.76136	240	High
1004	Pre-reversal	321.815	Correct	178	1	5.77398	240	Low
1004	Pre-reversal	307.872	Correct	179	1	5.72968	240	High
1004	Pre-reversal	436.591	Correct	180	1	6.079	240	Low
1004	Pre-reversal	393.955	Correct	181	1	5.97624	240	High
1004	Pre-reversal	259.343	Correct	182	1	5.55815	240	High
1004	Pre-reversal	438.065	Correct	183	1	6.08237	240	Low
1004	Pre-reversal	347.478	Correct	184	1	5.8507	240	High
1004	Pre-reversal	292.847	Wrong	185	0	5.67965	240	Low
1004	Pre-reversal	452.241	Correct	186	1	6.11422	240	High
1004	Pre-reversal	331.007	Wrong	187	0	5.80214	240	High
1004	Pre-reversal	404.335	Correct	188	1	6.00224	240	High
1004	Pre-reversal	305.079	Correct	189	1	5.72057	240	Low
1004	Pre-reversal	257.804	Correct	190	1	5.5522	240	High
1004	Pre-reversal	262.5	Correct	191	1	5.57025	240	High
1004	Pre-reversal	419.257	Correct	192	1	6.03849	240	High
1004	Pre-reversal	301.329	Correct	193	1	5.7082	240	High
1004	Pre-reversal	371.942	Correct	194	1	5.91874	240	Low
1004	Pre-reversal	440.025	Correct	195	1	6.08683	240	High
1004	Pre-reversal	277.423	Correct	196	1	5.62554	240	High
1004	Pre-reversal	297.453	Wrong	197	0	5.69525	240	Low
1004	Pre-reversal	468.784	Correct	198	1	6.15014	240	High
1004	Pre-reversal	330.275	Correct	200	1	5.79993	240	High
1004	Pre-reversal	372.345	Correct	201	1	5.91982	240	High
1004	Pre-reversal	294.378	Correct	202	1	5.68487	240	High
1004	Pre-reversal	305.722	Correct	203	1	5.72267	240	High
1004	Pre-reversal	296.432	Correct	204	1	5.69182	240	High
1004	Pre-reversal	385.846	Correct	205	1	5.95544	240	High
1004	Pre-reversal	257.212	Correct	206	1	5.5499	240	High
1004	Pre-reversal	421.908	Correct	207	1	6.04479	240	High
1004	Pre-reversal	321.97	Correct	208	1	5.77446	240	High
1004	Pre-reversal	456.007	Correct	209	1	6.12251	240	High
1004	Pre-reversal	418.727	Correct	210	1	6.03722	240	High
1004	Pre-reversal	300.794	Correct	211	1	5.70642	240	High
1004	Pre-reversal	403.522	Correct	212	1	6.00023	240	Low
1004	Pre-reversal	313.77	Correct	213	1	5.74866	240	High
1004	Pre-reversal	420.937	Correct	214	1	6.04248	240	High
1004	Pre-reversal	290.997	Correct	215	1	5.67331	240	Low
1004	Pre-reversal	312.414	Correct	216	1	5.74433	240	Low
1004	Pre-reversal	269.073	Correct	217	1	5.59498	240	High
1004	Pre-reversal	309.105	Correct	218	1	5.73368	240	High
1004	Pre-reversal	405.837	Correct	219	1	6.00595	240	Low
1004	Pre-reversal	318.549	Correct	220	1	5.76378	240	High
1004	Pre-reversal	406.59	Correct	221	1	6.0078	240	High
1004	Pre-reversal	325.315	Correct	222	1	5.78479	240	High
1004	Pre-reversal	331.352	Correct	223	1	5.80318	240	High
1004	Pre-reversal	416.791	Correct	225	1	6.03259	240	High
1004	Pre-reversal	282.831	Correct	226	1	5.64485	240	High
1004	Pre-reversal	369.599	Correct	228	1	5.91242	240	High
1004	Pre-reversal	367.673	Correct	229	1	5.90719	240	High
1004	Pre-reversal	421.716	Correct	230	1	6.04433	240	High
1004	Pre-reversal	273.16	Correct	232	1	5.61006	240	High
1004	Pre-reversal	394.532	Correct	234	1	5.9777	240	High
1004	Pre-reversal	375.962	Correct	235	1	5.92949	240	High
1004	Pre-reversal	450.013	Correct	236	1	6.10928	240	High
1004	Pre-reversal	370.74	Correct	237	1	5.9155	240	Low
1004	Pre-reversal	378.782	Correct	238	1	5.93696	240	High
1004	Pre-reversal	400.214	Correct	240	1	5.992	240	High
1004	Pre-reversal	301.316	Correct	241	1	5.70816	360	Low
1004	Pre-reversal	448.036	Correct	242	1	6.10487	360	High
1004	Pre-reversal	322.788	Correct	243	1	5.77699	360	High
1004	Pre-reversal	346.755	Correct	244	1	5.84862	360	Low
1004	Pre-reversal	300.142	Correct	245	1	5.70426	360	Low
1004	Pre-reversal	258.852	Correct	246	1	5.55626	360	High
1004	Pre-reversal	269.639	Correct	247	1	5.59708	360	High
1004	Pre-reversal	253.649	Correct	248	1	5.53595	360	High
1004	Pre-reversal	278.379	Correct	249	1	5.62898	360	High
1004	Pre-reversal	286.38	Correct	250	1	5.65732	360	High
1004	Pre-reversal	373.718	Correct	251	1	5.9235	360	High
1004	Pre-reversal	375.764	Correct	252	1	5.92896	360	High
1004	Pre-reversal	323.819	Correct	253	1	5.78019	360	High
1004	Pre-reversal	255.9	Correct	254	1	5.54479	360	High
1004	Pre-reversal	362.614	Correct	255	1	5.89334	360	High
1004	Pre-reversal	287.324	Correct	256	1	5.66061	360	High
1004	Pre-reversal	310.691	Correct	257	1	5.7388	360	High
1004	Pre-reversal	420.111	Correct	259	1	6.04052	360	Low
1004	Pre-reversal	290.183	Correct	260	1	5.67051	360	High
1004	Pre-reversal	303.557	Correct	261	1	5.71557	360	High
1004	Pre-reversal	340.266	Correct	262	1	5.82973	360	High
1004	Pre-reversal	337.688	Correct	263	1	5.82212	360	High
1004	Pre-reversal	361.053	Correct	264	1	5.88903	360	High
1004	Pre-reversal	275.769	Wrong	265	0	5.61956	360	High
1004	Pre-reversal	461.852	Correct	267	1	6.13524	360	High
1004	Pre-reversal	378.566	Correct	268	1	5.93639	360	High
1004	Pre-reversal	312.594	Correct	269	1	5.74491	360	High
1004	Pre-reversal	321.315	Correct	270	1	5.77242	360	High
1004	Pre-reversal	375.365	Correct	271	1	5.9279	360	High
1004	Pre-reversal	277.414	Correct	272	1	5.62551	360	High
1004	Pre-reversal	359.454	Correct	273	1	5.88459	360	High
1004	Pre-reversal	292.189	Correct	274	1	5.6774	360	High
1004	Pre-reversal	379.564	Correct	275	1	5.93902	360	High
1004	Pre-reversal	299.615	Correct	276	1	5.7025	360	High
1004	Pre-reversal	312.325	Wrong	277	0	5.74404	360	High
1004	Pre-reversal	325.061	Correct	278	1	5.78401	360	Low
1004	Pre-reversal	416.549	Correct	281	1	6.032	360	High
1004	Pre-reversal	470.619	Correct	282	1	6.15405	360	High
1004	Pre-reversal	286.697	Correct	283	1	5.65843	360	Low
1004	Pre-reversal	388.034	Correct	284	1	5.96109	360	High
1004	Pre-reversal	291.443	Correct	285	1	5.67484	360	High
1004	Pre-reversal	372.834	Correct	286	1	5.92113	360	High
1004	Pre-reversal	418.882	Correct	287	1	6.03759	360	Low
1004	Pre-reversal	454.923	Correct	288	1	6.12013	360	High
1004	Pre-reversal	393.632	Correct	289	1	5.97542	360	High
1004	Pre-reversal	329.016	Correct	290	1	5.79611	360	High
1004	Pre-reversal	338.513	Correct	292	1	5.82456	360	High
1004	Pre-reversal	370.59	Correct	294	1	5.9151	360	High
1004	Pre-reversal	390.652	Correct	295	1	5.96782	360	High
1004	Pre-reversal	310.005	Correct	296	1	5.73659	360	High
1004	Pre-reversal	368.751	Correct	297	1	5.91012	360	High
1004	Pre-reversal	314.837	Correct	298	1	5.75205	360	High
1004	Pre-reversal	352.842	Correct	299	1	5.86602	360	High
1004	Pre-reversal	379.583	Correct	300	1	5.93907	360	Low
1004	Pre-reversal	435.612	Correct	301	1	6.07675	360	High
1004	Pre-reversal	349.012	Correct	302	1	5.85511	360	High
1004	Pre-reversal	285.723	Correct	303	1	5.65502	360	High
1004	Pre-reversal	375.135	Correct	304	1	5.92729	360	High
1004	Pre-reversal	355.183	Correct	305	1	5.87263	360	High
1004	Pre-reversal	303.834	Correct	306	1	5.71648	360	High
1004	Pre-reversal	338.545	Correct	307	1	5.82466	360	High
1004	Pre-reversal	347.987	Correct	308	1	5.85217	360	High
1004	Pre-reversal	249.405	Correct	309	1	5.51908	360	High
1004	Pre-reversal	420.068	Correct	310	1	6.04042	360	High
1004	Pre-reversal	290.12	Correct	311	1	5.6703	360	Low
1004	Pre-reversal	331.536	Correct	312	1	5.80374	360	High
1004	Pre-reversal	320.861	Wrong	313	0	5.77101	360	High
1004	Pre-reversal	400.926	Correct	314	1	5.99378	360	High
1004	Pre-reversal	459.674	Correct	315	1	6.13052	360	High
1004	Pre-reversal	338.372	Correct	316	1	5.82415	360	High
1004	Pre-reversal	399.749	Correct	317	1	5.99084	360	High
1004	Pre-reversal	328.485	Correct	318	1	5.79449	360	High
1004	Pre-reversal	296.545	Correct	319	1	5.6922	360	High
1004	Pre-reversal	369.906	Correct	320	1	5.91325	360	High
1004	Pre-reversal	347.963	Correct	321	1	5.8521	360	Low
1004	Pre-reversal	371.326	Correct	322	1	5.91708	360	Low
1004	Pre-reversal	411.405	Correct	323	1	6.01958	360	High
1004	Pre-reversal	434.146	Correct	324	1	6.07338	360	High
1004	Pre-reversal	335.481	Correct	325	1	5.81556	360	High
1004	Pre-reversal	330.89	Correct	326	1	5.80179	360	Low
1004	Pre-reversal	418.915	Correct	327	1	6.03767	360	High
1004	Pre-reversal	318.986	Correct	328	1	5.76515	360	High
1004	Pre-reversal	379.03	Correct	329	1	5.93762	360	High
1004	Pre-reversal	397.084	Correct	330	1	5.98415	360	High
1004	Pre-reversal	404.445	Correct	331	1	6.00252	360	High
1004	Pre-reversal	279.169	Correct	332	1	5.63182	360	High
1004	Pre-reversal	351.282	Correct	334	1	5.86159	360	High
1004	Pre-reversal	405.987	Correct	335	1	6.00632	360	High
1004	Pre-reversal	348.692	Correct	336	1	5.85419	360	High
1004	Pre-reversal	383.391	Correct	337	1	5.94905	360	High
1004	Pre-reversal	294.821	Correct	338	1	5.68637	360	High
1004	Pre-reversal	302.153	Correct	339	1	5.71093	360	High
1004	Pre-reversal	302.869	Correct	340	1	5.7133	360	Low
1004	Pre-reversal	329.611	Correct	341	1	5.79791	360	Low
1004	Pre-reversal	401.707	Correct	343	1	5.99572	360	Low
1004	Pre-reversal	302.43	Wrong	344	0	5.71185	360	Low
1004	Pre-reversal	385.24	Correct	347	1	5.95387	360	High
1004	Pre-reversal	368.647	Correct	348	1	5.90984	360	High
1004	Pre-reversal	306.694	Correct	349	1	5.72585	360	High
1004	Pre-reversal	269.418	Correct	350	1	5.59626	360	High
1004	Pre-reversal	409.44	Correct	351	1	6.01479	360	High
1004	Pre-reversal	410.121	Correct	352	1	6.01645	360	Low
1004	Pre-reversal	278.896	Correct	353	1	5.63084	360	High
1004	Pre-reversal	366.929	Wrong	354	0	5.90517	360	Low
1004	Pre-reversal	456.988	Correct	355	1	6.12466	360	High
1004	Pre-reversal	435.718	Correct	356	1	6.07699	360	High
1004	Pre-reversal	329.105	Correct	357	1	5.79638	360	Low
1004	Pre-reversal	323.143	Correct	358	1	5.7781	360	Low
1004	Pre-reversal	405.19	Correct	359	1	6.00436	360	High
1004	Pre-reversal	335.876	Correct	360	1	5.81674	360	High
1004	Pre-reversal	289.671	Correct	361	1	5.66875	480	High
1004	Pre-reversal	389.043	Correct	362	1	5.96369	480	Low
1004	Pre-reversal	284.44	Correct	363	1	5.65052	480	High
1004	Pre-reversal	253.772	Correct	364	1	5.53644	480	High
1004	Pre-reversal	292.478	Correct	365	1	5.67839	480	High
1004	Pre-reversal	279.871	Correct	366	1	5.63433	480	High
1004	Pre-reversal	311.955	Correct	367	1	5.74286	480	High
1004	Pre-reversal	266.671	Correct	368	1	5.58601	480	High
1004	Pre-reversal	272.7	Correct	369	1	5.60837	480	High
1004	Pre-reversal	392.743	Correct	370	1	5.97316	480	High
1004	Pre-reversal	296.114	Correct	371	1	5.69075	480	High
1004	Pre-reversal	331.456	Correct	372	1	5.80349	480	High
1004	Pre-reversal	326.851	Correct	373	1	5.78951	480	High
1004	Pre-reversal	394.894	Correct	374	1	5.97862	480	Low
1004	Pre-reversal	284.299	Correct	375	1	5.65003	480	High
1004	Pre-reversal	263.71	Correct	376	1	5.57485	480	High
1004	Pre-reversal	386.408	Correct	377	1	5.95689	480	High
1004	Pre-reversal	313.811	Correct	378	1	5.74879	480	Low
1004	Pre-reversal	392.519	Correct	379	1	5.97258	480	High
1004	Pre-reversal	397.883	Correct	380	1	5.98616	480	High
1004	Pre-reversal	247.293	Correct	381	1	5.51058	480	High
1004	Pre-reversal	310.675	Correct	382	1	5.73875	480	High
1004	Pre-reversal	429.372	Correct	383	1	6.06232	480	High
1004	Pre-reversal	403.428	Correct	384	1	6	480	High
1004	Pre-reversal	416.183	Correct	385	1	6.03113	480	High
1004	Pre-reversal	390.14	Correct	386	1	5.96651	480	High
1004	Pre-reversal	295.531	Correct	387	1	5.68877	480	High
1004	Pre-reversal	364.935	Correct	388	1	5.89972	480	High
1004	Pre-reversal	320.986	Correct	389	1	5.7714	480	High
1004	Pre-reversal	307.034	Correct	390	1	5.72696	480	High
1004	Pre-reversal	313.716	Correct	391	1	5.74849	480	High
1004	Pre-reversal	280.444	Wrong	392	0	5.63637	480	High
1004	Pre-reversal	326.523	Correct	393	1	5.7885	480	High
1004	Pre-reversal	412.55	Correct	394	1	6.02236	480	High
1004	Pre-reversal	381.278	Correct	395	1	5.94353	480	High
1004	Pre-reversal	266.726	Correct	397	1	5.58622	480	High
1004	Pre-reversal	372.723	Correct	398	1	5.92084	480	Low
1004	Pre-reversal	458.788	Correct	399	1	6.12859	480	High
1004	Pre-reversal	321.523	Correct	400	1	5.77307	480	High
1004	Pre-reversal	325.567	Correct	401	1	5.78557	480	High
1004	Pre-reversal	257.61	Correct	402	1	5.55144	480	High
1004	Pre-reversal	378.324	Correct	403	1	5.93575	480	High
1004	Pre-reversal	338.396	Correct	404	1	5.82422	480	High
1004	Pre-reversal	301.769	Correct	405	1	5.70966	480	High
1004	Pre-reversal	417.869	Correct	407	1	6.03517	480	High
1004	Pre-reversal	465.871	Correct	408	1	6.14391	480	High
1004	Pre-reversal	375.365	Correct	410	1	5.9279	480	High
1004	Pre-reversal	385.483	Correct	412	1	5.9545	480	High
1004	Pre-reversal	462.884	Correct	413	1	6.13748	480	High
1004	Pre-reversal	281.566	Correct	414	1	5.64037	480	High
1004	Pre-reversal	436.953	Correct	415	1	6.07983	480	High
1004	Pre-reversal	344.3	Correct	416	1	5.84151	480	High
1004	Pre-reversal	321.788	Correct	417	1	5.77389	480	High
1004	Pre-reversal	267.803	Correct	419	1	5.59025	480	High
1004	Pre-reversal	249.865	Correct	420	1	5.52092	480	High
1004	Pre-reversal	272.571	Wrong	421	0	5.6079	480	High
1004	Pre-reversal	340.649	Correct	422	1	5.83085	480	High
1004	Pre-reversal	430.038	Correct	423	1	6.06387	480	High
1004	Pre-reversal	372.129	Correct	424	1	5.91924	480	Low
1004	Pre-reversal	426.079	Correct	425	1	6.05462	480	High
1004	Pre-reversal	272.159	Correct	426	1	5.60639	480	High
1004	Pre-reversal	458.257	Correct	427	1	6.12743	480	Low
1004	Pre-reversal	276.9	Correct	428	1	5.62366	480	High
1004	Pre-reversal	380.984	Correct	429	1	5.94276	480	High
1004	Pre-reversal	307.031	Correct	430	1	5.72695	480	High
1004	Pre-reversal	333.765	Correct	431	1	5.81044	480	High
1004	Pre-reversal	391.075	Correct	432	1	5.9689	480	High
1004	Pre-reversal	286.482	Wrong	433	0	5.65768	480	High
1004	Pre-reversal	339.862	Correct	434	1	5.82854	480	High
1004	Pre-reversal	353.253	Correct	435	1	5.86718	480	High
1004	Pre-reversal	401.988	Correct	436	1	5.99642	480	High
1004	Pre-reversal	290.708	Correct	437	1	5.67232	480	High
1004	Pre-reversal	244.075	Correct	438	1	5.49748	480	High
1004	Pre-reversal	315.472	Correct	439	1	5.75407	480	High
1004	Pre-reversal	319.514	Correct	440	1	5.7668	480	High
1004	Pre-reversal	409.533	Correct	441	1	6.01502	480	High
1004	Pre-reversal	282.261	Correct	442	1	5.64283	480	High
1004	Pre-reversal	419.633	Correct	443	1	6.03938	480	High
1004	Pre-reversal	273.732	Correct	444	1	5.61215	480	High
1004	Pre-reversal	245.721	Wrong	445	0	5.5042	480	High
1004	Pre-reversal	281.07	Correct	446	1	5.6386	480	High
1004	Pre-reversal	395.154	Correct	447	1	5.97928	480	High
1004	Pre-reversal	354.529	Correct	448	1	5.87079	480	High
1004	Pre-reversal	427.276	Correct	449	1	6.05743	480	High
1004	Pre-reversal	289.326	Correct	450	1	5.66755	480	High
1004	Pre-reversal	324.817	Correct	452	1	5.78326	480	High
1004	Pre-reversal	366.788	Correct	453	1	5.90478	480	High
1004	Pre-reversal	280.875	Correct	454	1	5.63791	480	High
1004	Pre-reversal	328.93	Correct	455	1	5.79585	480	High
1004	Pre-reversal	310.943	Correct	456	1	5.73961	480	Low
1004	Pre-reversal	369.672	Correct	457	1	5.91262	480	High
1004	Pre-reversal	339.721	Correct	458	1	5.82812	480	High
1004	Pre-reversal	297.092	Correct	459	1	5.69404	480	High
1004	Pre-reversal	276.49	Wrong	460	0	5.62217	480	High
1004	Pre-reversal	324.524	Wrong	461	0	5.78236	480	High
1004	Pre-reversal	418.569	Correct	462	1	6.03684	480	High
1004	Pre-reversal	384.645	Correct	463	1	5.95232	480	High
1004	Pre-reversal	330.043	Correct	464	1	5.79922	480	High
1004	Pre-reversal	302.099	Correct	465	1	5.71076	480	High
1004	Pre-reversal	316.8	Correct	466	1	5.75827	480	High
1004	Pre-reversal	308.831	Correct	467	1	5.7328	480	High
1004	Pre-reversal	293.551	Correct	468	1	5.68205	480	High
1004	Pre-reversal	396.923	Correct	469	1	5.98374	480	High
1004	Pre-reversal	280.312	Correct	470	1	5.63591	480	High
1004	Pre-reversal	282.359	Correct	471	1	5.64318	480	High
1004	Pre-reversal	297.743	Correct	472	1	5.69623	480	Low
1004	Pre-reversal	277.135	Correct	473	1	5.6245	480	High
1004	Pre-reversal	275.233	Correct	474	1	5.61762	480	High
1004	Pre-reversal	365.22	Correct	475	1	5.9005	480	High
1004	Pre-reversal	339.31	Correct	476	1	5.82691	480	High
1004	Pre-reversal	360.633	Correct	477	1	5.88786	480	Low
1004	Pre-reversal	389.354	Wrong	478	0	5.96449	480	High
1004	Pre-reversal	396.725	Correct	479	1	5.98324	480	High
1004	Pre-reversal	335.678	Correct	481	1	5.81615	600	High
1004	Pre-reversal	319.079	Correct	482	1	5.76544	600	High
1004	Pre-reversal	359.072	Correct	483	1	5.88352	600	High
1004	Pre-reversal	319.84	Wrong	484	0	5.76782	600	High
1004	Pre-reversal	269.919	Correct	485	1	5.59812	600	Low
1004	Pre-reversal	371.897	Correct	486	1	5.91862	600	High
1004	Pre-reversal	279.947	Correct	487	1	5.6346	600	High
1004	Pre-reversal	344.031	Correct	488	1	5.84073	600	High
1004	Pre-reversal	463.367	Correct	489	1	6.13852	600	High
1004	Pre-reversal	372.118	Correct	490	1	5.91921	600	High
1004	Pre-reversal	250.147	Correct	491	1	5.52205	600	High
1004	Pre-reversal	278.871	Wrong	492	0	5.63075	600	High
1004	Pre-reversal	334.919	Correct	493	1	5.81389	600	High
1004	Pre-reversal	424.306	Correct	494	1	6.05045	600	High
1004	Pre-reversal	384.346	Correct	495	1	5.95154	600	High
1004	Pre-reversal	279.693	Correct	496	1	5.63369	600	High
1004	Pre-reversal	357.737	Correct	497	1	5.8798	600	Low
1004	Pre-reversal	360.448	Correct	498	1	5.88735	600	High
1004	Pre-reversal	279.214	Correct	499	1	5.63198	600	High
1004	Pre-reversal	261.293	Correct	500	1	5.56564	600	High
1004	Pre-reversal	417.958	Correct	501	1	6.03538	600	High
1004	Pre-reversal	277.964	Correct	502	1	5.62749	600	High
1004	Pre-reversal	430.036	Correct	503	1	6.06387	600	High
1004	Pre-reversal	330.071	Correct	504	1	5.79931	600	High
1004	Pre-reversal	268.119	Correct	505	1	5.59143	600	High
1004	Pre-reversal	238.185	Correct	506	1	5.47305	600	High
1004	Pre-reversal	273.566	Correct	507	1	5.61154	600	High
1004	Pre-reversal	407.66	Correct	508	1	6.01043	600	High
1004	Pre-reversal	292.318	Correct	509	1	5.67784	600	High
1004	Pre-reversal	323.716	Correct	510	1	5.77987	600	Low
1004	Pre-reversal	317.767	Correct	511	1	5.76132	600	High
1004	Pre-reversal	389.771	Correct	512	1	5.96556	600	High
1004	Pre-reversal	309.199	Correct	513	1	5.73399	600	High
1004	Pre-reversal	247.907	Correct	514	1	5.51306	600	High
1004	Pre-reversal	283.278	Correct	515	1	5.64643	600	High
1004	Pre-reversal	374.649	Correct	516	1	5.92599	600	High
1004	Pre-reversal	334.709	Correct	517	1	5.81326	600	High
1004	Pre-reversal	276.083	Correct	518	1	5.6207	600	High
1004	Pre-reversal	350.199	Correct	519	1	5.8585	600	High
1004	Pre-reversal	312.853	Wrong	520	0	5.74573	600	High
1004	Pre-reversal	427.567	Correct	521	1	6.05811	600	High
1004	Pre-reversal	289.61	Correct	522	1	5.66854	600	Low
1004	Pre-reversal	397.003	Correct	523	1	5.98394	600	High
1004	Pre-reversal	302.354	Correct	524	1	5.7116	600	High
1004	Pre-reversal	287.058	Correct	525	1	5.65968	600	High
1004	Pre-reversal	280.425	Correct	526	1	5.63631	600	High
1004	Pre-reversal	260.522	Correct	527	1	5.56269	600	High
1004	Pre-reversal	321.23	Correct	528	1	5.77216	600	High
1004	Pre-reversal	237.294	Correct	529	1	5.4693	600	High
1004	Pre-reversal	266.697	Wrong	530	0	5.58611	600	High
1004	Pre-reversal	342.744	Correct	531	1	5.83698	600	Low
1004	Pre-reversal	414.08	Correct	532	1	6.02606	600	High
1004	Pre-reversal	260.844	Correct	533	1	5.56392	600	Low
1004	Pre-reversal	375.564	Correct	534	1	5.92843	600	High
1004	Pre-reversal	243.635	Correct	535	1	5.49567	600	High
1004	Pre-reversal	243.007	Correct	536	1	5.49309	600	High
1004	Pre-reversal	242.385	Correct	537	1	5.49053	600	High
1004	Pre-reversal	303.746	Correct	538	1	5.71619	600	High
1004	Pre-reversal	252.469	Correct	539	1	5.53129	600	High
1004	Pre-reversal	265.19	Correct	540	1	5.58045	600	High
1004	Pre-reversal	305.19	Wrong	541	0	5.72094	600	Low
1004	Pre-reversal	441.921	Correct	542	1	6.09113	600	High
1004	Pre-reversal	303.337	Correct	543	1	5.71484	600	High
1004	Pre-reversal	254.005	Correct	544	1	5.53736	600	Low
1004	Pre-reversal	306.776	Correct	545	1	5.72612	600	High
1004	Pre-reversal	245.464	Correct	546	1	5.50315	600	High
1004	Pre-reversal	302.842	Correct	547	1	5.71321	600	High
1004	Pre-reversal	325.537	Correct	548	1	5.78547	600	Low
1004	Pre-reversal	249.619	Correct	549	1	5.51994	600	High
1004	Pre-reversal	386.326	Correct	550	1	5.95668	600	Low
1004	Pre-reversal	345.698	Correct	551	1	5.84557	600	Low
1004	Pre-reversal	389.049	Correct	552	1	5.96371	600	Low
1004	Pre-reversal	282.425	Correct	553	1	5.64341	600	High
1004	Pre-reversal	309.819	Correct	554	1	5.73599	600	High
1004	Pre-reversal	260.592	Wrong	555	0	5.56296	600	High
1004	Pre-reversal	323.265	Correct	556	1	5.77847	600	Low
1004	Pre-reversal	309.308	Correct	557	1	5.73434	600	High
1004	Pre-reversal	302.009	Correct	558	1	5.71046	600	High
1004	Pre-reversal	270.731	Correct	559	1	5.60112	600	High
1004	Pre-reversal	330.766	Correct	560	1	5.80141	600	High
1004	Pre-reversal	348.835	Correct	561	1	5.8546	600	High
1004	Pre-reversal	291.537	Correct	562	1	5.67517	600	High
1004	Pre-reversal	256.932	Correct	563	1	5.54881	600	High
1004	Pre-reversal	249.624	Correct	564	1	5.51995	600	High
1004	Pre-reversal	324.336	Correct	565	1	5.78178	600	High
1004	Pre-reversal	262.382	Correct	566	1	5.5698	600	High
1004	Pre-reversal	301.128	Wrong	567	0	5.70754	600	Low
1004	Pre-reversal	359.792	Correct	568	1	5.88553	600	High
1004	Pre-reversal	420.483	Correct	569	1	6.0414	600	High
1004	Pre-reversal	308.532	Correct	570	1	5.73183	600	High
1004	Pre-reversal	319.222	Correct	571	1	5.76589	600	High
1004	Pre-reversal	283.306	Wrong	572	0	5.64653	600	Low
1004	Pre-reversal	404.698	Correct	573	1	6.00314	600	Low
1004	Pre-reversal	259.401	Correct	574	1	5.55838	600	High
1004	Pre-reversal	308.124	Correct	575	1	5.7305	600	High
1004	Pre-reversal	256.844	Correct	576	1	5.54847	600	Low
1004	Pre-reversal	347.535	Correct	577	1	5.85087	600	Low
1004	Pre-reversal	330.907	Correct	578	1	5.80184	600	High
1004	Pre-reversal	404.961	Correct	579	1	6.00379	600	Low
1004	Pre-reversal	283.696	Correct	580	1	5.6479	600	High
1004	Pre-reversal	339.068	Correct	581	1	5.8262	600	High
1004	Pre-reversal	252.463	Correct	582	1	5.53126	600	High
1004	Pre-reversal	337.161	Correct	583	1	5.82056	600	High
1004	Pre-reversal	250.553	Correct	584	1	5.52367	600	Low
1004	Pre-reversal	301.282	Wrong	585	0	5.70805	600	High
1004	Pre-reversal	280.057	Correct	586	1	5.63499	600	High
1004	Pre-reversal	278.054	Correct	587	1	5.62782	600	High
1004	Pre-reversal	386.139	Correct	588	1	5.9562	600	Low
1004	Pre-reversal	409.446	Correct	589	1	6.0148	600	Low
1004	Pre-reversal	266.18	Correct	590	1	5.58417	600	High
1004	Pre-reversal	278.231	Correct	591	1	5.62845	600	High
1004	Pre-reversal	434.271	Correct	592	1	6.07367	600	High
1004	Pre-reversal	377.685	Correct	593	1	5.93406	600	High
1004	Pre-reversal	401.721	Correct	594	1	5.99576	600	High
1004	Pre-reversal	340.426	Correct	595	1	5.8302	600	High
1004	Pre-reversal	431.832	Correct	596	1	6.06804	600	Low
1004	Pre-reversal	261.223	Correct	597	1	5.56537	600	High
1004	Pre-reversal	301.878	Correct	598	1	5.71002	600	High
1004	Pre-reversal	474.649	Correct	599	1	6.16258	600	High
1004	Pre-reversal	316.685	Correct	600	1	5.75791	600	High
1004	Pre-reversal	357.518	Correct	601	1	5.87919	720	High
1004	Pre-reversal	260.209	Correct	602	1	5.56148	720	High
1004	Pre-reversal	432.916	Correct	603	1	6.07054	720	High
1004	Pre-reversal	364.246	Correct	604	1	5.89783	720	High
1004	Pre-reversal	276.988	Correct	605	1	5.62397	720	High
1004	Pre-reversal	267.03	Correct	606	1	5.58736	720	High
1004	Pre-reversal	311.077	Correct	607	1	5.74004	720	High
1004	Pre-reversal	257.768	Correct	608	1	5.55206	720	High
1004	Pre-reversal	232.5	Correct	609	1	5.44889	720	High
1004	Pre-reversal	305.918	Correct	610	1	5.72332	720	High
1004	Pre-reversal	224.602	Correct	611	1	5.41433	720	High
1004	Pre-reversal	306.644	Correct	612	1	5.72569	720	High
1004	Pre-reversal	261.317	Correct	613	1	5.56573	720	High
1004	Pre-reversal	368.014	Correct	614	1	5.90812	720	High
1004	Pre-reversal	330.073	Correct	615	1	5.79931	720	High
1004	Pre-reversal	282.162	Correct	616	1	5.64248	720	High
1004	Pre-reversal	241.536	Correct	617	1	5.48702	720	High
1004	Pre-reversal	434.917	Correct	618	1	6.07516	720	High
1004	Pre-reversal	300.307	Correct	619	1	5.7048	720	High
1004	Pre-reversal	359.009	Correct	620	1	5.88335	720	High
1004	Pre-reversal	263.728	Correct	621	1	5.57492	720	High
1004	Pre-reversal	250.433	Correct	622	1	5.52319	720	Low
1004	Pre-reversal	235.154	Wrong	623	0	5.46024	720	Low
1004	Pre-reversal	248.54	Correct	624	1	5.51561	720	Low
1004	Pre-reversal	241.242	Wrong	625	0	5.4858	720	High
1004	Pre-reversal	340.627	Correct	626	1	5.83079	720	High
1004	Pre-reversal	322.011	Correct	627	1	5.77459	720	Low
1004	Pre-reversal	252.073	Correct	628	1	5.52972	720	High
1004	Pre-reversal	274.776	Correct	629	1	5.61596	720	High
1004	Pre-reversal	260.821	Correct	630	1	5.56383	720	High
1004	Pre-reversal	327.509	Correct	631	1	5.79151	720	High
1004	Pre-reversal	381.554	Correct	632	1	5.94425	720	High
1004	Pre-reversal	270.956	Wrong	633	0	5.60196	720	High
1004	Pre-reversal	290.95	Correct	634	1	5.67315	720	High
1004	Pre-reversal	258.406	Correct	635	1	5.55453	720	High
1004	Pre-reversal	279.056	Correct	636	1	5.63141	720	High
1004	Pre-reversal	265.145	Wrong	637	0	5.58028	720	High
1004	Pre-reversal	279.202	Wrong	638	0	5.63194	720	High
1004	Pre-reversal	371.26	Correct	639	1	5.9169	720	Low
1004	Pre-reversal	257.324	Correct	640	1	5.55034	720	High
1004	Pre-reversal	326.022	Correct	641	1	5.78696	720	High
1004	Pre-reversal	268.063	Correct	642	1	5.59122	720	High
1004	Pre-reversal	350.165	Correct	643	1	5.8584	720	High
1004	Pre-reversal	248.837	Correct	644	1	5.5168	720	High
1004	Pre-reversal	293.551	Correct	645	1	5.68205	720	Low
1004	Pre-reversal	256.329	Correct	647	1	5.54646	720	High
1004	Pre-reversal	269.057	Correct	648	1	5.59492	720	High
1004	Pre-reversal	397.106	Correct	649	1	5.9842	720	High
1004	Pre-reversal	394.498	Correct	650	1	5.97761	720	High
1004	Pre-reversal	301.881	Correct	651	1	5.71003	720	High
1004	Pre-reversal	282.607	Correct	652	1	5.64406	720	High
1004	Pre-reversal	289.963	Correct	653	1	5.66975	720	High
1004	Pre-reversal	287.35	Wrong	654	0	5.6607	720	High
1004	Pre-reversal	286.74	Correct	655	1	5.65858	720	High
1004	Pre-reversal	270.121	Correct	656	1	5.59887	720	Low
1004	Pre-reversal	298.187	Correct	657	1	5.69772	720	High
1004	Pre-reversal	254.855	Correct	658	1	5.54069	720	Low
1004	Pre-reversal	287.574	Correct	659	1	5.66148	720	Low
1004	Pre-reversal	275.009	Correct	660	1	5.6168	720	High
1004	Pre-reversal	359.006	Correct	661	1	5.88334	720	High
1004	Pre-reversal	379.706	Correct	662	1	5.9394	720	Low
1004	Pre-reversal	283.759	Correct	663	1	5.64812	720	High
1004	Pre-reversal	259.161	Correct	664	1	5.55745	720	Low
1004	Pre-reversal	303.827	Correct	665	1	5.71646	720	High
1004	Pre-reversal	372.56	Correct	666	1	5.9204	720	High
1004	Pre-reversal	296.572	Correct	667	1	5.69229	720	High
1004	Pre-reversal	419.94	Correct	668	1	6.04011	720	Low
1004	Pre-reversal	471.989	Correct	669	1	6.15696	720	High
1004	Pre-reversal	422.045	Correct	670	1	6.04511	720	Low
1004	Pre-reversal	306.09	Correct	671	1	5.72388	720	High
1004	Pre-reversal	254.867	Correct	673	1	5.54074	720	Low
1004	Pre-reversal	256.977	Correct	675	1	5.54899	720	High
1004	Pre-reversal	309.726	Correct	676	1	5.73569	720	Low
1004	Pre-reversal	278.416	Correct	677	1	5.62912	720	High
1004	Pre-reversal	244.448	Correct	678	1	5.499	720	High
1004	Pre-reversal	257.841	Correct	679	1	5.55234	720	High
1004	Pre-reversal	354.539	Correct	680	1	5.87082	720	High
1004	Pre-reversal	273.264	Wrong	681	0	5.61044	720	High
1004	Pre-reversal	429.299	Correct	682	1	6.06215	720	High
1004	Pre-reversal	405.372	Correct	683	1	6.0048	720	High
1004	Pre-reversal	282.139	Correct	684	1	5.6424	720	Low
1004	Pre-reversal	353.452	Correct	685	1	5.86775	720	High
1004	Pre-reversal	316.188	Correct	686	1	5.75634	720	High
1004	Pre-reversal	310.266	Correct	687	1	5.73743	720	High
1004	Pre-reversal	290.924	Correct	688	1	5.67306	720	High
1004	Pre-reversal	284.305	Correct	689	1	5.65005	720	High
1004	Pre-reversal	387.673	Correct	690	1	5.96016	720	High
1004	Pre-reversal	305.064	Wrong	691	0	5.72052	720	High
1004	Pre-reversal	355.779	Correct	692	1	5.87431	720	High
1004	Pre-reversal	371.878	Correct	694	1	5.91857	720	Low
1004	Pre-reversal	427.943	Correct	695	1	6.05899	720	High
1004	Pre-reversal	340.006	Correct	696	1	5.82896	720	Low
1004	Pre-reversal	341.343	Correct	697	1	5.83289	720	High
1004	Pre-reversal	348.761	Correct	698	1	5.85439	720	Low
1004	Pre-reversal	341.476	Correct	699	1	5.83328	720	High
1004	Pre-reversal	334.838	Correct	700	1	5.81365	720	High
1004	Pre-reversal	332.248	Correct	701	1	5.80588	720	High
1004	Pre-reversal	387.611	Correct	702	1	5.96	720	High
1004	Pre-reversal	454.995	Correct	703	1	6.12029	720	High
1004	Pre-reversal	389.704	Correct	704	1	5.96539	720	Low
1004	Pre-reversal	277.099	Wrong	705	0	5.62438	720	High
1004	Pre-reversal	421.147	Correct	706	1	6.04298	720	High
1004	Pre-reversal	289.2	Correct	707	1	5.66712	720	Low
1004	Pre-reversal	274.553	Correct	708	1	5.61515	720	High
1004	Pre-reversal	274.592	Wrong	709	0	5.61529	720	High
1004	Pre-reversal	372.65	Correct	710	1	5.92064	720	High
1004	Pre-reversal	426.11	Correct	712	1	6.0547	720	High
1004	Pre-reversal	378.161	Correct	713	1	5.93532	720	High
1004	Pre-reversal	370.191	Correct	714	1	5.91402	720	Low
1004	Pre-reversal	452.23	Correct	715	1	6.11419	720	High
1004	Pre-reversal	328.976	Correct	716	1	5.79598	720	High
1004	Pre-reversal	251.021	Correct	717	1	5.52554	720	Low
1004	Pre-reversal	261.732	Correct	718	1	5.56732	720	High
1004	Pre-reversal	248.4	Correct	719	1	5.51504	720	High
1004	Pre-reversal	277.131	Correct	720	1	5.62449	720	High
1004	Pre-reversal	305.114	Correct	721	1	5.72069	840	High
1004	Pre-reversal	315.808	Correct	722	1	5.75513	840	Low
1004	Pre-reversal	297.815	Correct	723	1	5.69647	840	Low
1004	Pre-reversal	245.212	Correct	724	1	5.50212	840	High
1004	Pre-reversal	280.608	Correct	725	1	5.63696	840	High
1004	Pre-reversal	396.654	Correct	726	1	5.98306	840	High
1004	Pre-reversal	302.064	Correct	727	1	5.71064	840	Low
1004	Pre-reversal	336.778	Correct	728	1	5.81942	840	High
1004	Pre-reversal	296.147	Correct	729	1	5.69086	840	High
1004	Pre-reversal	371.519	Correct	730	1	5.9176	840	Low
1004	Pre-reversal	305.571	Wrong	731	0	5.72218	840	Low
1004	Pre-reversal	288.309	Correct	732	1	5.66403	840	High
1004	Pre-reversal	307.705	Correct	733	1	5.72914	840	High
1004	Pre-reversal	356.4	Wrong	734	0	5.87605	840	High
1004	Pre-reversal	373.139	Correct	735	1	5.92195	840	High
1004	Pre-reversal	301.161	Correct	736	1	5.70765	840	Low
1004	Pre-reversal	417.837	Correct	737	1	6.03509	840	High
1004	Pre-reversal	263.912	Correct	738	1	5.57562	840	High
1004	Pre-reversal	408.651	Correct	739	1	6.01286	840	Low
1004	Pre-reversal	335.319	Correct	740	1	5.81508	840	Low
1004	Pre-reversal	344.724	Correct	741	1	5.84274	840	High
1004	Pre-reversal	228.16	Correct	742	1	5.43005	840	High
1004	Pre-reversal	430.173	Correct	743	1	6.06419	840	High
1004	Pre-reversal	282.212	Correct	744	1	5.64266	840	Low
1004	Pre-reversal	349.589	Correct	745	1	5.85676	840	High
1004	Pre-reversal	250.338	Correct	746	1	5.52281	840	High
1004	Pre-reversal	301.048	Correct	747	1	5.70727	840	High
1004	Pre-reversal	403.825	Correct	748	1	6.00098	840	High
1004	Pre-reversal	426.5	Correct	749	1	6.05561	840	High
1004	Pre-reversal	240.57	Correct	750	1	5.48301	840	High
1004	Pre-reversal	373.934	Correct	751	1	5.92408	840	High
1004	Pre-reversal	368.017	Correct	752	1	5.90813	840	High
1004	Pre-reversal	392.019	Correct	753	1	5.97131	840	High
1004	Pre-reversal	259.375	Correct	754	1	5.55828	840	High
1004	Pre-reversal	290.105	Wrong	755	0	5.67024	840	High
1004	Pre-reversal	273.489	Correct	756	1	5.61126	840	High
1004	Pre-reversal	309.611	Correct	757	1	5.73532	840	High
1004	Pre-reversal	246.253	Correct	758	1	5.50636	840	High
1004	Pre-reversal	335.698	Correct	759	1	5.81621	840	High
1004	Pre-reversal	265.068	Correct	760	1	5.57999	840	High
1004	Pre-reversal	351.081	Correct	761	1	5.86102	840	Low
1004	Pre-reversal	297.858	Correct	762	1	5.69662	840	High
1004	Pre-reversal	289.195	Correct	763	1	5.6671	840	High
1004	Pre-reversal	292.562	Correct	764	1	5.67868	840	High
1004	Pre-reversal	279.921	Correct	765	1	5.63451	840	High
1004	Pre-reversal	267.947	Correct	766	1	5.59079	840	High
1004	Pre-reversal	242.023	Correct	767	1	5.48903	840	High
1004	Pre-reversal	311.349	Correct	768	1	5.74091	840	High
1004	Pre-reversal	290.126	Correct	769	1	5.67032	840	High
1004	Pre-reversal	381.492	Correct	770	1	5.94409	840	High
1004	Pre-reversal	284.874	Correct	771	1	5.65205	840	High
1004	Pre-reversal	222.25	Correct	772	1	5.4038	840	Low
1004	Pre-reversal	244.292	Correct	773	1	5.49837	840	Low
1004	Pre-reversal	257.657	Correct	774	1	5.55163	840	High
1004	Pre-reversal	334.352	Correct	775	1	5.81219	840	High
1004	Pre-reversal	439.708	Correct	776	1	6.08611	840	High
1004	Pre-reversal	441.1	Correct	777	1	6.08927	840	High
1004	Pre-reversal	300.49	Correct	778	1	5.70541	840	High
1004	Pre-reversal	409.204	Correct	779	1	6.01421	840	High
1004	Pre-reversal	285.878	Correct	780	1	5.65557	840	High
1004	Pre-reversal	329.313	Correct	781	1	5.79701	840	High
1004	Pre-reversal	285.359	Correct	782	1	5.65375	840	High
1004	Pre-reversal	280.716	Correct	783	1	5.63734	840	High
1004	Pre-reversal	388.767	Correct	784	1	5.96298	840	High
1004	Pre-reversal	260.156	Correct	785	1	5.56128	840	High
1004	Pre-reversal	404.872	Correct	786	1	6.00357	840	High
1004	Pre-reversal	271.602	Correct	787	1	5.60434	840	High
1004	Pre-reversal	443.66	Correct	788	1	6.09506	840	High
1004	Pre-reversal	365.042	Correct	789	1	5.90001	840	High
1004	Pre-reversal	405.077	Correct	790	1	6.00408	840	Low
1004	Pre-reversal	441.77	Correct	791	1	6.09079	840	Low
1004	Pre-reversal	295.181	Correct	792	1	5.68759	840	High
1004	Pre-reversal	298.554	Correct	793	1	5.69895	840	High
1004	Pre-reversal	261.237	Correct	794	1	5.56543	840	High
1004	Pre-reversal	301.926	Correct	795	1	5.71018	840	High
1004	Pre-reversal	260.656	Correct	796	1	5.5632	840	Low
1004	Pre-reversal	345.334	Correct	797	1	5.84451	840	High
1004	Pre-reversal	354.736	Correct	798	1	5.87137	840	High
1004	Pre-reversal	329.475	Correct	799	1	5.7975	840	High
1004	Pre-reversal	381.463	Correct	800	1	5.94401	840	High
1004	Pre-reversal	280.874	Correct	801	1	5.63791	840	High
1004	Pre-reversal	386.906	Correct	802	1	5.95818	840	High
1004	Pre-reversal	422.301	Correct	803	1	6.04572	840	High
1004	Pre-reversal	430.376	Correct	804	1	6.06466	840	High
1004	Pre-reversal	244.505	Correct	805	1	5.49924	840	High
1004	Pre-reversal	273.839	Correct	806	1	5.61254	840	High
1004	Pre-reversal	319.886	Correct	807	1	5.76796	840	High
1004	Pre-reversal	421.994	Correct	809	1	6.04499	840	High
1004	Pre-reversal	392.052	Correct	810	1	5.97139	840	Low
1004	Pre-reversal	273.457	Correct	811	1	5.61114	840	High
1004	Pre-reversal	289.49	Correct	812	1	5.66812	840	High
1004	Pre-reversal	224.883	Correct	813	1	5.41558	840	High
1004	Pre-reversal	264.924	Correct	814	1	5.57944	840	High
1004	Pre-reversal	321.005	Correct	815	1	5.77146	840	High
1004	Pre-reversal	287.005	Correct	816	1	5.6595	840	High
1004	Pre-reversal	254.362	Correct	817	1	5.53876	840	High
1004	Pre-reversal	403.068	Correct	818	1	5.9991	840	High
1004	Pre-reversal	403.829	Correct	819	1	6.00099	840	High
1004	Pre-reversal	284.554	Correct	820	1	5.65092	840	High
1004	Pre-reversal	327.913	Correct	821	1	5.79275	840	High
1004	Pre-reversal	306	Correct	822	1	5.72359	840	Low
1004	Pre-reversal	334.723	Correct	823	1	5.8133	840	High
1004	Pre-reversal	382.101	Correct	824	1	5.94569	840	High
1004	Pre-reversal	335.469	Correct	825	1	5.81553	840	High
1004	Pre-reversal	256.854	Correct	826	1	5.54851	840	High
1004	Pre-reversal	271.568	Wrong	827	0	5.60421	840	High
1004	Pre-reversal	459.616	Correct	828	1	6.13039	840	High
1004	Pre-reversal	416.364	Correct	829	1	6.03156	840	High
1004	Pre-reversal	270.406	Correct	830	1	5.59992	840	High
1004	Pre-reversal	312.414	Correct	831	1	5.74433	840	High
1004	Pre-reversal	267.149	Correct	832	1	5.58781	840	High
1004	Pre-reversal	329.215	Correct	833	1	5.79671	840	Low
1004	Pre-reversal	287.26	Correct	834	1	5.66039	840	High
1004	Pre-reversal	250.606	Correct	835	1	5.52388	840	High
1004	Pre-reversal	309.31	Correct	836	1	5.73434	840	High
1004	Pre-reversal	274.034	Correct	837	1	5.61325	840	High
1004	Pre-reversal	318.109	Correct	838	1	5.76239	840	High
1004	Pre-reversal	264.175	Correct	839	1	5.57661	840	High
1004	Pre-reversal	294.895	Correct	840	1	5.68662	840	High
1004	Pre-reversal	340.812	Correct	841	1	5.83133	960	High
1004	Pre-reversal	268.169	Wrong	842	0	5.59162	960	High
1004	Pre-reversal	232.223	Correct	843	1	5.4477	960	Low
1004	Pre-reversal	317.606	Correct	844	1	5.76081	960	High
1004	Pre-reversal	309.635	Correct	845	1	5.73539	960	Low
1004	Pre-reversal	274.326	Correct	846	1	5.61432	960	Low
1004	Pre-reversal	360.357	Correct	847	1	5.8871	960	High
1004	Pre-reversal	249.085	Correct	848	1	5.51779	960	High
1004	Pre-reversal	247.806	Correct	849	1	5.51265	960	High
1004	Pre-reversal	335.179	Correct	850	1	5.81466	960	High
1004	Pre-reversal	308.571	Correct	851	1	5.73195	960	High
1004	Pre-reversal	241.308	Correct	852	1	5.48607	960	High
1004	Pre-reversal	244.685	Wrong	853	0	5.49997	960	Low
1004	Pre-reversal	404.067	Correct	854	1	6.00158	960	High
1004	Pre-reversal	312.772	Correct	855	1	5.74548	960	Low
1004	Pre-reversal	357.483	Correct	856	1	5.87909	960	High
1004	Pre-reversal	264.219	Correct	857	1	5.57678	960	Low
1004	Pre-reversal	314.928	Correct	858	1	5.75234	960	High
1004	Pre-reversal	293.004	Correct	859	1	5.68019	960	High
1004	Pre-reversal	252.281	Correct	860	1	5.53054	960	High
1004	Pre-reversal	293.005	Correct	861	1	5.68019	960	High
1004	Pre-reversal	406.415	Correct	862	1	6.00737	960	High
1004	Pre-reversal	315.12	Correct	863	1	5.75295	960	High
1004	Pre-reversal	417.124	Correct	864	1	6.03338	960	High
1004	Pre-reversal	349.204	Correct	865	1	5.85566	960	High
1004	Pre-reversal	235.945	Correct	866	1	5.4636	960	High
1004	Pre-reversal	237.33	Correct	867	1	5.46945	960	High
1004	Pre-reversal	262.684	Correct	868	1	5.57095	960	High
1004	Pre-reversal	299.4	Correct	869	1	5.70178	960	High
1004	Pre-reversal	296.108	Correct	870	1	5.69072	960	High
1004	Pre-reversal	255.494	Correct	871	1	5.5432	960	High
1004	Pre-reversal	260.22	Correct	872	1	5.56153	960	High
1004	Pre-reversal	250.892	Correct	873	1	5.52502	960	High
1004	Pre-reversal	293.65	Correct	874	1	5.68239	960	Low
1004	Pre-reversal	272.987	Correct	875	1	5.60943	960	High
1004	Pre-reversal	259.013	Correct	876	1	5.55688	960	High
1004	Pre-reversal	295.771	Correct	877	1	5.68958	960	High
1004	Pre-reversal	279.118	Correct	878	1	5.63163	960	High
1004	Pre-reversal	269.149	Correct	879	1	5.59527	960	High
1004	Pre-reversal	235.184	Correct	880	1	5.46037	960	High
1004	Pre-reversal	234.579	Correct	881	1	5.45779	960	High
1004	Pre-reversal	259.926	Correct	882	1	5.5604	960	High
1004	Pre-reversal	242.65	Wrong	883	0	5.49162	960	High
1004	Pre-reversal	330.053	Correct	884	1	5.79925	960	High
1004	Pre-reversal	368.849	Correct	886	1	5.91039	960	High
1004	Pre-reversal	340.888	Correct	887	1	5.83156	960	High
1004	Pre-reversal	240.252	Correct	888	1	5.48169	960	High
1004	Pre-reversal	295.649	Correct	889	1	5.68917	960	Low
1004	Pre-reversal	339.036	Correct	890	1	5.8261	960	High
1004	Pre-reversal	282.46	Correct	892	1	5.64354	960	High
1004	Pre-reversal	223.84	Correct	893	1	5.41093	960	High
1004	Pre-reversal	261.873	Wrong	894	0	5.56786	960	High
1004	Pre-reversal	354.575	Correct	895	1	5.87092	960	High
1004	Pre-reversal	307.288	Correct	896	1	5.72779	960	Low
1004	Pre-reversal	366.005	Wrong	897	0	5.90265	960	High
1004	Pre-reversal	422.04	Correct	898	1	6.0451	960	High
1004	Pre-reversal	332.093	Correct	899	1	5.80542	960	High
1004	Pre-reversal	257.473	Correct	900	1	5.55091	960	High
1004	Pre-reversal	266.163	Correct	901	1	5.58411	960	High
1004	Pre-reversal	238.192	Correct	902	1	5.47308	960	High
1004	Pre-reversal	361.583	Correct	903	1	5.89049	960	High
1004	Pre-reversal	296.292	Correct	904	1	5.69135	960	High
1004	Pre-reversal	373.692	Correct	905	1	5.92343	960	High
1004	Pre-reversal	355.729	Correct	906	1	5.87417	960	High
1004	Pre-reversal	396.425	Correct	907	1	5.98249	960	High
1004	Pre-reversal	267.832	Correct	908	1	5.59036	960	High
1004	Pre-reversal	281.881	Wrong	909	0	5.64148	960	High
1004	Pre-reversal	251.25	Correct	910	1	5.52645	960	High
1004	Pre-reversal	373.933	Correct	911	1	5.92408	960	High
1004	Pre-reversal	282.024	Correct	912	1	5.64199	960	High
1004	Pre-reversal	309.412	Correct	913	1	5.73468	960	High
1004	Pre-reversal	336.177	Correct	914	1	5.81764	960	High
1004	Pre-reversal	387.468	Correct	915	1	5.95963	960	High
1004	Pre-reversal	274.859	Correct	916	1	5.61626	960	High
1004	Pre-reversal	374.884	Correct	917	1	5.92662	960	High
1004	Pre-reversal	336.961	Correct	918	1	5.81997	960	High
1004	Pre-reversal	274.348	Correct	919	1	5.6144	960	High
1004	Pre-reversal	242.403	Correct	920	1	5.4906	960	High
1004	Pre-reversal	249.779	Correct	921	1	5.52058	960	High
1004	Pre-reversal	276.484	Correct	922	1	5.62215	960	High
1004	Pre-reversal	258.527	Correct	923	1	5.555	960	High
1004	Pre-reversal	267.234	Correct	924	1	5.58812	960	High
1004	Pre-reversal	311.256	Correct	925	1	5.74062	960	Low
1004	Pre-reversal	257.982	Correct	926	1	5.55289	960	High
1004	Pre-reversal	294.668	Correct	927	1	5.68585	960	High
1004	Pre-reversal	230.083	Correct	928	1	5.43844	960	High
1004	Pre-reversal	298.121	Correct	929	1	5.6975	960	High
1004	Pre-reversal	306.797	Correct	930	1	5.72619	960	High
1004	Pre-reversal	281.535	Correct	931	1	5.64026	960	Low
1004	Pre-reversal	370.951	Correct	932	1	5.91607	960	High
1004	Pre-reversal	264.942	Correct	933	1	5.57951	960	High
1004	Pre-reversal	416.975	Correct	934	1	6.03303	960	High
1004	Pre-reversal	305.034	Correct	935	1	5.72042	960	High
1004	Pre-reversal	277.739	Correct	936	1	5.62668	960	High
1004	Pre-reversal	271.766	Correct	937	1	5.60494	960	High
1004	Pre-reversal	257.824	Correct	938	1	5.55228	960	High
1004	Pre-reversal	278.542	Correct	939	1	5.62957	960	High
1004	Pre-reversal	340.581	Correct	940	1	5.83065	960	High
1004	Pre-reversal	303.972	Correct	941	1	5.71694	960	High
1004	Pre-reversal	388.701	Correct	942	1	5.96281	960	High
1004	Pre-reversal	354.031	Correct	943	1	5.86938	960	High
1004	Pre-reversal	282.782	Correct	944	1	5.64468	960	High
1004	Pre-reversal	246.129	Correct	945	1	5.50585	960	High
1004	Pre-reversal	273.566	Correct	946	1	5.61154	960	High
1004	Pre-reversal	411.534	Correct	947	1	6.01989	960	Low
1004	Pre-reversal	254.274	Correct	948	1	5.53841	960	High
1004	Pre-reversal	262.977	Correct	949	1	5.57207	960	Low
1004	Pre-reversal	261.732	Correct	950	1	5.56732	960	High
1004	Pre-reversal	288.399	Correct	951	1	5.66434	960	High
1004	Pre-reversal	269.793	Correct	952	1	5.59766	960	High
1004	Pre-reversal	265.847	Correct	953	1	5.58292	960	High
1004	Pre-reversal	269.884	Correct	954	1	5.59799	960	High
1004	Pre-reversal	247.932	Correct	955	1	5.51316	960	Low
1004	Pre-reversal	291.299	Correct	956	1	5.67435	960	High
1004	Pre-reversal	318.677	Correct	957	1	5.76418	960	High
1004	Pre-reversal	398.179	Correct	959	1	5.9869	960	High
1004	Pre-reversal	294.809	Correct	960	1	5.68633	960	High
1005	Pre-reversal	395.685	Correct	2	1	5.98062	120	Low
1005	Pre-reversal	437.093	Correct	3	1	6.08015	120	High
1005	Pre-reversal	374.47	Correct	4	1	5.92551	120	Low
1005	Pre-reversal	433.242	Correct	6	1	6.0713	120	High
1005	Pre-reversal	366.657	Correct	7	1	5.90443	120	High
1005	Pre-reversal	432.716	Correct	8	1	6.07008	120	High
1005	Pre-reversal	390.142	Correct	9	1	5.96651	120	Low
1005	Pre-reversal	413.464	Correct	10	1	6.02457	120	Low
1005	Pre-reversal	360.203	Correct	11	1	5.88667	120	Low
1005	Pre-reversal	332.9	Correct	12	1	5.80784	120	High
1005	Pre-reversal	378.336	Correct	13	1	5.93578	120	Low
1005	Pre-reversal	426.411	Correct	14	1	6.0554	120	High
1005	Pre-reversal	320.477	Correct	15	1	5.76981	120	High
1005	Pre-reversal	336.465	Correct	16	1	5.81849	120	High
1005	Pre-reversal	485.842	Correct	17	1	6.18588	120	High
1005	Pre-reversal	437.252	Correct	18	1	6.08051	120	High
1005	Pre-reversal	302.636	Correct	19	1	5.71253	120	High
1005	Pre-reversal	425.324	Correct	20	1	6.05285	120	High
1005	Pre-reversal	453.361	Correct	21	1	6.11669	120	High
1005	Pre-reversal	348.125	Correct	22	1	5.85256	120	High
1005	Pre-reversal	446.891	Correct	23	1	6.10232	120	Low
1005	Pre-reversal	340.268	Correct	24	1	5.82973	120	High
1005	Pre-reversal	471.692	Correct	25	1	6.15633	120	High
1005	Pre-reversal	339.656	Correct	26	1	5.82793	120	High
1005	Pre-reversal	456.45	Correct	28	1	6.12348	120	High
1005	Pre-reversal	423.162	Correct	29	1	6.04775	120	High
1005	Pre-reversal	475.24	Correct	30	1	6.16382	120	High
1005	Pre-reversal	303.3	Correct	31	1	5.71472	120	High
1005	Pre-reversal	466.057	Correct	32	1	6.14431	120	High
1005	Pre-reversal	434.082	Correct	33	1	6.07323	120	High
1005	Pre-reversal	357.458	Correct	34	1	5.87902	120	High
1005	Pre-reversal	318.159	Correct	35	1	5.76255	120	High
1005	Pre-reversal	422.204	Correct	36	1	6.04549	120	High
1005	Pre-reversal	302.267	Correct	37	1	5.71131	120	High
1005	Pre-reversal	396.964	Correct	38	1	5.98384	120	High
1005	Pre-reversal	476.359	Correct	39	1	6.16617	120	High
1005	Pre-reversal	512.377	Correct	40	1	6.23906	120	High
1005	Pre-reversal	427.142	Correct	41	1	6.05712	120	High
1005	Pre-reversal	451.176	Correct	42	1	6.11186	120	High
1005	Pre-reversal	345.928	Correct	43	1	5.84623	120	High
1005	Pre-reversal	409.344	Correct	44	1	6.01456	120	High
1005	Pre-reversal	372.064	Correct	45	1	5.91907	120	High
1005	Pre-reversal	306.113	Correct	46	1	5.72395	120	High
1005	Pre-reversal	494.823	Correct	47	1	6.2042	120	Low
1005	Pre-reversal	306.253	Correct	48	1	5.72441	120	High
1005	Pre-reversal	351.001	Correct	49	1	5.86079	120	High
1005	Pre-reversal	397.701	Correct	50	1	5.9857	120	High
1005	Pre-reversal	481.106	Correct	51	1	6.17609	120	High
1005	Pre-reversal	389.168	Correct	52	1	5.96401	120	High
1005	Pre-reversal	342.579	Correct	53	1	5.8365	120	High
1005	Pre-reversal	423.946	Correct	54	1	6.04961	120	High
1005	Pre-reversal	567.941	Correct	55	1	6.34202	120	Low
1005	Pre-reversal	318.052	Correct	56	1	5.76221	120	High
1005	Pre-reversal	344.07	Correct	57	1	5.84085	120	High
1005	Pre-reversal	359.51	Correct	58	1	5.88474	120	High
1005	Pre-reversal	474.187	Correct	59	1	6.1616	120	Low
1005	Pre-reversal	392.27	Correct	60	1	5.97195	120	High
1005	Pre-reversal	335.716	Correct	61	1	5.81627	120	High
1005	Pre-reversal	379.073	Correct	62	1	5.93773	120	High
1005	Pre-reversal	355.113	Correct	63	1	5.87243	120	High
1005	Pre-reversal	299.828	Correct	64	1	5.70321	120	High
1005	Pre-reversal	294.54	Correct	65	1	5.68541	120	Low
1005	Pre-reversal	361.921	Correct	66	1	5.89143	120	High
1005	Pre-reversal	386.742	Correct	68	1	5.95776	120	High
1005	Pre-reversal	468.122	Correct	69	1	6.14873	120	High
1005	Pre-reversal	360.928	Correct	71	1	5.88868	120	High
1005	Pre-reversal	297.672	Correct	72	1	5.69599	120	High
1005	Pre-reversal	367.032	Correct	73	1	5.90545	120	High
1005	Pre-reversal	423.07	Correct	74	1	6.04754	120	High
1005	Pre-reversal	357.19	Correct	75	1	5.87827	120	High
1005	Pre-reversal	465.845	Correct	76	1	6.14385	120	High
1005	Pre-reversal	333.926	Correct	77	1	5.81092	120	High
1005	Pre-reversal	315.368	Correct	78	1	5.75374	120	High
1005	Pre-reversal	389.345	Correct	79	1	5.96447	120	High
1005	Pre-reversal	334.815	Correct	80	1	5.81358	120	High
1005	Pre-reversal	528.114	Correct	81	1	6.26931	120	High
1005	Pre-reversal	468.202	Correct	82	1	6.1489	120	High
1005	Pre-reversal	282.268	Correct	83	1	5.64286	120	High
1005	Pre-reversal	403.656	Correct	84	1	6.00056	120	Low
1005	Pre-reversal	290.37	Correct	85	1	5.67116	120	Low
1005	Pre-reversal	293.748	Correct	86	1	5.68272	120	High
1005	Pre-reversal	277.181	Correct	87	1	5.62467	120	High
1005	Pre-reversal	395.143	Correct	88	1	5.97925	120	High
1005	Pre-reversal	342.573	Correct	89	1	5.83648	120	High
1005	Pre-reversal	367.964	Correct	90	1	5.90799	120	High
1005	Pre-reversal	354.013	Correct	91	1	5.86933	120	High
1005	Pre-reversal	338.728	Correct	92	1	5.8252	120	High
1005	Pre-reversal	422.106	Correct	93	1	6.04526	120	High
1005	Pre-reversal	252.198	Correct	94	1	5.53021	120	High
1005	Pre-reversal	436.874	Correct	95	1	6.07964	120	High
1005	Pre-reversal	308.225	Correct	96	1	5.73083	120	High
1005	Pre-reversal	334.964	Wrong	97	0	5.81402	120	High
1005	Pre-reversal	334.342	Correct	98	1	5.81217	120	Low
1005	Pre-reversal	353.721	Correct	99	1	5.86851	120	High
1005	Pre-reversal	360.423	Correct	100	1	5.88728	120	High
1005	Pre-reversal	337.197	Correct	101	1	5.82067	120	High
1005	Pre-reversal	354.582	Correct	102	1	5.87094	120	High
1005	Pre-reversal	361.296	Correct	103	1	5.8897	120	High
1005	Pre-reversal	334.006	Correct	104	1	5.81116	120	High
1005	Pre-reversal	359.378	Correct	105	1	5.88438	120	High
1005	Pre-reversal	362.132	Correct	106	1	5.89201	120	High
1005	Pre-reversal	418.825	Correct	107	1	6.03745	120	High
1005	Pre-reversal	304.861	Correct	108	1	5.71986	120	High
1005	Pre-reversal	239.612	Correct	109	1	5.47902	120	Low
1005	Pre-reversal	324.982	Correct	110	1	5.78377	120	High
1005	Pre-reversal	275.034	Correct	111	1	5.61689	120	High
1005	Pre-reversal	327.089	Correct	112	1	5.79023	120	High
1005	Pre-reversal	395.106	Correct	113	1	5.97915	120	High
1005	Pre-reversal	266.516	Correct	114	1	5.58543	120	High
1005	Pre-reversal	370.559	Correct	115	1	5.91501	120	High
1005	Pre-reversal	250.583	Correct	116	1	5.52379	120	High
1005	Pre-reversal	389.319	Correct	117	1	5.9644	120	High
1005	Pre-reversal	280.651	Correct	118	1	5.63711	120	High
1005	Pre-reversal	394.707	Correct	119	1	5.97814	120	High
1005	Pre-reversal	374.163	Correct	120	1	5.92469	120	High
1005	Pre-reversal	335.179	Correct	121	1	5.81466	240	High
1005	Pre-reversal	296.593	Correct	122	1	5.69236	240	High
1005	Pre-reversal	339.937	Correct	123	1	5.82876	240	High
1005	Pre-reversal	369.373	Correct	124	1	5.91181	240	High
1005	Pre-reversal	359.318	Correct	125	1	5.88421	240	High
1005	Pre-reversal	348.094	Correct	126	1	5.85247	240	High
1005	Pre-reversal	426.802	Correct	127	1	6.05632	240	Low
1005	Pre-reversal	312.904	Correct	128	1	5.7459	240	High
1005	Pre-reversal	323.586	Correct	129	1	5.77946	240	Low
1005	Pre-reversal	383.665	Correct	130	1	5.94977	240	High
1005	Pre-reversal	399.024	Correct	131	1	5.98902	240	High
1005	Pre-reversal	349.755	Correct	132	1	5.85723	240	High
1005	Pre-reversal	310.482	Correct	133	1	5.73813	240	High
1005	Pre-reversal	353.2	Correct	134	1	5.86703	240	High
1005	Pre-reversal	343.916	Correct	135	1	5.8404	240	High
1005	Pre-reversal	329.269	Correct	136	1	5.79688	240	High
1005	Pre-reversal	369.32	Correct	137	1	5.91166	240	High
1005	Pre-reversal	293.365	Correct	138	1	5.68142	240	Low
1005	Pre-reversal	362.735	Correct	139	1	5.89367	240	High
1005	Pre-reversal	443.523	Correct	140	1	6.09475	240	High
1005	Pre-reversal	352.877	Correct	141	1	5.86612	240	High
1005	Pre-reversal	273.588	Correct	142	1	5.61162	240	High
1005	Pre-reversal	375.596	Correct	143	1	5.92852	240	High
1005	Pre-reversal	371.692	Correct	144	1	5.91806	240	High
1005	Pre-reversal	363.76	Correct	145	1	5.8965	240	High
1005	Pre-reversal	248.482	Correct	146	1	5.51537	240	High
1005	Pre-reversal	469.166	Correct	147	1	6.15096	240	Low
1005	Pre-reversal	295.212	Correct	148	1	5.68769	240	High
1005	Pre-reversal	414.56	Correct	149	1	6.02722	240	High
1005	Pre-reversal	379.283	Correct	150	1	5.93828	240	High
1005	Pre-reversal	375.357	Correct	151	1	5.92788	240	High
1005	Pre-reversal	383.43	Correct	152	1	5.94916	240	Low
1005	Pre-reversal	278.85	Correct	153	1	5.63067	240	High
1005	Pre-reversal	320.851	Correct	154	1	5.77098	240	High
1005	Pre-reversal	354.915	Correct	155	1	5.87188	240	High
1005	Pre-reversal	443.578	Correct	156	1	6.09487	240	High
1005	Pre-reversal	296.974	Correct	157	1	5.69364	240	High
[truncated: 77,250 more rows]

## Sheet: Fig2a
SID	Session	RT	Result	Trial_Number	Correct	log_RT	bins	Probability
1003	Pre-reversal	322.946	Correct	2	1	5.77749	120	Low
1003	Pre-reversal	349.024	Correct	3	1	5.85514	120	High
1003	Pre-reversal	331.725	Correct	4	1	5.80431	120	Low
1003	Pre-reversal	375.126	Correct	5	1	5.92726	120	High
1003	Pre-reversal	471.184	Correct	6	1	6.15525	120	High
1003	Pre-reversal	321.242	Correct	7	1	5.7722	120	High
1003	Pre-reversal	379.274	Correct	8	1	5.93826	120	High
1003	Pre-reversal	365.317	Correct	9	1	5.90077	120	Low
1003	Pre-reversal	383.354	Correct	10	1	5.94896	120	Low
1003	Pre-reversal	312.759	Correct	11	1	5.74543	120	Low
1003	Pre-reversal	391.466	Correct	12	1	5.9699	120	High
1003	Pre-reversal	292.868	Correct	13	1	5.67972	120	Low
1003	Pre-reversal	314.235	Correct	14	1	5.75014	120	High
1003	Pre-reversal	422.962	Correct	15	1	6.04728	120	High
1003	Pre-reversal	295.058	Correct	16	1	5.68717	120	High
1003	Pre-reversal	494.385	Correct	17	1	6.20331	120	High
1003	Pre-reversal	347.858	Correct	18	1	5.85179	120	High
1003	Pre-reversal	469.151	Correct	19	1	6.15093	120	High
1003	Pre-reversal	389.248	Correct	20	1	5.96422	120	High
1003	Pre-reversal	330.577	Correct	21	1	5.80084	120	High
1003	Pre-reversal	356.613	Correct	22	1	5.87665	120	High
1003	Pre-reversal	379.319	Correct	23	1	5.93838	120	Low
1003	Pre-reversal	497.364	Correct	24	1	6.20932	120	High
1003	Pre-reversal	414.762	Correct	25	1	6.0277	120	High
1003	Pre-reversal	396.796	Correct	26	1	5.98342	120	High
1003	Pre-reversal	462.169	Correct	27	1	6.13593	120	High
1003	Pre-reversal	456.908	Correct	28	1	6.12448	120	High
1003	Pre-reversal	429.659	Correct	29	1	6.06299	120	High
1003	Pre-reversal	407.68	Correct	30	1	6.01048	120	High
1003	Pre-reversal	332.385	Correct	31	1	5.80629	120	High
1003	Pre-reversal	427.779	Correct	32	1	6.05861	120	High
1003	Pre-reversal	517.834	Correct	33	1	6.24965	120	High
1003	Pre-reversal	373.938	Correct	34	1	5.92409	120	High
1003	Pre-reversal	429.964	Correct	35	1	6.0637	120	High
1003	Pre-reversal	376	Correct	36	1	5.92959	120	High
1003	Pre-reversal	378.055	Correct	37	1	5.93504	120	High
1003	Pre-reversal	558.13	Correct	38	1	6.32459	120	High
1003	Pre-reversal	322.791	Correct	39	1	5.77701	120	High
1003	Pre-reversal	372.853	Correct	40	1	5.92118	120	High
1003	Pre-reversal	412.887	Correct	41	1	6.02317	120	High
1003	Pre-reversal	479.607	Correct	42	1	6.17297	120	High
1003	Pre-reversal	277.672	Correct	43	1	5.62644	120	High
1003	Pre-reversal	401.703	Correct	44	1	5.99571	120	High
1003	Pre-reversal	362.437	Correct	45	1	5.89285	120	High
1003	Pre-reversal	371.162	Correct	46	1	5.91664	120	High
1003	Pre-reversal	395.228	Correct	47	1	5.97946	120	Low
1003	Pre-reversal	308.643	Correct	48	1	5.73219	120	High
1003	Pre-reversal	343.345	Correct	49	1	5.83873	120	High
1003	Pre-reversal	454.708	Correct	50	1	6.11966	120	High
1003	Pre-reversal	365.462	Wrong	51	0	5.90116	120	High
1003	Pre-reversal	509.496	Correct	52	1	6.23342	120	High
1003	Pre-reversal	364.229	Correct	53	1	5.89778	120	High
1003	Pre-reversal	360.944	Correct	54	1	5.88872	120	High
1003	Pre-reversal	487.668	Correct	55	1	6.18964	120	Low
1003	Pre-reversal	381.064	Correct	56	1	5.94297	120	High
1003	Pre-reversal	387.095	Correct	57	1	5.95867	120	High
1003	Pre-reversal	346.485	Correct	58	1	5.84784	120	High
1003	Pre-reversal	317.875	Correct	59	1	5.76166	120	Low
1003	Pre-reversal	391.909	Correct	60	1	5.97103	120	High
1003	Pre-reversal	309.306	Correct	61	1	5.73433	120	High
1003	Pre-reversal	350.001	Correct	62	1	5.85794	120	High
1003	Pre-reversal	412.737	Correct	63	1	6.02281	120	High
1003	Pre-reversal	419.428	Correct	64	1	6.03889	120	High
1003	Pre-reversal	499.479	Correct	65	1	6.21357	120	Low
1003	Pre-reversal	412.216	Correct	66	1	6.02155	120	High
1003	Pre-reversal	314.922	Correct	67	1	5.75233	120	High
1003	Pre-reversal	404.965	Correct	68	1	6.0038	120	High
1003	Pre-reversal	323.695	Correct	69	1	5.7798	120	High
1003	Pre-reversal	365.722	Correct	70	1	5.90187	120	High
1003	Pre-reversal	293.761	Correct	71	1	5.68277	120	High
1003	Pre-reversal	467.156	Correct	72	1	6.14666	120	High
1003	Pre-reversal	471.207	Correct	73	1	6.1553	120	High
1003	Pre-reversal	377.241	Correct	74	1	5.93289	120	High
1003	Pre-reversal	451.304	Correct	75	1	6.11214	120	High
1003	Pre-reversal	476.035	Correct	76	1	6.16549	120	High
1003	Pre-reversal	288.103	Correct	77	1	5.66332	120	High
1003	Pre-reversal	519.469	Correct	78	1	6.25281	120	High
1003	Pre-reversal	303.544	Correct	79	1	5.71553	120	High
1003	Pre-reversal	290.247	Correct	80	1	5.67073	120	High
1003	Pre-reversal	299.618	Correct	81	1	5.70251	120	High
1003	Pre-reversal	374.312	Correct	82	1	5.92509	120	High
1003	Pre-reversal	312.361	Correct	83	1	5.74416	120	High
1003	Pre-reversal	365.062	Correct	84	1	5.90007	120	Low
1003	Pre-reversal	371.148	Correct	85	1	5.9166	120	Low
1003	Pre-reversal	337.163	Correct	86	1	5.82057	120	High
1003	Pre-reversal	290.562	Correct	87	1	5.67182	120	High
1003	Pre-reversal	309.933	Correct	88	1	5.73636	120	High
1003	Pre-reversal	346.647	Wrong	89	0	5.84831	120	High
1003	Pre-reversal	406.023	Correct	90	1	6.00641	120	High
1003	Pre-reversal	460.736	Correct	91	1	6.13283	120	High
1003	Pre-reversal	613.532	Correct	92	1	6.41923	120	High
1003	Pre-reversal	438.204	Correct	93	1	6.08268	120	High
1003	Pre-reversal	437.586	Correct	94	1	6.08127	120	High
1003	Pre-reversal	392.937	Correct	95	1	5.97365	120	High
1003	Pre-reversal	382.31	Correct	96	1	5.94623	120	High
1003	Pre-reversal	339.774	Correct	97	1	5.82828	120	High
1003	Pre-reversal	309.105	Correct	98	1	5.73368	120	Low
1003	Pre-reversal	367.838	Correct	99	1	5.90764	120	High
1003	Pre-reversal	379.858	Correct	100	1	5.9398	120	High
1003	Pre-reversal	292.025	Correct	101	1	5.67684	120	High
1003	Pre-reversal	383.328	Correct	102	1	5.94889	120	High
1003	Pre-reversal	484.69	Correct	103	1	6.18351	120	High
1003	Pre-reversal	284.136	Correct	104	1	5.64945	120	High
1003	Pre-reversal	381.485	Correct	105	1	5.94407	120	High
1003	Pre-reversal	292.89	Correct	106	1	5.6798	120	High
1003	Pre-reversal	384.263	Correct	107	1	5.95133	120	High
1003	Pre-reversal	301.649	Correct	108	1	5.70927	120	High
1003	Pre-reversal	338.367	Correct	109	1	5.82413	120	Low
1003	Pre-reversal	345.736	Correct	110	1	5.84568	120	High
1003	Pre-reversal	291.124	Correct	111	1	5.67375	120	High
1003	Pre-reversal	404.542	Correct	112	1	6.00276	120	High
1003	Pre-reversal	391.223	Correct	113	1	5.96928	120	High
1003	Pre-reversal	288.618	Correct	114	1	5.6651	120	High
1003	Pre-reversal	323.976	Correct	115	1	5.78067	120	High
1003	Pre-reversal	342.036	Correct	116	1	5.83492	120	High
1003	Pre-reversal	431.43	Correct	117	1	6.06711	120	High
1003	Pre-reversal	330.831	Correct	118	1	5.80161	120	High
1003	Pre-reversal	516.907	Correct	119	1	6.24786	120	High
1003	Pre-reversal	572.98	Correct	120	1	6.35085	120	High
1003	Pre-reversal	345.947	Correct	121	1	5.84629	240	High
1003	Pre-reversal	435.292	Correct	122	1	6.07602	240	High
1003	Pre-reversal	338.678	Correct	123	1	5.82505	240	High
1003	Pre-reversal	462.071	Correct	124	1	6.13572	240	High
1003	Pre-reversal	412.804	Correct	125	1	6.02297	240	High
1003	Pre-reversal	325.515	Correct	126	1	5.78541	240	High
1003	Pre-reversal	367.58	Correct	127	1	5.90694	240	Low
1003	Pre-reversal	307.623	Correct	128	1	5.72887	240	High
1003	Pre-reversal	384.343	Correct	129	1	5.95154	240	Low
1003	Pre-reversal	467.722	Correct	130	1	6.14787	240	High
1003	Pre-reversal	335.828	Correct	131	1	5.8166	240	High
1003	Pre-reversal	329.185	Correct	132	1	5.79662	240	High
1003	Pre-reversal	345.195	Correct	133	1	5.84411	240	High
1003	Pre-reversal	262.6	Correct	134	1	5.57063	240	High
1003	Pre-reversal	387.29	Correct	135	1	5.95917	240	High
1003	Pre-reversal	428.687	Correct	136	1	6.06073	240	High
1003	Pre-reversal	364.734	Correct	137	1	5.89917	240	High
1003	Pre-reversal	349.45	Correct	138	1	5.85636	240	Low
1003	Pre-reversal	326.153	Correct	139	1	5.78737	240	High
1003	Pre-reversal	370.255	Correct	140	1	5.91419	240	High
1003	Pre-reversal	316.329	Correct	141	1	5.75678	240	High
1003	Pre-reversal	502.292	Correct	142	1	6.21918	240	High
1003	Pre-reversal	453.019	Correct	143	1	6.11593	240	High
1003	Pre-reversal	409.811	Correct	144	1	6.0157	240	High
1003	Pre-reversal	346.468	Correct	145	1	5.84779	240	High
1003	Pre-reversal	367.862	Correct	146	1	5.90771	240	High
1003	Pre-reversal	349.922	Correct	147	1	5.85771	240	Low
1003	Pre-reversal	382.623	Correct	148	1	5.94705	240	High
1003	Pre-reversal	486.04	Correct	149	1	6.18629	240	High
1003	Pre-reversal	450.176	Correct	152	1	6.10964	240	Low
1003	Pre-reversal	316.912	Correct	153	1	5.75862	240	High
1003	Pre-reversal	314.995	Correct	154	1	5.75256	240	High
1003	Pre-reversal	488.974	Correct	155	1	6.19231	240	High
1003	Pre-reversal	392.396	Correct	156	1	5.97227	240	High
1003	Pre-reversal	357.769	Correct	157	1	5.87989	240	High
1003	Pre-reversal	435.882	Wrong	159	0	6.07737	240	Low
1003	Pre-reversal	490.648	Correct	161	1	6.19573	240	High
1003	Pre-reversal	454.048	Correct	162	1	6.1182	240	Low
1003	Pre-reversal	408.744	Correct	163	1	6.01309	240	High
1003	Pre-reversal	399.452	Correct	164	1	5.99009	240	High
1003	Pre-reversal	344.189	Correct	165	1	5.84119	240	Low
1003	Pre-reversal	433.546	Correct	166	1	6.072	240	High
1003	Pre-reversal	374.928	Correct	167	1	5.92673	240	Low
1003	Pre-reversal	459	Correct	168	1	6.12905	240	Low
1003	Pre-reversal	339.696	Correct	169	1	5.82805	240	High
1003	Pre-reversal	451.826	Correct	171	1	6.1133	240	High
1003	Pre-reversal	440.577	Correct	172	1	6.08808	240	Low
1003	Pre-reversal	621.938	Correct	173	1	6.43284	240	High
1003	Pre-reversal	520.003	Correct	174	1	6.25383	240	High
1003	Pre-reversal	306.11	Correct	175	1	5.72394	240	Low
1003	Pre-reversal	470.781	Correct	176	1	6.15439	240	High
1003	Pre-reversal	438.816	Correct	177	1	6.08408	240	High
1003	Pre-reversal	476.204	Correct	178	1	6.16585	240	Low
1003	Pre-reversal	352.186	Correct	179	1	5.86416	240	High
1003	Pre-reversal	448.923	Correct	180	1	6.10685	240	Low
1003	Pre-reversal	459.693	Wrong	181	0	6.13056	240	High
1003	Pre-reversal	550.414	Correct	182	1	6.31067	240	High
1003	Pre-reversal	461.139	Correct	183	1	6.1337	240	Low
1003	Pre-reversal	469.892	Correct	184	1	6.1525	240	High
1003	Pre-reversal	457.949	Correct	185	1	6.12676	240	Low
1003	Pre-reversal	384.69	Correct	186	1	5.95244	240	High
1003	Pre-reversal	498.055	Correct	187	1	6.21071	240	High
1003	Pre-reversal	516.544	Correct	188	1	6.24716	240	High
1003	Pre-reversal	456.873	Correct	189	1	6.12441	240	Low
1003	Pre-reversal	431.58	Correct	190	1	6.06745	240	High
1003	Pre-reversal	483.013	Correct	191	1	6.18004	240	High
1003	Pre-reversal	516.351	Wrong	192	0	6.24679	240	High
1003	Pre-reversal	576.399	Correct	193	1	6.3568	240	High
1003	Pre-reversal	483.893	Correct	195	1	6.18186	240	High
1003	Pre-reversal	629.265	Correct	196	1	6.44455	240	High
1003	Pre-reversal	481.306	Correct	197	1	6.1765	240	Low
1003	Pre-reversal	457.388	Correct	198	1	6.12553	240	High
1003	Pre-reversal	486.083	Correct	199	1	6.18638	240	Low
1003	Pre-reversal	543.516	Correct	200	1	6.29806	240	High
1003	Pre-reversal	464.881	Correct	201	1	6.14178	240	High
1003	Pre-reversal	402.939	Correct	202	1	5.99879	240	High
1003	Pre-reversal	455.641	Correct	203	1	6.12171	240	High
1003	Pre-reversal	332.41	Correct	204	1	5.80637	240	High
1003	Pre-reversal	321.731	Correct	205	1	5.77372	240	High
1003	Pre-reversal	395.791	Correct	206	1	5.98089	240	High
1003	Pre-reversal	397.17	Correct	207	1	5.98436	240	High
1003	Pre-reversal	384.549	Correct	208	1	5.95207	240	High
1003	Pre-reversal	467.925	Correct	209	1	6.14831	240	High
1003	Pre-reversal	441.426	Correct	211	1	6.09001	240	High
1003	Pre-reversal	392.819	Correct	212	1	5.97335	240	Low
1003	Pre-reversal	608.254	Correct	213	1	6.41059	240	High
1003	Pre-reversal	390.921	Correct	214	1	5.96851	240	High
1003	Pre-reversal	512.338	Correct	215	1	6.23899	240	Low
1003	Pre-reversal	313.046	Correct	216	1	5.74635	240	Low
1003	Pre-reversal	499.836	Correct	217	1	6.21428	240	High
1003	Pre-reversal	352.495	Correct	218	1	5.86504	240	High
1003	Pre-reversal	417.208	Correct	219	1	6.03358	240	Low
1003	Pre-reversal	347.27	Correct	220	1	5.8501	240	High
1003	Pre-reversal	376.653	Correct	221	1	5.93132	240	High
1003	Pre-reversal	362.699	Correct	222	1	5.89357	240	High
1003	Pre-reversal	433.408	Correct	223	1	6.07168	240	High
1003	Pre-reversal	302.794	Correct	224	1	5.71305	240	High
1003	Pre-reversal	351.524	Correct	225	1	5.86228	240	High
1003	Pre-reversal	502.227	Correct	226	1	6.21905	240	High
1003	Pre-reversal	340.949	Correct	227	1	5.83173	240	High
1003	Pre-reversal	476.319	Correct	228	1	6.16609	240	High
1003	Pre-reversal	524.356	Correct	229	1	6.26217	240	High
1003	Pre-reversal	422.385	Correct	230	1	6.04592	240	High
1003	Pre-reversal	340.458	Correct	231	1	5.83029	240	Low
1003	Pre-reversal	307.868	Correct	232	1	5.72967	240	High
1003	Pre-reversal	398.567	Correct	233	1	5.98788	240	High
1003	Pre-reversal	373.266	Correct	234	1	5.92229	240	High
1003	Pre-reversal	305.34	Correct	235	1	5.72143	240	High
1003	Pre-reversal	404.037	Correct	236	1	6.00151	240	High
1003	Pre-reversal	318.772	Correct	237	1	5.76448	240	Low
1003	Pre-reversal	428.841	Correct	238	1	6.06109	240	High
1003	Pre-reversal	366.873	Correct	239	1	5.90501	240	High
1003	Pre-reversal	390.931	Correct	240	1	5.96853	240	High
1003	Pre-reversal	474.195	Correct	241	1	6.16162	360	Low
1003	Pre-reversal	448.233	Correct	242	1	6.10531	360	High
1003	Pre-reversal	344.965	Wrong	243	0	5.84344	360	High
1003	Pre-reversal	448.338	Correct	244	1	6.10555	360	Low
1003	Pre-reversal	327.08	Correct	245	1	5.79021	360	Low
1003	Pre-reversal	339.118	Correct	246	1	5.82635	360	High
1003	Pre-reversal	358.5	Correct	247	1	5.88193	360	High
1003	Pre-reversal	461.217	Correct	248	1	6.13387	360	High
1003	Pre-reversal	377.928	Correct	249	1	5.9347	360	High
1003	Pre-reversal	353.995	Correct	250	1	5.86928	360	High
1003	Pre-reversal	428.688	Correct	251	1	6.06073	360	High
1003	Pre-reversal	404.741	Correct	252	1	6.00325	360	High
1003	Pre-reversal	437.474	Correct	253	1	6.08102	360	High
1003	Pre-reversal	438.885	Correct	254	1	6.08424	360	High
1003	Pre-reversal	524.203	Correct	255	1	6.26188	360	High
1003	Pre-reversal	394.286	Correct	256	1	5.97708	360	High
1003	Pre-reversal	317.668	Correct	257	1	5.76101	360	High
1003	Pre-reversal	313.732	Correct	258	1	5.74854	360	High
1003	Pre-reversal	506.445	Correct	259	1	6.22742	360	Low
1003	Pre-reversal	309.214	Correct	260	1	5.73403	360	High
1003	Pre-reversal	511.867	Correct	261	1	6.23806	360	High
1003	Pre-reversal	296.595	Correct	262	1	5.69237	360	High
1003	Pre-reversal	275.985	Correct	263	1	5.62035	360	High
1003	Pre-reversal	556.016	Correct	264	1	6.3208	360	High
1003	Pre-reversal	466.771	Correct	265	1	6.14584	360	High
1003	Pre-reversal	318.813	Correct	266	1	5.7646	360	High
1003	Pre-reversal	444.878	Correct	267	1	6.0978	360	High
1003	Pre-reversal	514.246	Correct	268	1	6.2427	360	High
1003	Pre-reversal	444.971	Correct	269	1	6.09801	360	High
1003	Pre-reversal	454.369	Correct	270	1	6.11891	360	High
1003	Pre-reversal	553.062	Correct	271	1	6.31547	360	High
1003	Pre-reversal	457.796	Correct	272	1	6.12642	360	High
1003	Pre-reversal	328.509	Correct	273	1	5.79456	360	High
1003	Pre-reversal	326.511	Correct	274	1	5.78846	360	High
1003	Pre-reversal	448.578	Correct	275	1	6.10608	360	High
1003	Pre-reversal	345.334	Correct	276	1	5.84451	360	High
1003	Pre-reversal	368.11	Correct	278	1	5.90838	360	Low
1003	Pre-reversal	316.168	Correct	279	1	5.75627	360	High
1003	Pre-reversal	430.22	Correct	280	1	6.0643	360	High
1003	Pre-reversal	326.285	Correct	281	1	5.78777	360	High
1003	Pre-reversal	444.313	Correct	282	1	6.09653	360	High
1003	Pre-reversal	367.7	Correct	283	1	5.90727	360	Low
1003	Pre-reversal	431.712	Correct	284	1	6.06776	360	High
1003	Pre-reversal	303.136	Correct	285	1	5.71418	360	High
1003	Pre-reversal	469.842	Correct	286	1	6.1524	360	High
1003	Pre-reversal	477.899	Correct	287	1	6.1694	360	Low
1003	Pre-reversal	311.956	Correct	288	1	5.74286	360	High
1003	Pre-reversal	308.68	Correct	289	1	5.73231	360	High
1003	Pre-reversal	355.389	Correct	290	1	5.87321	360	High
1003	Pre-reversal	432.13	Correct	291	1	6.06873	360	High
1003	Pre-reversal	437.535	Correct	292	1	6.08116	360	High
1003	Pre-reversal	490.981	Correct	293	1	6.19641	360	High
1003	Pre-reversal	424.316	Correct	294	1	6.05048	360	High
1003	Pre-reversal	398.392	Correct	295	1	5.98744	360	High
1003	Pre-reversal	377.164	Correct	296	1	5.93268	360	High
1003	Pre-reversal	391.18	Correct	297	1	5.96917	360	High
1003	Pre-reversal	440.548	Correct	298	1	6.08802	360	High
1003	Pre-reversal	377.923	Correct	299	1	5.93469	360	High
1003	Pre-reversal	383.972	Correct	300	1	5.95057	360	Low
1003	Pre-reversal	329.367	Correct	301	1	5.79717	360	High
1003	Pre-reversal	307.467	Correct	302	1	5.72837	360	High
1003	Pre-reversal	500.141	Correct	303	1	6.21489	360	High
1003	Pre-reversal	338.865	Correct	304	1	5.8256	360	High
1003	Pre-reversal	394.233	Correct	305	1	5.97694	360	High
1003	Pre-reversal	307.622	Correct	306	1	5.72887	360	High
1003	Pre-reversal	346.316	Correct	307	1	5.84735	360	High
1003	Pre-reversal	329.766	Correct	308	1	5.79838	360	High
1003	Pre-reversal	317.802	Correct	309	1	5.76143	360	High
1003	Pre-reversal	459.811	Correct	310	1	6.13082	360	High
1003	Pre-reversal	474.54	Correct	311	1	6.16235	360	Low
1003	Pre-reversal	368.604	Correct	312	1	5.90972	360	High
1003	Pre-reversal	512.665	Correct	313	1	6.23962	360	High
1003	Pre-reversal	315.391	Correct	314	1	5.75381	360	High
1003	Pre-reversal	411.425	Correct	315	1	6.01963	360	High
1003	Pre-reversal	408.163	Correct	316	1	6.01167	360	High
1003	Pre-reversal	382.887	Correct	317	1	5.94774	360	High
1003	Pre-reversal	338.225	Correct	318	1	5.82371	360	High
1003	Pre-reversal	393.63	Correct	319	1	5.97541	360	High
1003	Pre-reversal	400.958	Correct	320	1	5.99386	360	High
1003	Pre-reversal	371.716	Correct	321	1	5.91813	360	Low
1003	Pre-reversal	361.756	Correct	322	1	5.89097	360	Low
1003	Pre-reversal	410.452	Correct	323	1	6.01726	360	High
1003	Pre-reversal	371.201	Correct	324	1	5.91674	360	High
1003	Pre-reversal	403.251	Correct	325	1	5.99956	360	High
1003	Pre-reversal	402.022	Correct	327	1	5.99651	360	High
1003	Pre-reversal	286.749	Correct	328	1	5.65861	360	High
1003	Pre-reversal	334.136	Correct	329	1	5.81155	360	High
1003	Pre-reversal	335.502	Wrong	330	0	5.81563	360	High
1003	Pre-reversal	328.913	Correct	331	1	5.79579	360	High
1003	Pre-reversal	526.955	Correct	332	1	6.26711	360	High
1003	Pre-reversal	341.016	Correct	333	1	5.83193	360	High
1003	Pre-reversal	394.391	Correct	334	1	5.97734	360	High
1003	Pre-reversal	333.806	Correct	335	1	5.81056	360	High
1003	Pre-reversal	311.149	Correct	336	1	5.74027	360	High
1003	Pre-reversal	463.858	Correct	337	1	6.13958	360	High
1003	Pre-reversal	354.561	Correct	338	1	5.87088	360	High
1003	Pre-reversal	541.289	Correct	339	1	6.29395	360	High
1003	Pre-reversal	396.661	Correct	340	1	5.98308	360	Low
1003	Pre-reversal	486.06	Correct	341	1	6.18633	360	Low
1003	Pre-reversal	317.456	Correct	342	1	5.76034	360	High
1003	Pre-reversal	495.517	Correct	343	1	6.2056	360	Low
1003	Pre-reversal	456.901	Correct	344	1	6.12447	360	Low
1003	Pre-reversal	323.635	Correct	345	1	5.77962	360	High
1003	Pre-reversal	335.705	Correct	346	1	5.81623	360	High
1003	Pre-reversal	545.069	Correct	347	1	6.30091	360	High
1003	Pre-reversal	384.454	Correct	348	1	5.95183	360	High
1003	Pre-reversal	333.837	Correct	349	1	5.81065	360	High
1003	Pre-reversal	345.221	Correct	350	1	5.84419	360	High
1003	Pre-reversal	340.615	Correct	351	1	5.83075	360	High
1003	Pre-reversal	335.391	Correct	353	1	5.8153	360	High
1003	Pre-reversal	420.766	Correct	354	1	6.04208	360	Low
1003	Pre-reversal	298.852	Correct	355	1	5.69995	360	High
1003	Pre-reversal	309.564	Correct	356	1	5.73516	360	High
1003	Pre-reversal	308.331	Correct	357	1	5.73117	360	Low
1003	Pre-reversal	324.996	Correct	358	1	5.78381	360	Low
1003	Pre-reversal	413.046	Correct	359	1	6.02356	360	High
1003	Pre-reversal	333.759	Correct	360	1	5.81042	360	High
1003	Pre-reversal	353.367	Correct	361	1	5.86751	480	High
1003	Pre-reversal	304.063	Correct	362	1	5.71723	480	Low
1003	Pre-reversal	380.787	Correct	363	1	5.94224	480	High
1003	Pre-reversal	362.862	Correct	364	1	5.89402	480	High
1003	Pre-reversal	297.555	Correct	365	1	5.6956	480	High
1003	Pre-reversal	378.952	Correct	366	1	5.93741	480	High
1003	Pre-reversal	369.008	Correct	367	1	5.91082	480	High
1003	Pre-reversal	339.023	Correct	368	1	5.82607	480	High
1003	Pre-reversal	376.365	Correct	369	1	5.93056	480	High
1003	Pre-reversal	424.453	Correct	370	1	6.0508	480	High
1003	Pre-reversal	346.497	Correct	371	1	5.84787	480	High
1003	Pre-reversal	467.872	Correct	372	1	6.14819	480	High
1003	Pre-reversal	503.972	Correct	373	1	6.22252	480	High
1003	Pre-reversal	342.629	Correct	374	1	5.83665	480	Low
1003	Pre-reversal	304.039	Correct	375	1	5.71715	480	High
1003	Pre-reversal	442.757	Correct	376	1	6.09302	480	High
1003	Pre-reversal	592.185	Correct	377	1	6.38382	480	High
1003	Pre-reversal	379.543	Correct	378	1	5.93897	480	Low
1003	Pre-reversal	367.58	Correct	379	1	5.90694	480	High
1003	Pre-reversal	487.61	Correct	380	1	6.18952	480	High
1003	Pre-reversal	305.006	Correct	381	1	5.72033	480	High
1003	Pre-reversal	423.727	Correct	382	1	6.04909	480	High
1003	Pre-reversal	395.768	Correct	383	1	5.98083	480	High
1003	Pre-reversal	447.156	Correct	384	1	6.10291	480	High
1003	Pre-reversal	490.547	Correct	385	1	6.19552	480	High
1003	Pre-reversal	383.948	Correct	386	1	5.95051	480	High
1003	Pre-reversal	438.083	Correct	388	1	6.08241	480	High
1003	Pre-reversal	369.483	Correct	389	1	5.9121	480	High
1003	Pre-reversal	379.538	Correct	390	1	5.93896	480	High
1003	Pre-reversal	401.57	Correct	391	1	5.99538	480	High
1003	Pre-reversal	550.281	Correct	392	1	6.31043	480	High
1003	Pre-reversal	529.012	Correct	393	1	6.27101	480	High
1003	Pre-reversal	455.06	Correct	394	1	6.12043	480	High
1003	Pre-reversal	503.764	Correct	395	1	6.22211	480	High
1003	Pre-reversal	336.526	Correct	396	1	5.81867	480	High
1003	Pre-reversal	421.909	Correct	397	1	6.04479	480	High
1003	Pre-reversal	411.974	Correct	398	1	6.02096	480	Low
1003	Pre-reversal	436.689	Correct	399	1	6.07922	480	High
1003	Pre-reversal	586.071	Correct	400	1	6.37344	480	High
1003	Pre-reversal	473.455	Correct	401	1	6.16006	480	High
1003	Pre-reversal	445.557	Correct	402	1	6.09932	480	High
1003	Pre-reversal	460.918	Correct	403	1	6.13322	480	High
1003	Pre-reversal	327.637	Correct	404	1	5.79191	480	High
1003	Pre-reversal	309.703	Correct	405	1	5.73561	480	High
1003	Pre-reversal	438.415	Correct	406	1	6.08317	480	High
1003	Pre-reversal	450.519	Correct	408	1	6.1104	480	High
1003	Pre-reversal	487.264	Correct	409	1	6.18881	480	High
1003	Pre-reversal	560.635	Correct	410	1	6.32907	480	High
1003	Pre-reversal	455.407	Correct	411	1	6.12119	480	High
1003	Pre-reversal	406.068	Wrong	412	0	6.00652	480	High
1003	Pre-reversal	424.807	Correct	413	1	6.05164	480	High
1003	Pre-reversal	460.854	Correct	414	1	6.13308	480	High
1003	Pre-reversal	473.568	Correct	415	1	6.16029	480	High
1003	Pre-reversal	365.615	Correct	416	1	5.90158	480	High
1003	Pre-reversal	439.681	Correct	417	1	6.08605	480	High
1003	Pre-reversal	347.058	Correct	418	1	5.84949	480	High
1003	Pre-reversal	286.448	Correct	419	1	5.65756	480	High
1003	Pre-reversal	489.793	Correct	420	1	6.19398	480	High
1003	Pre-reversal	449.201	Correct	421	1	6.10747	480	High
1003	Pre-reversal	345.935	Correct	422	1	5.84625	480	High
1003	Pre-reversal	593.304	Correct	423	1	6.38571	480	High
1003	Pre-reversal	314.683	Correct	424	1	5.75156	480	Low
1003	Pre-reversal	605.41	Correct	425	1	6.40591	480	High
1003	Pre-reversal	332.113	Correct	426	1	5.80548	480	High
1003	Pre-reversal	379.51	Correct	427	1	5.93888	480	Low
1003	Pre-reversal	327.572	Correct	428	1	5.79171	480	High
1003	Pre-reversal	441.611	Correct	429	1	6.09043	480	High
1003	Pre-reversal	332.991	Correct	430	1	5.80812	480	High
1003	Pre-reversal	404.363	Correct	431	1	6.00231	480	High
1003	Pre-reversal	489.075	Correct	432	1	6.19252	480	High
1003	Pre-reversal	368.465	Correct	433	1	5.90935	480	High
1003	Pre-reversal	600.541	Correct	434	1	6.39783	480	High
1003	Pre-reversal	511.261	Correct	435	1	6.23688	480	High
1003	Pre-reversal	423.989	Correct	436	1	6.04971	480	High
1003	Pre-reversal	406.056	Correct	437	1	6.00649	480	High
1003	Pre-reversal	468.822	Correct	438	1	6.15022	480	High
1003	Pre-reversal	378.89	Correct	439	1	5.93725	480	High
1003	Pre-reversal	340.891	Correct	440	1	5.83156	480	High
1003	Pre-reversal	472.277	Correct	441	1	6.15756	480	High
1003	Pre-reversal	314.317	Correct	442	1	5.7504	480	High
1003	Pre-reversal	466.99	Correct	443	1	6.14631	480	High
1003	Pre-reversal	347.088	Correct	444	1	5.84958	480	High
1003	Pre-reversal	412.477	Correct	445	1	6.02218	480	High
1003	Pre-reversal	331.192	Correct	446	1	5.8027	480	High
1003	Pre-reversal	437.197	Correct	447	1	6.08038	480	High
1003	Pre-reversal	500.637	Correct	448	1	6.21588	480	High
1003	Pre-reversal	327.378	Correct	449	1	5.79112	480	High
1003	Pre-reversal	433.405	Correct	450	1	6.07167	480	High
1003	Pre-reversal	420.769	Correct	451	1	6.04209	480	High
1003	Pre-reversal	438.844	Correct	452	1	6.08415	480	High
1003	Pre-reversal	354.25	Correct	453	1	5.87	480	High
1003	Pre-reversal	334.964	Correct	454	1	5.81402	480	High
1003	Pre-reversal	346.34	Correct	455	1	5.84742	480	High
1003	Pre-reversal	507.724	Correct	456	1	6.22994	480	Low
1003	Pre-reversal	354.419	Correct	457	1	5.87048	480	High
1003	Pre-reversal	349.143	Correct	458	1	5.85548	480	High
1003	Pre-reversal	421.909	Correct	459	1	6.04479	480	High
1003	Pre-reversal	301.979	Correct	460	1	5.71036	480	High
1003	Pre-reversal	372.683	Correct	461	1	5.92073	480	High
1003	Pre-reversal	450.726	Correct	462	1	6.11086	480	High
1003	Pre-reversal	445.514	Correct	463	1	6.09923	480	High
1003	Pre-reversal	346.854	Correct	464	1	5.8489	480	High
1003	Pre-reversal	458.226	Correct	465	1	6.12736	480	High
1003	Pre-reversal	356.952	Correct	466	1	5.8776	480	High
1003	Pre-reversal	329.712	Correct	467	1	5.79822	480	High
1003	Pre-reversal	299.779	Correct	468	1	5.70305	480	High
1003	Pre-reversal	438.452	Correct	469	1	6.08325	480	High
1003	Pre-reversal	507.807	Correct	470	1	6.2301	480	High
1003	Pre-reversal	336.546	Correct	471	1	5.81874	480	High
1003	Pre-reversal	409.899	Correct	472	1	6.01591	480	Low
1003	Pre-reversal	490.075	Correct	474	1	6.19456	480	High
1003	Pre-reversal	447.437	Correct	475	1	6.10353	480	High
1003	Pre-reversal	370.814	Correct	476	1	5.9157	480	High
1003	Pre-reversal	466.873	Correct	477	1	6.14606	480	Low
1003	Pre-reversal	380.919	Correct	478	1	5.94259	480	High
1003	Pre-reversal	328.991	Correct	479	1	5.79603	480	High
1003	Pre-reversal	349.038	Correct	480	1	5.85518	480	High
1003	Pre-reversal	372.36	Correct	481	1	5.91986	600	High
1003	Pre-reversal	428.401	Correct	482	1	6.06006	600	High
1003	Pre-reversal	418.487	Correct	483	1	6.03665	600	High
1003	Pre-reversal	304.53	Correct	484	1	5.71877	600	High
1003	Pre-reversal	365.247	Correct	485	1	5.90057	600	Low
1003	Pre-reversal	353.338	Correct	486	1	5.86743	600	High
1003	Pre-reversal	284.007	Correct	487	1	5.649	600	High
1003	Pre-reversal	497.38	Correct	488	1	6.20935	600	High
1003	Pre-reversal	326.789	Correct	489	1	5.78931	600	High
1003	Pre-reversal	460.822	Correct	490	1	6.13301	600	High
1003	Pre-reversal	409.59	Correct	491	1	6.01516	600	High
1003	Pre-reversal	488.271	Correct	492	1	6.19087	600	High
1003	Pre-reversal	494.401	Correct	494	1	6.20335	600	High
1003	Pre-reversal	389.807	Correct	495	1	5.96565	600	High
1003	Pre-reversal	579.207	Correct	496	1	6.36166	600	High
1003	Pre-reversal	313.266	Correct	497	1	5.74705	600	Low
1003	Pre-reversal	402.015	Correct	498	1	5.99649	600	High
1003	Pre-reversal	322.667	Correct	499	1	5.77662	600	High
1003	Pre-reversal	368.726	Correct	500	1	5.91005	600	High
1003	Pre-reversal	286.774	Correct	501	1	5.65869	600	High
1003	Pre-reversal	284.173	Correct	502	1	5.64958	600	High
1003	Pre-reversal	485.544	Correct	503	1	6.18527	600	High
1003	Pre-reversal	424.919	Correct	504	1	6.0519	600	High
1003	Pre-reversal	396.958	Correct	505	1	5.98383	600	High
1003	Pre-reversal	480.35	Correct	506	1	6.17452	600	High
1003	Pre-reversal	592.392	Correct	507	1	6.38417	600	High
1003	Pre-reversal	601.719	Correct	508	1	6.39979	600	High
1003	Pre-reversal	312.532	Correct	509	1	5.74471	600	High
1003	Pre-reversal	411.25	Correct	510	1	6.0192	600	Low
1003	Pre-reversal	431.958	Correct	511	1	6.06833	600	High
1003	Pre-reversal	319.312	Correct	512	1	5.76617	600	High
1003	Pre-reversal	423.351	Correct	513	1	6.0482	600	High
1003	Pre-reversal	317.458	Wrong	514	0	5.76035	600	High
1003	Pre-reversal	463.509	Correct	515	1	6.13883	600	High
1003	Pre-reversal	450.206	Correct	516	1	6.1097	600	High
1003	Pre-reversal	574.942	Correct	517	1	6.35427	600	High
1003	Pre-reversal	506.994	Correct	518	1	6.2285	600	High
1003	Pre-reversal	439.72	Correct	519	1	6.08614	600	High
1003	Pre-reversal	435.101	Correct	520	1	6.07558	600	High
1003	Pre-reversal	378.507	Correct	521	1	5.93623	600	High
1003	Pre-reversal	392.546	Correct	522	1	5.97265	600	Low
1003	Pre-reversal	451.957	Correct	523	1	6.11359	600	High
1003	Pre-reversal	440.659	Correct	524	1	6.08827	600	High
1003	Pre-reversal	352.057	Correct	525	1	5.86379	600	High
1003	Pre-reversal	404.763	Correct	526	1	6.0033	600	High
1003	Pre-reversal	321.496	Correct	527	1	5.77298	600	High
1003	Pre-reversal	419.551	Correct	528	1	6.03918	600	High
1003	Pre-reversal	397.635	Correct	529	1	5.98553	600	High
1003	Pre-reversal	452.972	Correct	530	1	6.11583	600	High
1003	Pre-reversal	345.699	Correct	531	1	5.84557	600	Low
1003	Pre-reversal	383.092	Correct	532	1	5.94827	600	High
1003	Pre-reversal	430.46	Correct	533	1	6.06486	600	Low
1003	Pre-reversal	312.532	Correct	534	1	5.74471	600	High
1003	Pre-reversal	513.226	Correct	535	1	6.24072	600	High
1003	Pre-reversal	597.958	Correct	536	1	6.39352	600	High
1003	Pre-reversal	419.337	Correct	537	1	6.03867	600	High
1003	Pre-reversal	389.394	Correct	538	1	5.96459	600	High
1003	Pre-reversal	330.786	Correct	539	1	5.80147	600	High
1003	Pre-reversal	338.801	Correct	540	1	5.82541	600	High
1003	Pre-reversal	350.185	Correct	541	1	5.85846	600	Low
1003	Pre-reversal	332.964	Correct	542	1	5.80803	600	High
1003	Pre-reversal	348.302	Correct	543	1	5.85307	600	High
1003	Pre-reversal	468.998	Correct	544	1	6.1506	600	Low
1003	Pre-reversal	319.065	Correct	545	1	5.76539	600	High
1003	Pre-reversal	337.111	Correct	546	1	5.82041	600	High
1003	Pre-reversal	424.441	Correct	547	1	6.05077	600	High
1003	Pre-reversal	398.558	Correct	548	1	5.98785	600	Low
1003	Pre-reversal	437.306	Correct	549	1	6.08063	600	High
1003	Pre-reversal	306.649	Correct	550	1	5.7257	600	Low
1003	Pre-reversal	345.416	Correct	551	1	5.84475	600	Low
1003	Pre-reversal	314.739	Correct	552	1	5.75174	600	Low
1003	Pre-reversal	312.797	Correct	553	1	5.74556	600	High
1003	Pre-reversal	313.56	Correct	554	1	5.74799	600	High
1003	Pre-reversal	412.238	Correct	555	1	6.0216	600	High
1003	Pre-reversal	308.964	Correct	556	1	5.73322	600	Low
1003	Pre-reversal	335.679	Correct	557	1	5.81616	600	High
1003	Pre-reversal	409.092	Correct	558	1	6.01394	600	High
1003	Pre-reversal	409.789	Wrong	559	0	6.01564	600	High
1003	Pre-reversal	460.497	Correct	560	1	6.13231	600	High
1003	Pre-reversal	361.216	Correct	561	1	5.88948	600	High
1003	Pre-reversal	365.927	Correct	562	1	5.90243	600	High
1003	Pre-reversal	452.036	Correct	563	1	6.11376	600	High
1003	Pre-reversal	456.675	Correct	564	1	6.12397	600	High
1003	Pre-reversal	484.792	Correct	566	1	6.18372	600	High
1003	Pre-reversal	580.206	Correct	567	1	6.36338	600	Low
1003	Pre-reversal	396.254	Correct	568	1	5.98205	600	High
1003	Pre-reversal	307.662	Correct	569	1	5.729	600	High
1003	Pre-reversal	384.396	Correct	570	1	5.95167	600	High
1003	Pre-reversal	495.761	Correct	571	1	6.20609	600	High
1003	Pre-reversal	435.146	Correct	572	1	6.07568	600	Low
1003	Pre-reversal	488.554	Correct	573	1	6.19145	600	Low
1003	Pre-reversal	373.927	Correct	574	1	5.92406	600	High
1003	Pre-reversal	542.012	Correct	575	1	6.29529	600	High
1003	Pre-reversal	553.385	Correct	576	1	6.31605	600	Low
1003	Pre-reversal	584.106	Correct	577	1	6.37008	600	Low
1003	Pre-reversal	333.473	Correct	578	1	5.80956	600	High
1003	Pre-reversal	358.896	Correct	579	1	5.88303	600	Low
1003	Pre-reversal	319.635	Correct	580	1	5.76718	600	High
1003	Pre-reversal	379.675	Correct	581	1	5.93931	600	High
1003	Pre-reversal	327.747	Correct	582	1	5.79224	600	High
1003	Pre-reversal	385.809	Correct	583	1	5.95534	600	High
1003	Pre-reversal	441.176	Correct	584	1	6.08944	600	Low
1003	Pre-reversal	390.536	Correct	585	1	5.96752	600	High
1003	Pre-reversal	409.947	Correct	586	1	6.01603	600	High
1003	Pre-reversal	606.665	Correct	587	1	6.40798	600	High
1003	Pre-reversal	351.406	Correct	588	1	5.86194	600	Low
1003	Pre-reversal	390.112	Correct	589	1	5.96643	600	Low
1003	Pre-reversal	305.505	Correct	590	1	5.72197	600	High
1003	Pre-reversal	306.167	Correct	591	1	5.72413	600	High
1003	Pre-reversal	540.902	Correct	592	1	6.29324	600	High
1003	Pre-reversal	318.381	Correct	593	1	5.76325	600	High
1003	Pre-reversal	424.413	Correct	594	1	6.05071	600	High
1003	Pre-reversal	528.41	Correct	595	1	6.26987	600	High
1003	Pre-reversal	401.893	Correct	597	1	5.99619	600	High
1003	Pre-reversal	310.625	Correct	598	1	5.73859	600	High
1003	Pre-reversal	435.296	Correct	599	1	6.07603	600	High
1003	Pre-reversal	402.713	Correct	600	1	5.99822	600	High
1003	Pre-reversal	418.911	Correct	601	1	6.03766	720	High
1003	Pre-reversal	426.96	Correct	602	1	6.05669	720	High
1003	Pre-reversal	343	Correct	603	1	5.83773	720	High
1003	Pre-reversal	348.384	Correct	604	1	5.85331	720	High
1003	Pre-reversal	353.188	Correct	606	1	5.867	720	High
1003	Pre-reversal	329.89	Correct	607	1	5.79876	720	High
1003	Pre-reversal	277.956	Correct	608	1	5.62746	720	High
1003	Pre-reversal	317.989	Correct	609	1	5.76202	720	High
1003	Pre-reversal	284.073	Correct	610	1	5.64923	720	High
1003	Pre-reversal	375.405	Correct	611	1	5.928	720	High
1003	Pre-reversal	341.568	Correct	613	1	5.83355	720	High
1003	Pre-reversal	336.932	Correct	614	1	5.81988	720	High
1003	Pre-reversal	348.328	Correct	615	1	5.85315	720	High
1003	Pre-reversal	453.035	Correct	616	1	6.11597	720	High
1003	Pre-reversal	341.748	Correct	617	1	5.83407	720	High
1003	Pre-reversal	343.134	Correct	618	1	5.83812	720	High
1003	Pre-reversal	320.525	Correct	619	1	5.76996	720	High
1003	Pre-reversal	368.573	Correct	620	1	5.90964	720	High
1003	Pre-reversal	266.699	Correct	621	1	5.58612	720	High
1003	Pre-reversal	350.738	Correct	622	1	5.86004	720	Low
1003	Pre-reversal	361.4	Correct	623	1	5.88998	720	Low
1003	Pre-reversal	402.178	Correct	624	1	5.99689	720	Low
1003	Pre-reversal	554.827	Correct	625	1	6.31866	720	High
1003	Pre-reversal	417.556	Wrong	626	0	6.03442	720	High
1003	Pre-reversal	303.597	Correct	627	1	5.7157	720	Low
1003	Pre-reversal	438.325	Correct	628	1	6.08296	720	High
1003	Pre-reversal	445.732	Correct	629	1	6.09972	720	High
1003	Pre-reversal	325.132	Correct	630	1	5.78423	720	High
1003	Pre-reversal	441.166	Correct	631	1	6.08942	720	High
1003	Pre-reversal	354.559	Correct	632	1	5.87088	720	High
1003	Pre-reversal	395.294	Correct	633	1	5.97963	720	High
1003	Pre-reversal	406.683	Correct	634	1	6.00803	720	High
1003	Pre-reversal	401.473	Correct	635	1	5.99514	720	High
1003	Pre-reversal	408.113	Correct	636	1	6.01154	720	High
1003	Pre-reversal	372.831	Correct	637	1	5.92113	720	High
1003	Pre-reversal	430.275	Correct	639	1	6.06443	720	Low
1003	Pre-reversal	316.313	Correct	640	1	5.75673	720	High
1003	Pre-reversal	432.384	Correct	641	1	6.06931	720	High
1003	Pre-reversal	297.773	Correct	642	1	5.69633	720	High
1003	Pre-reversal	435.143	Correct	643	1	6.07568	720	High
1003	Pre-reversal	466.519	Correct	644	1	6.1453	720	High
1003	Pre-reversal	558.585	Correct	645	1	6.32541	720	Low
1003	Pre-reversal	477.301	Correct	646	1	6.16815	720	High
1003	Pre-reversal	473.361	Correct	647	1	6.15986	720	High
1003	Pre-reversal	367.429	Correct	648	1	5.90653	720	High
1003	Pre-reversal	335.471	Correct	649	1	5.81554	720	High
1003	Pre-reversal	448.852	Correct	650	1	6.10669	720	High
1003	Pre-reversal	287.571	Correct	651	1	5.66147	720	High
1003	Pre-reversal	362.938	Correct	652	1	5.89423	720	High
1003	Pre-reversal	345.662	Correct	653	1	5.84546	720	High
1003	Pre-reversal	481.035	Correct	654	1	6.17594	720	High
1003	Pre-reversal	353.083	Correct	655	1	5.8667	720	High
1003	Pre-reversal	289.791	Correct	656	1	5.66916	720	Low
1003	Pre-reversal	387.169	Correct	657	1	5.95886	720	High
1003	Pre-reversal	362.593	Correct	658	1	5.89328	720	Low
1003	Pre-reversal	453.28	Correct	659	1	6.11651	720	Low
1003	Pre-reversal	366.018	Correct	660	1	5.90268	720	High
1003	Pre-reversal	316.065	Correct	661	1	5.75595	720	High
1003	Pre-reversal	390.13	Correct	662	1	5.96648	720	Low
1003	Pre-reversal	433.516	Correct	663	1	6.07193	720	High
1003	Pre-reversal	334.915	Correct	664	1	5.81388	720	Low
1003	Pre-reversal	372.265	Correct	665	1	5.91961	720	High
1003	Pre-reversal	348.318	Correct	666	1	5.85312	720	High
1003	Pre-reversal	317.031	Correct	667	1	5.759	720	High
1003	Pre-reversal	435.071	Correct	668	1	6.07551	720	Low
1003	Pre-reversal	328.452	Correct	669	1	5.79439	720	High
1003	Pre-reversal	414.497	Correct	670	1	6.02706	720	Low
1003	Pre-reversal	329.219	Correct	671	1	5.79672	720	High
1003	Pre-reversal	405.275	Correct	672	1	6.00457	720	High
1003	Pre-reversal	363.973	Correct	673	1	5.89708	720	Low
1003	Pre-reversal	500.681	Correct	674	1	6.21597	720	High
1003	Pre-reversal	319.41	Correct	675	1	5.76648	720	High
1003	Pre-reversal	349.459	Correct	676	1	5.85639	720	Low
1003	Pre-reversal	344.188	Correct	677	1	5.84119	720	High
1003	Pre-reversal	335.573	Correct	678	1	5.81584	720	High
1003	Pre-reversal	336.949	Correct	679	1	5.81993	720	High
1003	Pre-reversal	522.36	Correct	680	1	6.25836	720	High
1003	Pre-reversal	426.399	Correct	681	1	6.05538	720	High
1003	Pre-reversal	283.174	Correct	683	1	5.64606	720	High
1003	Pre-reversal	394.551	Wrong	684	0	5.97775	720	Low
1003	Pre-reversal	493.917	Correct	685	1	6.20237	720	High
1003	Pre-reversal	449.315	Correct	686	1	6.10773	720	High
1003	Pre-reversal	334.049	Correct	687	1	5.81129	720	High
1003	Pre-reversal	313.435	Correct	688	1	5.74759	720	High
1003	Pre-reversal	470.136	Correct	689	1	6.15302	720	High
1003	Pre-reversal	452.212	Wrong	690	0	6.11415	720	High
1003	Pre-reversal	334.392	Correct	692	1	5.81231	720	High
1003	Pre-reversal	355.752	Correct	693	1	5.87423	720	High
1003	Pre-reversal	334.454	Correct	694	1	5.8125	720	Low
1003	Pre-reversal	435.863	Correct	695	1	6.07733	720	High
1003	Pre-reversal	316.801	Correct	696	1	5.75827	720	Low
1003	Pre-reversal	413.372	Correct	697	1	6.02435	720	High
1003	Pre-reversal	352.032	Correct	698	1	5.86372	720	Low
1003	Pre-reversal	354.76	Correct	699	1	5.87144	720	High
1003	Pre-reversal	311.457	Correct	700	1	5.74126	720	High
1003	Pre-reversal	358.182	Correct	701	1	5.88104	720	High
1003	Pre-reversal	320.892	Correct	702	1	5.7711	720	High
1003	Pre-reversal	362.958	Correct	703	1	5.89429	720	High
1003	Pre-reversal	343.681	Correct	704	1	5.83971	720	Low
1003	Pre-reversal	309.07	Correct	705	1	5.73357	720	High
1003	Pre-reversal	437.785	Correct	706	1	6.08173	720	High
1003	Pre-reversal	369.171	Correct	707	1	5.91126	720	Low
1003	Pre-reversal	313.235	Correct	708	1	5.74695	720	High
1003	Pre-reversal	391.96	Correct	709	1	5.97116	720	High
1003	Pre-reversal	365.332	Correct	710	1	5.90081	720	High
1003	Pre-reversal	453.375	Correct	711	1	6.11672	720	High
1003	Pre-reversal	476.098	Correct	712	1	6.16562	720	High
1003	Pre-reversal	340.184	Correct	713	1	5.82949	720	High
1003	Pre-reversal	381.54	Correct	714	1	5.94422	720	Low
1003	Pre-reversal	478.363	Correct	717	1	6.17037	720	Low
1003	Pre-reversal	446.423	Correct	718	1	6.10127	720	High
1003	Pre-reversal	499.818	Correct	719	1	6.21424	720	High
1003	Pre-reversal	372.567	Correct	720	1	5.92042	720	High
1003	Pre-reversal	345.557	Correct	721	1	5.84516	840	High
1003	Pre-reversal	352.883	Correct	722	1	5.86614	840	Low
1003	Pre-reversal	449.565	Correct	723	1	6.10828	840	Low
1003	Pre-reversal	424.293	Correct	724	1	6.05042	840	High
1003	Pre-reversal	350.347	Correct	725	1	5.85892	840	High
1003	Pre-reversal	433.037	Correct	726	1	6.07082	840	High
1003	Pre-reversal	324.425	Correct	727	1	5.78205	840	Low
1003	Pre-reversal	376.464	Correct	728	1	5.93082	840	High
1003	Pre-reversal	326.536	Correct	729	1	5.78854	840	High
1003	Pre-reversal	582.567	Correct	730	1	6.36744	840	Low
1003	Pre-reversal	425.996	Correct	731	1	6.05443	840	Low
1003	Pre-reversal	348.023	Correct	732	1	5.85227	840	High
1003	Pre-reversal	437.365	Correct	733	1	6.08077	840	High
1003	Pre-reversal	512.79	Correct	734	1	6.23987	840	High
1003	Pre-reversal	337.511	Correct	735	1	5.8216	840	High
1003	Pre-reversal	362.88	Correct	736	1	5.89407	840	Low
1003	Pre-reversal	357.598	Correct	737	1	5.87941	840	High
1003	Pre-reversal	332.322	Correct	738	1	5.8061	840	High
1003	Pre-reversal	555.691	Correct	739	1	6.32021	840	Low
1003	Pre-reversal	344.421	Correct	740	1	5.84186	840	Low
1003	Pre-reversal	401.816	Correct	741	1	5.99599	840	High
1003	Pre-reversal	320.556	Correct	742	1	5.77006	840	High
1003	Pre-reversal	468.562	Correct	743	1	6.14967	840	High
1003	Pre-reversal	376.633	Correct	744	1	5.93127	840	Low
1003	Pre-reversal	317.416	Correct	746	1	5.76021	840	High
1003	Pre-reversal	471.461	Correct	747	1	6.15584	840	High
1003	Pre-reversal	315.53	Correct	748	1	5.75425	840	High
1003	Pre-reversal	311.589	Correct	749	1	5.74168	840	High
1003	Pre-reversal	350.297	Correct	750	1	5.85878	840	High
1003	Pre-reversal	343.024	Correct	751	1	5.8378	840	High
1003	Pre-reversal	388.411	Correct	752	1	5.96207	840	High
1003	Pre-reversal	509.807	Correct	753	1	6.23403	840	High
1003	Pre-reversal	354.539	Correct	754	1	5.87082	840	High
1003	Pre-reversal	333.277	Correct	755	1	5.80897	840	High
1003	Pre-reversal	326.659	Correct	756	1	5.78892	840	High
1003	Pre-reversal	412.718	Correct	757	1	6.02277	840	High
1003	Pre-reversal	297.431	Correct	758	1	5.69518	840	High
1003	Pre-reversal	402.795	Correct	759	1	5.99843	840	High
1003	Pre-reversal	321.506	Correct	760	1	5.77302	840	High
1003	Pre-reversal	321.575	Correct	761	1	5.77323	840	Low
1003	Pre-reversal	523.62	Correct	762	1	6.26077	840	High
1003	Pre-reversal	433.698	Correct	763	1	6.07235	840	High
1003	Pre-reversal	631.076	Correct	764	1	6.44743	840	High
1003	Pre-reversal	343.143	Correct	765	1	5.83815	840	High
1003	Pre-reversal	400.545	Correct	766	1	5.99283	840	High
1003	Pre-reversal	517.245	Correct	767	1	6.24852	840	High
1003	Pre-reversal	347.292	Correct	768	1	5.85017	840	High
1003	Pre-reversal	628.751	Correct	769	1	6.44374	840	High
1003	Pre-reversal	458.738	Correct	770	1	6.12848	840	High
1003	Pre-reversal	305.473	Correct	771	1	5.72186	840	High
1003	Pre-reversal	388.197	Correct	772	1	5.96151	840	Low
1003	Pre-reversal	331.57	Correct	773	1	5.80384	840	Low
1003	Pre-reversal	398.945	Correct	774	1	5.98882	840	High
1003	Pre-reversal	385.659	Correct	775	1	5.95495	840	High
1003	Pre-reversal	583.035	Correct	776	1	6.36825	840	High
1003	Pre-reversal	364.438	Correct	777	1	5.89836	840	High
1003	Pre-reversal	411.16	Correct	778	1	6.01898	840	High
1003	Pre-reversal	431.859	Correct	779	1	6.0681	840	High
1003	Pre-reversal	319.243	Correct	780	1	5.76595	840	High
1003	Pre-reversal	371.344	Correct	781	1	5.91713	840	High
1003	Pre-reversal	403.333	Correct	782	1	5.99976	840	High
1003	Pre-reversal	416.82	Correct	784	1	6.03265	840	High
1003	Pre-reversal	572.867	Correct	785	1	6.35065	840	High
1003	Pre-reversal	462.929	Correct	786	1	6.13757	840	High
1003	Pre-reversal	365.665	Correct	787	1	5.90172	840	High
1003	Pre-reversal	465.747	Correct	788	1	6.14364	840	High
1003	Pre-reversal	453.741	Correct	789	1	6.11753	840	High
1003	Pre-reversal	506.455	Correct	790	1	6.22743	840	Low
1003	Pre-reversal	389.204	Correct	791	1	5.9641	840	Low
1003	Pre-reversal	362.55	Correct	792	1	5.89316	840	High
1003	Pre-reversal	315.272	Correct	793	1	5.75344	840	High
1003	Pre-reversal	315.278	Correct	794	1	5.75346	840	High
1003	Pre-reversal	347.368	Correct	795	1	5.85038	840	High
1003	Pre-reversal	376.748	Correct	796	1	5.93158	840	Low
1003	Pre-reversal	328.807	Correct	797	1	5.79547	840	High
1003	Pre-reversal	340.87	Correct	798	1	5.8315	840	High
1003	Pre-reversal	366.285	Correct	799	1	5.90341	840	High
1003	Pre-reversal	458.344	Correct	800	1	6.12762	840	High
1003	Pre-reversal	318.988	Correct	801	1	5.76515	840	High
1003	Pre-reversal	475.116	Correct	802	1	6.16356	840	High
1003	Pre-reversal	427.105	Correct	803	1	6.05703	840	High
1003	Pre-reversal	377.163	Correct	804	1	5.93268	840	High
1003	Pre-reversal	349.208	Correct	805	1	5.85567	840	High
1003	Pre-reversal	373.937	Correct	806	1	5.92409	840	High
1003	Pre-reversal	359.978	Correct	807	1	5.88604	840	High
1003	Pre-reversal	322.709	Correct	808	1	5.77675	840	High
1003	Pre-reversal	328.755	Correct	809	1	5.79531	840	High
1003	Pre-reversal	392.796	Correct	810	1	5.97329	840	Low
1003	Pre-reversal	308.193	Correct	811	1	5.73073	840	High
1003	Pre-reversal	620.879	Correct	812	1	6.43114	840	High
1003	Pre-reversal	344.942	Correct	813	1	5.84338	840	High
1003	Pre-reversal	326.341	Correct	814	1	5.78794	840	High
1003	Pre-reversal	414.372	Correct	815	1	6.02676	840	High
1003	Pre-reversal	357.103	Correct	816	1	5.87802	840	High
1003	Pre-reversal	335.884	Correct	817	1	5.81677	840	High
1003	Pre-reversal	371.206	Correct	818	1	5.91676	840	High
1003	Pre-reversal	371.261	Correct	819	1	5.91691	840	High
1003	Pre-reversal	269.285	Correct	820	1	5.59577	840	High
1003	Pre-reversal	331.373	Correct	821	1	5.80325	840	High
1003	Pre-reversal	313.394	Correct	822	1	5.74746	840	Low
1003	Pre-reversal	350.13	Correct	823	1	5.8583	840	High
1003	Pre-reversal	334.852	Wrong	824	0	5.81369	840	High
1003	Pre-reversal	516.238	Correct	825	1	6.24657	840	High
1003	Pre-reversal	518.285	Correct	826	1	6.25053	840	High
1003	Pre-reversal	408.353	Correct	827	1	6.01213	840	High
1003	Pre-reversal	316.502	Correct	829	1	5.75733	840	High
1003	Pre-reversal	320.588	Correct	830	1	5.77016	840	High
1003	Pre-reversal	330.597	Correct	831	1	5.8009	840	High
1003	Pre-reversal	388.681	Correct	832	1	5.96276	840	High
1003	Pre-reversal	394.015	Correct	833	1	5.97639	840	Low
1003	Pre-reversal	571.394	Correct	834	1	6.34808	840	High
1003	Pre-reversal	620.205	Correct	836	1	6.43005	840	High
1003	Pre-reversal	384.273	Correct	837	1	5.95135	840	High
1003	Pre-reversal	607.672	Correct	838	1	6.40964	840	High
1003	Pre-reversal	306.397	Correct	839	1	5.72488	840	High
1003	Pre-reversal	545.17	Correct	840	1	6.3011	840	High
1003	Pre-reversal	359.135	Correct	841	1	5.8837	960	High
1003	Pre-reversal	381.822	Correct	842	1	5.94495	960	High
1003	Pre-reversal	283.213	Correct	843	1	5.6462	960	Low
1003	Pre-reversal	312.589	Correct	844	1	5.74489	960	High
1003	Pre-reversal	365.307	Correct	845	1	5.90074	960	Low
1003	Pre-reversal	303.347	Correct	846	1	5.71488	960	Low
1003	Pre-reversal	316.071	Correct	847	1	5.75597	960	High
1003	Pre-reversal	534.144	Correct	848	1	6.28067	960	High
1003	Pre-reversal	327.519	Correct	849	1	5.79155	960	High
1003	Pre-reversal	333.545	Correct	850	1	5.80978	960	High
1003	Pre-reversal	454.915	Correct	851	1	6.12011	960	High
1003	Pre-reversal	381.657	Correct	852	1	5.94452	960	High
1003	Pre-reversal	307.028	Correct	853	1	5.72694	960	Low
1003	Pre-reversal	397.729	Correct	854	1	5.98577	960	High
1003	Pre-reversal	313.127	Correct	855	1	5.74661	960	Low
1003	Pre-reversal	383.835	Correct	856	1	5.95021	960	High
1003	Pre-reversal	311.204	Correct	857	1	5.74045	960	Low
1003	Pre-reversal	281.911	Correct	858	1	5.64159	960	High
1003	Pre-reversal	265.248	Correct	859	1	5.58066	960	High
1003	Pre-reversal	301.363	Correct	860	1	5.70832	960	High
1003	Pre-reversal	344.068	Correct	861	1	5.84084	960	High
1003	Pre-reversal	393.445	Correct	862	1	5.97494	960	High
1003	Pre-reversal	306.85	Correct	863	1	5.72636	960	High
1003	Pre-reversal	351.572	Correct	864	1	5.86241	960	High
1003	Pre-reversal	368.283	Correct	865	1	5.90885	960	High
1003	Pre-reversal	404.334	Correct	866	1	6.00224	960	High
1003	Pre-reversal	449.046	Correct	867	1	6.10712	960	High
1003	Pre-reversal	373.75	Correct	868	1	5.92359	960	High
1003	Pre-reversal	329.801	Correct	869	1	5.79849	960	High
1003	Pre-reversal	299.85	Correct	870	1	5.70328	960	High
1003	Pre-reversal	280.578	Correct	871	1	5.63685	960	High
1003	Pre-reversal	372.643	Correct	872	1	5.92062	960	High
1003	Pre-reversal	454.674	Correct	873	1	6.11958	960	High
1003	Pre-reversal	559.452	Correct	874	1	6.32696	960	Low
1003	Pre-reversal	304.129	Correct	875	1	5.71745	960	High
1003	Pre-reversal	322.866	Correct	876	1	5.77724	960	High
1003	Pre-reversal	496.926	Correct	877	1	6.20844	960	High
1003	Pre-reversal	352.298	Correct	878	1	5.86448	960	High
1003	Pre-reversal	539.001	Correct	879	1	6.28972	960	High
1003	Pre-reversal	288.422	Correct	880	1	5.66442	960	High
1003	Pre-reversal	383.813	Correct	881	1	5.95015	960	High
1003	Pre-reversal	387.193	Correct	882	1	5.95892	960	High
1003	Pre-reversal	406.575	Correct	883	1	6.00777	960	High
1003	Pre-reversal	261.296	Correct	884	1	5.56565	960	High
1003	Pre-reversal	434.023	Correct	885	1	6.0731	960	High
1003	Pre-reversal	439.353	Correct	886	1	6.0853	960	High
1003	Pre-reversal	270.764	Correct	887	1	5.60125	960	High
1003	Pre-reversal	350.81	Correct	888	1	5.86025	960	High
1003	Pre-reversal	319.524	Correct	889	1	5.76683	960	Low
1003	Pre-reversal	285.584	Correct	890	1	5.65454	960	High
1003	Pre-reversal	304.957	Correct	891	1	5.72017	960	High
1003	Pre-reversal	315.712	Wrong	892	0	5.75483	960	High
1003	Pre-reversal	451.701	Correct	893	1	6.11302	960	High
1003	Pre-reversal	556.51	Correct	894	1	6.32169	960	High
1003	Pre-reversal	381.16	Correct	895	1	5.94322	960	High
1003	Pre-reversal	415.228	Correct	896	1	6.02883	960	Low
1003	Pre-reversal	363.27	Correct	897	1	5.89515	960	High
1003	Pre-reversal	313.991	Correct	898	1	5.74937	960	High
1003	Pre-reversal	378.703	Correct	899	1	5.93675	960	High
1003	Pre-reversal	354.737	Correct	900	1	5.87138	960	High
1003	Pre-reversal	469.506	Correct	901	1	6.15168	960	High
1003	Pre-reversal	361.526	Correct	902	1	5.89033	960	High
1003	Pre-reversal	426.237	Wrong	903	0	6.05499	960	High
1003	Pre-reversal	356.403	Correct	904	1	5.87606	960	High
1003	Pre-reversal	521.012	Correct	905	1	6.25577	960	High
1003	Pre-reversal	332.483	Correct	907	1	5.80659	960	High
1003	Pre-reversal	363.866	Correct	908	1	5.89678	960	High
1003	Pre-reversal	372.566	Correct	909	1	5.92041	960	High
1003	Pre-reversal	370.622	Correct	910	1	5.91518	960	High
1003	Pre-reversal	304.683	Correct	911	1	5.71927	960	High
1003	Pre-reversal	317.393	Correct	912	1	5.76014	960	High
1003	Pre-reversal	373.437	Correct	913	1	5.92275	960	High
1003	Pre-reversal	331.498	Correct	914	1	5.80362	960	High
1003	Pre-reversal	612.882	Correct	915	1	6.41817	960	High
1003	Pre-reversal	435.595	Correct	916	1	6.07671	960	High
1003	Pre-reversal	424.969	Correct	917	1	6.05202	960	High
1003	Pre-reversal	460.979	Correct	918	1	6.13335	960	High
1003	Pre-reversal	307.7	Correct	919	1	5.72912	960	High
1003	Pre-reversal	416.43	Correct	920	1	6.03172	960	High
1003	Pre-reversal	480.481	Correct	921	1	6.17479	960	High
1003	Pre-reversal	310.588	Correct	922	1	5.73847	960	High
1003	Pre-reversal	295.314	Correct	923	1	5.68804	960	High
1003	Pre-reversal	308.396	Correct	924	1	5.73139	960	High
1003	Pre-reversal	338.128	Correct	926	1	5.82343	960	High
1003	Pre-reversal	363.502	Correct	927	1	5.89579	960	High
1003	Pre-reversal	340.238	Correct	928	1	5.82965	960	High
1003	Pre-reversal	437.591	Correct	929	1	6.08128	960	High
1003	Pre-reversal	358.969	Correct	930	1	5.88324	960	High
1003	Pre-reversal	319.68	Correct	931	1	5.76732	960	Low
1003	Pre-reversal	373.738	Correct	932	1	5.92356	960	High
1003	Pre-reversal	331.241	Correct	934	1	5.80284	960	High
1003	Pre-reversal	293.256	Correct	935	1	5.68105	960	High
1003	Pre-reversal	500.64	Correct	936	1	6.21589	960	High
1003	Pre-reversal	321.393	Correct	937	1	5.77267	960	High
1003	Pre-reversal	411.446	Correct	938	1	6.01968	960	High
1003	Pre-reversal	478.126	Correct	939	1	6.16987	960	High
1003	Pre-reversal	452.185	Correct	940	1	6.11409	960	High
1003	Pre-reversal	374.926	Correct	941	1	5.92673	960	High
1003	Pre-reversal	442.948	Correct	942	1	6.09345	960	High
1003	Pre-reversal	614.342	Correct	943	1	6.42055	960	High
1003	Pre-reversal	315.041	Correct	944	1	5.7527	960	High
1003	Pre-reversal	375.136	Correct	945	1	5.92729	960	High
1003	Pre-reversal	543.2	Correct	946	1	6.29748	960	High
1003	Pre-reversal	390.585	Correct	947	1	5.96765	960	Low
1003	Pre-reversal	381.975	Correct	948	1	5.94535	960	High
1003	Pre-reversal	331.381	Correct	949	1	5.80327	960	Low
1003	Pre-reversal	342.16	Correct	951	1	5.83528	960	High
1003	Pre-reversal	357.542	Correct	952	1	5.87925	960	High
1003	Pre-reversal	448.253	Correct	953	1	6.10536	960	High
1003	Pre-reversal	317.002	Correct	954	1	5.75891	960	High
1003	Pre-reversal	345.062	Correct	955	1	5.84372	960	Low
1003	Pre-reversal	312.403	Correct	956	1	5.7443	960	High
1003	Pre-reversal	399.144	Correct	957	1	5.98932	960	High
1003	Pre-reversal	435.843	Correct	958	1	6.07728	960	Low
1003	Pre-reversal	389.204	Correct	959	1	5.9641	960	High
1003	Pre-reversal	366.639	Correct	960	1	5.90438	960	High
1004	Pre-reversal	283.066	Correct	2	1	5.64568	120	Low
1004	Pre-reversal	320.395	Correct	3	1	5.76956	120	High
1004	Pre-reversal	316.447	Correct	4	1	5.75716	120	Low
1004	Pre-reversal	358.483	Correct	5	1	5.88188	120	High
1004	Pre-reversal	357.214	Correct	6	1	5.87833	120	High
1004	Pre-reversal	271.928	Correct	7	1	5.60554	120	High
1004	Pre-reversal	272.016	Correct	8	1	5.60586	120	High
1004	Pre-reversal	268.076	Correct	9	1	5.59127	120	Low
1004	Pre-reversal	334.085	Correct	10	1	5.8114	120	Low
1004	Pre-reversal	353.496	Correct	11	1	5.86787	120	Low
1004	Pre-reversal	332.234	Wrong	12	0	5.80584	120	High
1004	Pre-reversal	469.644	Correct	13	1	6.15197	120	Low
1004	Pre-reversal	277.764	Correct	16	1	5.62677	120	High
1004	Pre-reversal	431.24	Correct	18	1	6.06667	120	High
1004	Pre-reversal	272.533	Correct	19	1	5.60776	120	High
1004	Pre-reversal	302.583	Correct	20	1	5.71236	120	High
1004	Pre-reversal	401.298	Correct	21	1	5.99471	120	High
1004	Pre-reversal	358.013	Correct	22	1	5.88057	120	High
1004	Pre-reversal	446.809	Correct	23	1	6.10213	120	Low
1004	Pre-reversal	336.12	Correct	24	1	5.81747	120	High
1004	Pre-reversal	313.515	Correct	25	1	5.74785	120	High
1004	Pre-reversal	384.248	Correct	26	1	5.95129	120	High
1004	Pre-reversal	277.684	Correct	28	1	5.62648	120	High
1004	Pre-reversal	323.753	Wrong	29	0	5.77998	120	High
1004	Pre-reversal	397.791	Correct	30	1	5.98593	120	High
1004	Pre-reversal	343.189	Correct	31	1	5.83828	120	High
1004	Pre-reversal	446.556	Correct	32	1	6.10156	120	High
1004	Pre-reversal	393.956	Correct	33	1	5.97624	120	High
1004	Pre-reversal	309.344	Correct	34	1	5.73446	120	High
1004	Pre-reversal	450.033	Correct	35	1	6.10932	120	High
1004	Pre-reversal	348.755	Correct	36	1	5.85437	120	High
1004	Pre-reversal	295.513	Correct	37	1	5.68871	120	High
1004	Pre-reversal	352.863	Correct	38	1	5.86608	120	High
1004	Pre-reversal	333.595	Correct	39	1	5.80993	120	High
1004	Pre-reversal	336.972	Correct	40	1	5.82	120	High
1004	Pre-reversal	362.353	Correct	41	1	5.89262	120	High
1004	Pre-reversal	315.048	Correct	42	1	5.75273	120	High
1004	Pre-reversal	357.139	Correct	43	1	5.87812	120	High
1004	Pre-reversal	405.839	Correct	44	1	6.00596	120	High
1004	Pre-reversal	332.581	Correct	45	1	5.80688	120	High
1004	Pre-reversal	319.937	Correct	46	1	5.76813	120	High
1004	Pre-reversal	319.995	Correct	47	1	5.7683	120	Low
1004	Pre-reversal	282.049	Correct	48	1	5.64208	120	High
1004	Pre-reversal	373.45	Correct	49	1	5.92278	120	High
1004	Pre-reversal	459.476	Correct	50	1	6.13009	120	High
1004	Pre-reversal	346.203	Correct	51	1	5.84702	120	High
1004	Pre-reversal	371.554	Correct	52	1	5.91769	120	High
1004	Pre-reversal	315.593	Correct	53	1	5.75445	120	High
1004	Pre-reversal	305.652	Correct	54	1	5.72245	120	High
1004	Pre-reversal	284.379	Wrong	55	0	5.65031	120	Low
1004	Pre-reversal	447.769	Correct	56	1	6.10428	120	High
1004	Pre-reversal	336.469	Correct	57	1	5.81851	120	High
1004	Pre-reversal	289.844	Wrong	58	0	5.66934	120	High
1004	Pre-reversal	241.921	Correct	60	1	5.48861	120	High
1004	Pre-reversal	383.285	Correct	61	1	5.94878	120	High
1004	Pre-reversal	380.763	Correct	62	1	5.94218	120	High
1004	Pre-reversal	314.77	Correct	63	1	5.75184	120	High
1004	Pre-reversal	468.8	Correct	64	1	6.15018	120	High
1004	Pre-reversal	306.904	Correct	65	1	5.72653	120	Low
1004	Pre-reversal	317.583	Correct	66	1	5.76074	120	High
1004	Pre-reversal	439.648	Correct	67	1	6.08597	120	High
1004	Pre-reversal	373.043	Correct	68	1	5.92169	120	High
1004	Pre-reversal	325.087	Correct	69	1	5.78409	120	High
1004	Pre-reversal	241.144	Wrong	70	0	5.48539	120	High
1004	Pre-reversal	428.5	Correct	71	1	6.06029	120	High
1004	Pre-reversal	406.556	Correct	72	1	6.00772	120	High
1004	Pre-reversal	413.27	Correct	73	1	6.0241	120	High
1004	Pre-reversal	317.981	Correct	74	1	5.76199	120	High
1004	Pre-reversal	294.027	Correct	75	1	5.68367	120	High
1004	Pre-reversal	369.409	Correct	76	1	5.9119	120	High
1004	Pre-reversal	313.479	Correct	77	1	5.74773	120	High
1004	Pre-reversal	264.198	Correct	78	1	5.5767	120	High
1004	Pre-reversal	292.92	Correct	79	1	5.6799	120	High
1004	Pre-reversal	310.296	Correct	80	1	5.73753	120	High
1004	Pre-reversal	384.993	Wrong	81	0	5.95323	120	High
1004	Pre-reversal	368.378	Correct	82	1	5.90911	120	High
1004	Pre-reversal	270.429	Correct	83	1	5.60001	120	High
1004	Pre-reversal	338.484	Correct	84	1	5.82448	120	Low
1004	Pre-reversal	269.882	Correct	85	1	5.59798	120	Low
1004	Pre-reversal	319.9	Correct	86	1	5.76801	120	High
1004	Pre-reversal	285.973	Correct	87	1	5.6559	120	High
1004	Pre-reversal	371.325	Correct	88	1	5.91708	120	High
1004	Pre-reversal	349.404	Correct	89	1	5.85623	120	High
1004	Pre-reversal	320.112	Correct	90	1	5.76867	120	High
1004	Pre-reversal	284.175	Correct	91	1	5.64959	120	High
1004	Pre-reversal	437.498	Correct	92	1	6.08107	120	High
1004	Pre-reversal	308.918	Correct	93	1	5.73308	120	High
1004	Pre-reversal	301.598	Correct	94	1	5.70909	120	High
1004	Pre-reversal	343.777	Correct	96	1	5.83999	120	High
1004	Pre-reversal	243.152	Correct	97	1	5.49369	120	High
1004	Pre-reversal	316.532	Correct	98	1	5.75742	120	Low
1004	Pre-reversal	394.551	Correct	99	1	5.97775	120	High
1004	Pre-reversal	289.934	Correct	100	1	5.66965	120	High
1004	Pre-reversal	333.313	Correct	101	1	5.80908	120	High
1004	Pre-reversal	332.706	Correct	102	1	5.80726	120	High
1004	Pre-reversal	296.1	Correct	103	1	5.6907	120	High
1004	Pre-reversal	331.462	Correct	104	1	5.80351	120	High
1004	Pre-reversal	276.835	Correct	105	1	5.62342	120	High
1004	Pre-reversal	276.92	Correct	106	1	5.62373	120	High
1004	Pre-reversal	462.912	Correct	107	1	6.13754	120	High
1004	Pre-reversal	347.634	Correct	108	1	5.85115	120	High
1004	Pre-reversal	341.052	Correct	109	1	5.83203	120	Low
1004	Pre-reversal	346.422	Correct	110	1	5.84766	120	High
1004	Pre-reversal	331.764	Correct	111	1	5.80443	120	High
1004	Pre-reversal	267.151	Correct	112	1	5.58782	120	High
1004	Pre-reversal	287.197	Correct	113	1	5.66017	120	High
1004	Pre-reversal	410.591	Correct	114	1	6.0176	120	High
1004	Pre-reversal	261.339	Correct	115	1	5.56582	120	High
1004	Pre-reversal	251.988	Correct	116	1	5.52938	120	High
1004	Pre-reversal	338.739	Correct	117	1	5.82523	120	High
1004	Pre-reversal	286.118	Correct	118	1	5.65641	120	High
1004	Pre-reversal	409.524	Correct	119	1	6.015	120	High
1004	Pre-reversal	348.226	Correct	120	1	5.85285	120	High
1004	Pre-reversal	315.127	Correct	121	1	5.75298	240	High
1004	Pre-reversal	281.124	Correct	122	1	5.6388	240	High
1004	Pre-reversal	327.182	Correct	123	1	5.79052	240	High
1004	Pre-reversal	335.207	Correct	124	1	5.81475	240	High
1004	Pre-reversal	252.592	Correct	125	1	5.53178	240	High
1004	Pre-reversal	267.315	Correct	126	1	5.58843	240	High
1004	Pre-reversal	341.336	Wrong	127	0	5.83287	240	Low
1004	Pre-reversal	396.718	Correct	128	1	5.98323	240	High
1004	Pre-reversal	404.114	Correct	129	1	6.0017	240	Low
1004	Pre-reversal	264.903	Correct	131	1	5.57936	240	High
1004	Pre-reversal	310.969	Correct	132	1	5.73969	240	High
1004	Pre-reversal	353.711	Correct	133	1	5.86848	240	High
1004	Pre-reversal	346.396	Correct	134	1	5.84758	240	High
1004	Pre-reversal	311.769	Correct	135	1	5.74226	240	High
1004	Pre-reversal	348.484	Correct	136	1	5.85359	240	High
1004	Pre-reversal	269.212	Wrong	137	0	5.5955	240	High
1004	Pre-reversal	393.236	Correct	138	1	5.97441	240	Low
1004	Pre-reversal	308.618	Correct	139	1	5.73211	240	High
1004	Pre-reversal	389.339	Correct	140	1	5.96445	240	High
1004	Pre-reversal	270.731	Correct	141	1	5.60113	240	High
1004	Pre-reversal	430.759	Correct	142	1	6.06555	240	High
1004	Pre-reversal	370.82	Correct	143	1	5.91572	240	High
1004	Pre-reversal	358.857	Correct	144	1	5.88292	240	High
1004	Pre-reversal	277.587	Correct	145	1	5.62613	240	High
1004	Pre-reversal	275.631	Correct	146	1	5.61906	240	High
1004	Pre-reversal	403.687	Correct	147	1	6.00064	240	Low
1004	Pre-reversal	306.426	Correct	148	1	5.72498	240	High
1004	Pre-reversal	353.119	Correct	149	1	5.86681	240	High
1004	Pre-reversal	343.827	Correct	150	1	5.84014	240	High
1004	Pre-reversal	309.209	Correct	151	1	5.73402	240	High
1004	Pre-reversal	335.914	Correct	152	1	5.81685	240	Low
1004	Pre-reversal	329.28	Correct	153	1	5.79691	240	High
1004	Pre-reversal	349.316	Correct	154	1	5.85598	240	High
1004	Pre-reversal	406.058	Correct	155	1	6.0065	240	High
1004	Pre-reversal	316.792	Correct	156	1	5.75825	240	High
1004	Pre-reversal	252.844	Correct	157	1	5.53277	240	High
1004	Pre-reversal	309.553	Correct	158	1	5.73513	240	High
1004	Pre-reversal	352.243	Correct	159	1	5.86432	240	Low
1004	Pre-reversal	320.967	Correct	160	1	5.77134	240	High
1004	Pre-reversal	425.014	Correct	161	1	6.05212	240	High
1004	Pre-reversal	425.052	Correct	162	1	6.05221	240	Low
1004	Pre-reversal	265.113	Correct	163	1	5.58016	240	High
1004	Pre-reversal	277.145	Correct	164	1	5.62454	240	High
1004	Pre-reversal	283.205	Correct	165	1	5.64617	240	Low
1004	Pre-reversal	320.58	Correct	166	1	5.77013	240	High
1004	Pre-reversal	340.61	Correct	167	1	5.83074	240	Low
1004	Pre-reversal	302.005	Correct	168	1	5.71044	240	Low
1004	Pre-reversal	280.734	Correct	169	1	5.63741	240	High
1004	Pre-reversal	288.776	Correct	170	1	5.66565	240	High
1004	Pre-reversal	348.135	Correct	171	1	5.85259	240	High
1004	Pre-reversal	397.565	Correct	173	1	5.98536	240	High
1004	Pre-reversal	350.945	Wrong	174	0	5.86063	240	High
1004	Pre-reversal	389.661	Correct	175	1	5.96528	240	Low
1004	Pre-reversal	407.042	Correct	176	1	6.00892	240	High
1004	Pre-reversal	317.781	Correct	177	1	5.76136	240	High
1004	Pre-reversal	321.815	Correct	178	1	5.77398	240	Low
1004	Pre-reversal	307.872	Correct	179	1	5.72968	240	High
1004	Pre-reversal	436.591	Correct	180	1	6.079	240	Low
1004	Pre-reversal	393.955	Correct	181	1	5.97624	240	High
1004	Pre-reversal	259.343	Correct	182	1	5.55815	240	High
1004	Pre-reversal	438.065	Correct	183	1	6.08237	240	Low
1004	Pre-reversal	347.478	Correct	184	1	5.8507	240	High
1004	Pre-reversal	292.847	Wrong	185	0	5.67965	240	Low
1004	Pre-reversal	452.241	Correct	186	1	6.11422	240	High
1004	Pre-reversal	331.007	Wrong	187	0	5.80214	240	High
1004	Pre-reversal	404.335	Correct	188	1	6.00224	240	High
1004	Pre-reversal	305.079	Correct	189	1	5.72057	240	Low
1004	Pre-reversal	257.804	Correct	190	1	5.5522	240	High
1004	Pre-reversal	262.5	Correct	191	1	5.57025	240	High
1004	Pre-reversal	419.257	Correct	192	1	6.03849	240	High
1004	Pre-reversal	301.329	Correct	193	1	5.7082	240	High
1004	Pre-reversal	371.942	Correct	194	1	5.91874	240	Low
1004	Pre-reversal	440.025	Correct	195	1	6.08683	240	High
1004	Pre-reversal	277.423	Correct	196	1	5.62554	240	High
1004	Pre-reversal	297.453	Wrong	197	0	5.69525	240	Low
1004	Pre-reversal	468.784	Correct	198	1	6.15014	240	High
1004	Pre-reversal	330.275	Correct	200	1	5.79993	240	High
1004	Pre-reversal	372.345	Correct	201	1	5.91982	240	High
1004	Pre-reversal	294.378	Correct	202	1	5.68487	240	High
1004	Pre-reversal	305.722	Correct	203	1	5.72267	240	High
1004	Pre-reversal	296.432	Correct	204	1	5.69182	240	High
1004	Pre-reversal	385.846	Correct	205	1	5.95544	240	High
1004	Pre-reversal	257.212	Correct	206	1	5.5499	240	High
1004	Pre-reversal	421.908	Correct	207	1	6.04479	240	High
1004	Pre-reversal	321.97	Correct	208	1	5.77446	240	High
1004	Pre-reversal	456.007	Correct	209	1	6.12251	240	High
1004	Pre-reversal	418.727	Correct	210	1	6.03722	240	High
1004	Pre-reversal	300.794	Correct	211	1	5.70642	240	High
1004	Pre-reversal	403.522	Correct	212	1	6.00023	240	Low
1004	Pre-reversal	313.77	Correct	213	1	5.74866	240	High
1004	Pre-reversal	420.937	Correct	214	1	6.04248	240	High
1004	Pre-reversal	290.997	Correct	215	1	5.67331	240	Low
1004	Pre-reversal	312.414	Correct	216	1	5.74433	240	Low
1004	Pre-reversal	269.073	Correct	217	1	5.59498	240	High
1004	Pre-reversal	309.105	Correct	218	1	5.73368	240	High
1004	Pre-reversal	405.837	Correct	219	1	6.00595	240	Low
1004	Pre-reversal	318.549	Correct	220	1	5.76378	240	High
1004	Pre-reversal	406.59	Correct	221	1	6.0078	240	High
1004	Pre-reversal	325.315	Correct	222	1	5.78479	240	High
1004	Pre-reversal	331.352	Correct	223	1	5.80318	240	High
1004	Pre-reversal	416.791	Correct	225	1	6.03259	240	High
1004	Pre-reversal	282.831	Correct	226	1	5.64485	240	High
1004	Pre-reversal	369.599	Correct	228	1	5.91242	240	High
1004	Pre-reversal	367.673	Correct	229	1	5.90719	240	High
1004	Pre-reversal	421.716	Correct	230	1	6.04433	240	High
1004	Pre-reversal	273.16	Correct	232	1	5.61006	240	High
1004	Pre-reversal	394.532	Correct	234	1	5.9777	240	High
1004	Pre-reversal	375.962	Correct	235	1	5.92949	240	High
1004	Pre-reversal	450.013	Correct	236	1	6.10928	240	High
1004	Pre-reversal	370.74	Correct	237	1	5.9155	240	Low
1004	Pre-reversal	378.782	Correct	238	1	5.93696	240	High
1004	Pre-reversal	400.214	Correct	240	1	5.992	240	High
1004	Pre-reversal	301.316	Correct	241	1	5.70816	360	Low
1004	Pre-reversal	448.036	Correct	242	1	6.10487	360	High
1004	Pre-reversal	322.788	Correct	243	1	5.77699	360	High
1004	Pre-reversal	346.755	Correct	244	1	5.84862	360	Low
1004	Pre-reversal	300.142	Correct	245	1	5.70426	360	Low
1004	Pre-reversal	258.852	Correct	246	1	5.55626	360	High
1004	Pre-reversal	269.639	Correct	247	1	5.59708	360	High
1004	Pre-reversal	253.649	Correct	248	1	5.53595	360	High
1004	Pre-reversal	278.379	Correct	249	1	5.62898	360	High
1004	Pre-reversal	286.38	Correct	250	1	5.65732	360	High
1004	Pre-reversal	373.718	Correct	251	1	5.9235	360	High
1004	Pre-reversal	375.764	Correct	252	1	5.92896	360	High
1004	Pre-reversal	323.819	Correct	253	1	5.78019	360	High
1004	Pre-reversal	255.9	Correct	254	1	5.54479	360	High
1004	Pre-reversal	362.614	Correct	255	1	5.89334	360	High
1004	Pre-reversal	287.324	Correct	256	1	5.66061	360	High
1004	Pre-reversal	310.691	Correct	257	1	5.7388	360	High
1004	Pre-reversal	420.111	Correct	259	1	6.04052	360	Low
1004	Pre-reversal	290.183	Correct	260	1	5.67051	360	High
1004	Pre-reversal	303.557	Correct	261	1	5.71557	360	High
1004	Pre-reversal	340.266	Correct	262	1	5.82973	360	High
1004	Pre-reversal	337.688	Correct	263	1	5.82212	360	High
1004	Pre-reversal	361.053	Correct	264	1	5.88903	360	High
1004	Pre-reversal	275.769	Wrong	265	0	5.61956	360	High
1004	Pre-reversal	461.852	Correct	267	1	6.13524	360	High
1004	Pre-reversal	378.566	Correct	268	1	5.93639	360	High
1004	Pre-reversal	312.594	Correct	269	1	5.74491	360	High
1004	Pre-reversal	321.315	Correct	270	1	5.77242	360	High
1004	Pre-reversal	375.365	Correct	271	1	5.9279	360	High
1004	Pre-reversal	277.414	Correct	272	1	5.62551	360	High
1004	Pre-reversal	359.454	Correct	273	1	5.88459	360	High
1004	Pre-reversal	292.189	Correct	274	1	5.6774	360	High
1004	Pre-reversal	379.564	Correct	275	1	5.93902	360	High
1004	Pre-reversal	299.615	Correct	276	1	5.7025	360	High
1004	Pre-reversal	312.325	Wrong	277	0	5.74404	360	High
1004	Pre-reversal	325.061	Correct	278	1	5.78401	360	Low
1004	Pre-reversal	416.549	Correct	281	1	6.032	360	High
1004	Pre-reversal	470.619	Correct	282	1	6.15405	360	High
1004	Pre-reversal	286.697	Correct	283	1	5.65843	360	Low
1004	Pre-reversal	388.034	Correct	284	1	5.96109	360	High
1004	Pre-reversal	291.443	Correct	285	1	5.67484	360	High
1004	Pre-reversal	372.834	Correct	286	1	5.92113	360	High
1004	Pre-reversal	418.882	Correct	287	1	6.03759	360	Low
1004	Pre-reversal	454.923	Correct	288	1	6.12013	360	High
1004	Pre-reversal	393.632	Correct	289	1	5.97542	360	High
1004	Pre-reversal	329.016	Correct	290	1	5.79611	360	High
1004	Pre-reversal	338.513	Correct	292	1	5.82456	360	High
1004	Pre-reversal	370.59	Correct	294	1	5.9151	360	High
1004	Pre-reversal	390.652	Correct	295	1	5.96782	360	High
1004	Pre-reversal	310.005	Correct	296	1	5.73659	360	High
1004	Pre-reversal	368.751	Correct	297	1	5.91012	360	High
1004	Pre-reversal	314.837	Correct	298	1	5.75205	360	High
1004	Pre-reversal	352.842	Correct	299	1	5.86602	360	High
1004	Pre-reversal	379.583	Correct	300	1	5.93907	360	Low
1004	Pre-reversal	435.612	Correct	301	1	6.07675	360	High
1004	Pre-reversal	349.012	Correct	302	1	5.85511	360	High
1004	Pre-reversal	285.723	Correct	303	1	5.65502	360	High
1004	Pre-reversal	375.135	Correct	304	1	5.92729	360	High
1004	Pre-reversal	355.183	Correct	305	1	5.87263	360	High
1004	Pre-reversal	303.834	Correct	306	1	5.71648	360	High
1004	Pre-reversal	338.545	Correct	307	1	5.82466	360	High
1004	Pre-reversal	347.987	Correct	308	1	5.85217	360	High
1004	Pre-reversal	249.405	Correct	309	1	5.51908	360	High
1004	Pre-reversal	420.068	Correct	310	1	6.04042	360	High
1004	Pre-reversal	290.12	Correct	311	1	5.6703	360	Low
1004	Pre-reversal	331.536	Correct	312	1	5.80374	360	High
1004	Pre-reversal	320.861	Wrong	313	0	5.77101	360	High
1004	Pre-reversal	400.926	Correct	314	1	5.99378	360	High
1004	Pre-reversal	459.674	Correct	315	1	6.13052	360	High
1004	Pre-reversal	338.372	Correct	316	1	5.82415	360	High
1004	Pre-reversal	399.749	Correct	317	1	5.99084	360	High
1004	Pre-reversal	328.485	Correct	318	1	5.79449	360	High
1004	Pre-reversal	296.545	Correct	319	1	5.6922	360	High
1004	Pre-reversal	369.906	Correct	320	1	5.91325	360	High
1004	Pre-reversal	347.963	Correct	321	1	5.8521	360	Low
1004	Pre-reversal	371.326	Correct	322	1	5.91708	360	Low
1004	Pre-reversal	411.405	Correct	323	1	6.01958	360	High
1004	Pre-reversal	434.146	Correct	324	1	6.07338	360	High
1004	Pre-reversal	335.481	Correct	325	1	5.81556	360	High
1004	Pre-reversal	330.89	Correct	326	1	5.80179	360	Low
1004	Pre-reversal	418.915	Correct	327	1	6.03767	360	High
1004	Pre-reversal	318.986	Correct	328	1	5.76515	360	High
1004	Pre-reversal	379.03	Correct	329	1	5.93762	360	High
1004	Pre-reversal	397.084	Correct	330	1	5.98415	360	High
1004	Pre-reversal	404.445	Correct	331	1	6.00252	360	High
1004	Pre-reversal	279.169	Correct	332	1	5.63182	360	High
1004	Pre-reversal	351.282	Correct	334	1	5.86159	360	High
1004	Pre-reversal	405.987	Correct	335	1	6.00632	360	High
1004	Pre-reversal	348.692	Correct	336	1	5.85419	360	High
1004	Pre-reversal	383.391	Correct	337	1	5.94905	360	High
1004	Pre-reversal	294.821	Correct	338	1	5.68637	360	High
1004	Pre-reversal	302.153	Correct	339	1	5.71093	360	High
1004	Pre-reversal	302.869	Correct	340	1	5.7133	360	Low
1004	Pre-reversal	329.611	Correct	341	1	5.79791	360	Low
1004	Pre-reversal	401.707	Correct	343	1	5.99572	360	Low
1004	Pre-reversal	302.43	Wrong	344	0	5.71185	360	Low
1004	Pre-reversal	385.24	Correct	347	1	5.95387	360	High
1004	Pre-reversal	368.647	Correct	348	1	5.90984	360	High
1004	Pre-reversal	306.694	Correct	349	1	5.72585	360	High
1004	Pre-reversal	269.418	Correct	350	1	5.59626	360	High
1004	Pre-reversal	409.44	Correct	351	1	6.01479	360	High
1004	Pre-reversal	410.121	Correct	352	1	6.01645	360	Low
1004	Pre-reversal	278.896	Correct	353	1	5.63084	360	High
1004	Pre-reversal	366.929	Wrong	354	0	5.90517	360	Low
1004	Pre-reversal	456.988	Correct	355	1	6.12466	360	High
1004	Pre-reversal	435.718	Correct	356	1	6.07699	360	High
1004	Pre-reversal	329.105	Correct	357	1	5.79638	360	Low
1004	Pre-reversal	323.143	Correct	358	1	5.7781	360	Low
1004	Pre-reversal	405.19	Correct	359	1	6.00436	360	High
1004	Pre-reversal	335.876	Correct	360	1	5.81674	360	High
1004	Pre-reversal	289.671	Correct	361	1	5.66875	480	High
1004	Pre-reversal	389.043	Correct	362	1	5.96369	480	Low
1004	Pre-reversal	284.44	Correct	363	1	5.65052	480	High
1004	Pre-reversal	253.772	Correct	364	1	5.53644	480	High
1004	Pre-reversal	292.478	Correct	365	1	5.67839	480	High
1004	Pre-reversal	279.871	Correct	366	1	5.63433	480	High
1004	Pre-reversal	311.955	Correct	367	1	5.74286	480	High
1004	Pre-reversal	266.671	Correct	368	1	5.58601	480	High
1004	Pre-reversal	272.7	Correct	369	1	5.60837	480	High
1004	Pre-reversal	392.743	Correct	370	1	5.97316	480	High
1004	Pre-reversal	296.114	Correct	371	1	5.69075	480	High
1004	Pre-reversal	331.456	Correct	372	1	5.80349	480	High
1004	Pre-reversal	326.851	Correct	373	1	5.78951	480	High
1004	Pre-reversal	394.894	Correct	374	1	5.97862	480	Low
1004	Pre-reversal	284.299	Correct	375	1	5.65003	480	High
1004	Pre-reversal	263.71	Correct	376	1	5.57485	480	High
1004	Pre-reversal	386.408	Correct	377	1	5.95689	480	High
1004	Pre-reversal	313.811	Correct	378	1	5.74879	480	Low
1004	Pre-reversal	392.519	Correct	379	1	5.97258	480	High
1004	Pre-reversal	397.883	Correct	380	1	5.98616	480	High
1004	Pre-reversal	247.293	Correct	381	1	5.51058	480	High
1004	Pre-reversal	310.675	Correct	382	1	5.73875	480	High
1004	Pre-reversal	429.372	Correct	383	1	6.06232	480	High
1004	Pre-reversal	403.428	Correct	384	1	6	480	High
1004	Pre-reversal	416.183	Correct	385	1	6.03113	480	High
1004	Pre-reversal	390.14	Correct	386	1	5.96651	480	High
1004	Pre-reversal	295.531	Correct	387	1	5.68877	480	High
1004	Pre-reversal	364.935	Correct	388	1	5.89972	480	High
1004	Pre-reversal	320.986	Correct	389	1	5.7714	480	High
1004	Pre-reversal	307.034	Correct	390	1	5.72696	480	High
1004	Pre-reversal	313.716	Correct	391	1	5.74849	480	High
1004	Pre-reversal	280.444	Wrong	392	0	5.63637	480	High
1004	Pre-reversal	326.523	Correct	393	1	5.7885	480	High
1004	Pre-reversal	412.55	Correct	394	1	6.02236	480	High
1004	Pre-reversal	381.278	Correct	395	1	5.94353	480	High
1004	Pre-reversal	266.726	Correct	397	1	5.58622	480	High
1004	Pre-reversal	372.723	Correct	398	1	5.92084	480	Low
1004	Pre-reversal	458.788	Correct	399	1	6.12859	480	High
1004	Pre-reversal	321.523	Correct	400	1	5.77307	480	High
1004	Pre-reversal	325.567	Correct	401	1	5.78557	480	High
1004	Pre-reversal	257.61	Correct	402	1	5.55144	480	High
1004	Pre-reversal	378.324	Correct	403	1	5.93575	480	High
1004	Pre-reversal	338.396	Correct	404	1	5.82422	480	High
1004	Pre-reversal	301.769	Correct	405	1	5.70966	480	High
1004	Pre-reversal	417.869	Correct	407	1	6.03517	480	High
1004	Pre-reversal	465.871	Correct	408	1	6.14391	480	High
1004	Pre-reversal	375.365	Correct	410	1	5.9279	480	High
1004	Pre-reversal	385.483	Correct	412	1	5.9545	480	High
1004	Pre-reversal	462.884	Correct	413	1	6.13748	480	High
1004	Pre-reversal	281.566	Correct	414	1	5.64037	480	High
1004	Pre-reversal	436.953	Correct	415	1	6.07983	480	High
1004	Pre-reversal	344.3	Correct	416	1	5.84151	480	High
1004	Pre-reversal	321.788	Correct	417	1	5.77389	480	High
1004	Pre-reversal	267.803	Correct	419	1	5.59025	480	High
1004	Pre-reversal	249.865	Correct	420	1	5.52092	480	High
1004	Pre-reversal	272.571	Wrong	421	0	5.6079	480	High
1004	Pre-reversal	340.649	Correct	422	1	5.83085	480	High
1004	Pre-reversal	430.038	Correct	423	1	6.06387	480	High
1004	Pre-reversal	372.129	Correct	424	1	5.91924	480	Low
1004	Pre-reversal	426.079	Correct	425	1	6.05462	480	High
1004	Pre-reversal	272.159	Correct	426	1	5.60639	480	High
1004	Pre-reversal	458.257	Correct	427	1	6.12743	480	Low
1004	Pre-reversal	276.9	Correct	428	1	5.62366	480	High
1004	Pre-reversal	380.984	Correct	429	1	5.94276	480	High
1004	Pre-reversal	307.031	Correct	430	1	5.72695	480	High
1004	Pre-reversal	333.765	Correct	431	1	5.81044	480	High
1004	Pre-reversal	391.075	Correct	432	1	5.9689	480	High
1004	Pre-reversal	286.482	Wrong	433	0	5.65768	480	High
1004	Pre-reversal	339.862	Correct	434	1	5.82854	480	High
1004	Pre-reversal	353.253	Correct	435	1	5.86718	480	High
1004	Pre-reversal	401.988	Correct	436	1	5.99642	480	High
1004	Pre-reversal	290.708	Correct	437	1	5.67232	480	High
1004	Pre-reversal	244.075	Correct	438	1	5.49748	480	High
1004	Pre-reversal	315.472	Correct	439	1	5.75407	480	High
1004	Pre-reversal	319.514	Correct	440	1	5.7668	480	High
1004	Pre-reversal	409.533	Correct	441	1	6.01502	480	High
1004	Pre-reversal	282.261	Correct	442	1	5.64283	480	High
1004	Pre-reversal	419.633	Correct	443	1	6.03938	480	High
1004	Pre-reversal	273.732	Correct	444	1	5.61215	480	High
1004	Pre-reversal	245.721	Wrong	445	0	5.5042	480	High
1004	Pre-reversal	281.07	Correct	446	1	5.6386	480	High
1004	Pre-reversal	395.154	Correct	447	1	5.97928	480	High
1004	Pre-reversal	354.529	Correct	448	1	5.87079	480	High
1004	Pre-reversal	427.276	Correct	449	1	6.05743	480	High
1004	Pre-reversal	289.326	Correct	450	1	5.66755	480	High
1004	Pre-reversal	324.817	Correct	452	1	5.78326	480	High
1004	Pre-reversal	366.788	Correct	453	1	5.90478	480	High
1004	Pre-reversal	280.875	Correct	454	1	5.63791	480	High
1004	Pre-reversal	328.93	Correct	455	1	5.79585	480	High
1004	Pre-reversal	310.943	Correct	456	1	5.73961	480	Low
1004	Pre-reversal	369.672	Correct	457	1	5.91262	480	High
1004	Pre-reversal	339.721	Correct	458	1	5.82812	480	High
1004	Pre-reversal	297.092	Correct	459	1	5.69404	480	High
1004	Pre-reversal	276.49	Wrong	460	0	5.62217	480	High
1004	Pre-reversal	324.524	Wrong	461	0	5.78236	480	High
1004	Pre-reversal	418.569	Correct	462	1	6.03684	480	High
1004	Pre-reversal	384.645	Correct	463	1	5.95232	480	High
1004	Pre-reversal	330.043	Correct	464	1	5.79922	480	High
1004	Pre-reversal	302.099	Correct	465	1	5.71076	480	High
1004	Pre-reversal	316.8	Correct	466	1	5.75827	480	High
1004	Pre-reversal	308.831	Correct	467	1	5.7328	480	High
1004	Pre-reversal	293.551	Correct	468	1	5.68205	480	High
1004	Pre-reversal	396.923	Correct	469	1	5.98374	480	High
1004	Pre-reversal	280.312	Correct	470	1	5.63591	480	High
1004	Pre-reversal	282.359	Correct	471	1	5.64318	480	High
1004	Pre-reversal	297.743	Correct	472	1	5.69623	480	Low
1004	Pre-reversal	277.135	Correct	473	1	5.6245	480	High
1004	Pre-reversal	275.233	Correct	474	1	5.61762	480	High
1004	Pre-reversal	365.22	Correct	475	1	5.9005	480	High
1004	Pre-reversal	339.31	Correct	476	1	5.82691	480	High
1004	Pre-reversal	360.633	Correct	477	1	5.88786	480	Low
1004	Pre-reversal	389.354	Wrong	478	0	5.96449	480	High
1004	Pre-reversal	396.725	Correct	479	1	5.98324	480	High
1004	Pre-reversal	335.678	Correct	481	1	5.81615	600	High
1004	Pre-reversal	319.079	Correct	482	1	5.76544	600	High
1004	Pre-reversal	359.072	Correct	483	1	5.88352	600	High
1004	Pre-reversal	319.84	Wrong	484	0	5.76782	600	High
1004	Pre-reversal	269.919	Correct	485	1	5.59812	600	Low
1004	Pre-reversal	371.897	Correct	486	1	5.91862	600	High
1004	Pre-reversal	279.947	Correct	487	1	5.6346	600	High
1004	Pre-reversal	344.031	Correct	488	1	5.84073	600	High
1004	Pre-reversal	463.367	Correct	489	1	6.13852	600	High
1004	Pre-reversal	372.118	Correct	490	1	5.91921	600	High
1004	Pre-reversal	250.147	Correct	491	1	5.52205	600	High
1004	Pre-reversal	278.871	Wrong	492	0	5.63075	600	High
1004	Pre-reversal	334.919	Correct	493	1	5.81389	600	High
1004	Pre-reversal	424.306	Correct	494	1	6.05045	600	High
1004	Pre-reversal	384.346	Correct	495	1	5.95154	600	High
1004	Pre-reversal	279.693	Correct	496	1	5.63369	600	High
1004	Pre-reversal	357.737	Correct	497	1	5.8798	600	Low
1004	Pre-reversal	360.448	Correct	498	1	5.88735	600	High
1004	Pre-reversal	279.214	Correct	499	1	5.63198	600	High
1004	Pre-reversal	261.293	Correct	500	1	5.56564	600	High
1004	Pre-reversal	417.958	Correct	501	1	6.03538	600	High
1004	Pre-reversal	277.964	Correct	502	1	5.62749	600	High
1004	Pre-reversal	430.036	Correct	503	1	6.06387	600	High
1004	Pre-reversal	330.071	Correct	504	1	5.79931	600	High
1004	Pre-reversal	268.119	Correct	505	1	5.59143	600	High
1004	Pre-reversal	238.185	Correct	506	1	5.47305	600	High
1004	Pre-reversal	273.566	Correct	507	1	5.61154	600	High
1004	Pre-reversal	407.66	Correct	508	1	6.01043	600	High
1004	Pre-reversal	292.318	Correct	509	1	5.67784	600	High
1004	Pre-reversal	323.716	Correct	510	1	5.77987	600	Low
1004	Pre-reversal	317.767	Correct	511	1	5.76132	600	High
1004	Pre-reversal	389.771	Correct	512	1	5.96556	600	High
1004	Pre-reversal	309.199	Correct	513	1	5.73399	600	High
1004	Pre-reversal	247.907	Correct	514	1	5.51306	600	High
1004	Pre-reversal	283.278	Correct	515	1	5.64643	600	High
1004	Pre-reversal	374.649	Correct	516	1	5.92599	600	High
1004	Pre-reversal	334.709	Correct	517	1	5.81326	600	High
1004	Pre-reversal	276.083	Correct	518	1	5.6207	600	High
1004	Pre-reversal	350.199	Correct	519	1	5.8585	600	High
1004	Pre-reversal	312.853	Wrong	520	0	5.74573	600	High
1004	Pre-reversal	427.567	Correct	521	1	6.05811	600	High
1004	Pre-reversal	289.61	Correct	522	1	5.66854	600	Low
1004	Pre-reversal	397.003	Correct	523	1	5.98394	600	High
1004	Pre-reversal	302.354	Correct	524	1	5.7116	600	High
1004	Pre-reversal	287.058	Correct	525	1	5.65968	600	High
1004	Pre-reversal	280.425	Correct	526	1	5.63631	600	High
1004	Pre-reversal	260.522	Correct	527	1	5.56269	600	High
1004	Pre-reversal	321.23	Correct	528	1	5.77216	600	High
1004	Pre-reversal	237.294	Correct	529	1	5.4693	600	High
1004	Pre-reversal	266.697	Wrong	530	0	5.58611	600	High
1004	Pre-reversal	342.744	Correct	531	1	5.83698	600	Low
1004	Pre-reversal	414.08	Correct	532	1	6.02606	600	High
1004	Pre-reversal	260.844	Correct	533	1	5.56392	600	Low
1004	Pre-reversal	375.564	Correct	534	1	5.92843	600	High
1004	Pre-reversal	243.635	Correct	535	1	5.49567	600	High
1004	Pre-reversal	243.007	Correct	536	1	5.49309	600	High
1004	Pre-reversal	242.385	Correct	537	1	5.49053	600	High
1004	Pre-reversal	303.746	Correct	538	1	5.71619	600	High
1004	Pre-reversal	252.469	Correct	539	1	5.53129	600	High
1004	Pre-reversal	265.19	Correct	540	1	5.58045	600	High
1004	Pre-reversal	305.19	Wrong	541	0	5.72094	600	Low
1004	Pre-reversal	441.921	Correct	542	1	6.09113	600	High
1004	Pre-reversal	303.337	Correct	543	1	5.71484	600	High
1004	Pre-reversal	254.005	Correct	544	1	5.53736	600	Low
1004	Pre-reversal	306.776	Correct	545	1	5.72612	600	High
1004	Pre-reversal	245.464	Correct	546	1	5.50315	600	High
1004	Pre-reversal	302.842	Correct	547	1	5.71321	600	High
1004	Pre-reversal	325.537	Correct	548	1	5.78547	600	Low
1004	Pre-reversal	249.619	Correct	549	1	5.51994	600	High
1004	Pre-reversal	386.326	Correct	550	1	5.95668	600	Low
1004	Pre-reversal	345.698	Correct	551	1	5.84557	600	Low
1004	Pre-reversal	389.049	Correct	552	1	5.96371	600	Low
1004	Pre-reversal	282.425	Correct	553	1	5.64341	600	High
1004	Pre-reversal	309.819	Correct	554	1	5.73599	600	High
1004	Pre-reversal	260.592	Wrong	555	0	5.56296	600	High
1004	Pre-reversal	323.265	Correct	556	1	5.77847	600	Low
1004	Pre-reversal	309.308	Correct	557	1	5.73434	600	High
1004	Pre-reversal	302.009	Correct	558	1	5.71046	600	High
1004	Pre-reversal	270.731	Correct	559	1	5.60112	600	High
1004	Pre-reversal	330.766	Correct	560	1	5.80141	600	High
1004	Pre-reversal	348.835	Correct	561	1	5.8546	600	High
1004	Pre-reversal	291.537	Correct	562	1	5.67517	600	High
1004	Pre-reversal	256.932	Correct	563	1	5.54881	600	High
1004	Pre-reversal	249.624	Correct	564	1	5.51995	600	High
1004	Pre-reversal	324.336	Correct	565	1	5.78178	600	High
1004	Pre-reversal	262.382	Correct	566	1	5.5698	600	High
1004	Pre-reversal	301.128	Wrong	567	0	5.70754	600	Low
1004	Pre-reversal	359.792	Correct	568	1	5.88553	600	High
1004	Pre-reversal	420.483	Correct	569	1	6.0414	600	High
1004	Pre-reversal	308.532	Correct	570	1	5.73183	600	High
1004	Pre-reversal	319.222	Correct	571	1	5.76589	600	High
1004	Pre-reversal	283.306	Wrong	572	0	5.64653	600	Low
1004	Pre-reversal	404.698	Correct	573	1	6.00314	600	Low
1004	Pre-reversal	259.401	Correct	574	1	5.55838	600	High
1004	Pre-reversal	308.124	Correct	575	1	5.7305	600	High
1004	Pre-reversal	256.844	Correct	576	1	5.54847	600	Low
1004	Pre-reversal	347.535	Correct	577	1	5.85087	600	Low
1004	Pre-reversal	330.907	Correct	578	1	5.80184	600	High
1004	Pre-reversal	404.961	Correct	579	1	6.00379	600	Low
1004	Pre-reversal	283.696	Correct	580	1	5.6479	600	High
1004	Pre-reversal	339.068	Correct	581	1	5.8262	600	High
1004	Pre-reversal	252.463	Correct	582	1	5.53126	600	High
1004	Pre-reversal	337.161	Correct	583	1	5.82056	600	High
1004	Pre-reversal	250.553	Correct	584	1	5.52367	600	Low
1004	Pre-reversal	301.282	Wrong	585	0	5.70805	600	High
1004	Pre-reversal	280.057	Correct	586	1	5.63499	600	High
1004	Pre-reversal	278.054	Correct	587	1	5.62782	600	High
1004	Pre-reversal	386.139	Correct	588	1	5.9562	600	Low
1004	Pre-reversal	409.446	Correct	589	1	6.0148	600	Low
1004	Pre-reversal	266.18	Correct	590	1	5.58417	600	High
1004	Pre-reversal	278.231	Correct	591	1	5.62845	600	High
1004	Pre-reversal	434.271	Correct	592	1	6.07367	600	High
1004	Pre-reversal	377.685	Correct	593	1	5.93406	600	High
1004	Pre-reversal	401.721	Correct	594	1	5.99576	600	High
1004	Pre-reversal	340.426	Correct	595	1	5.8302	600	High
1004	Pre-reversal	431.832	Correct	596	1	6.06804	600	Low
1004	Pre-reversal	261.223	Correct	597	1	5.56537	600	High
1004	Pre-reversal	301.878	Correct	598	1	5.71002	600	High
1004	Pre-reversal	474.649	Correct	599	1	6.16258	600	High
1004	Pre-reversal	316.685	Correct	600	1	5.75791	600	High
1004	Pre-reversal	357.518	Correct	601	1	5.87919	720	High
1004	Pre-reversal	260.209	Correct	602	1	5.56148	720	High
1004	Pre-reversal	432.916	Correct	603	1	6.07054	720	High
1004	Pre-reversal	364.246	Correct	604	1	5.89783	720	High
1004	Pre-reversal	276.988	Correct	605	1	5.62397	720	High
1004	Pre-reversal	267.03	Correct	606	1	5.58736	720	High
1004	Pre-reversal	311.077	Correct	607	1	5.74004	720	High
1004	Pre-reversal	257.768	Correct	608	1	5.55206	720	High
1004	Pre-reversal	232.5	Correct	609	1	5.44889	720	High
1004	Pre-reversal	305.918	Correct	610	1	5.72332	720	High
1004	Pre-reversal	224.602	Correct	611	1	5.41433	720	High
1004	Pre-reversal	306.644	Correct	612	1	5.72569	720	High
1004	Pre-reversal	261.317	Correct	613	1	5.56573	720	High
1004	Pre-reversal	368.014	Correct	614	1	5.90812	720	High
1004	Pre-reversal	330.073	Correct	615	1	5.79931	720	High
1004	Pre-reversal	282.162	Correct	616	1	5.64248	720	High
1004	Pre-reversal	241.536	Correct	617	1	5.48702	720	High
1004	Pre-reversal	434.917	Correct	618	1	6.07516	720	High
1004	Pre-reversal	300.307	Correct	619	1	5.7048	720	High
1004	Pre-reversal	359.009	Correct	620	1	5.88335	720	High
1004	Pre-reversal	263.728	Correct	621	1	5.57492	720	High
1004	Pre-reversal	250.433	Correct	622	1	5.52319	720	Low
1004	Pre-reversal	235.154	Wrong	623	0	5.46024	720	Low
1004	Pre-reversal	248.54	Correct	624	1	5.51561	720	Low
1004	Pre-reversal	241.242	Wrong	625	0	5.4858	720	High
1004	Pre-reversal	340.627	Correct	626	1	5.83079	720	High
1004	Pre-reversal	322.011	Correct	627	1	5.77459	720	Low
1004	Pre-reversal	252.073	Correct	628	1	5.52972	720	High
1004	Pre-reversal	274.776	Correct	629	1	5.61596	720	High
1004	Pre-reversal	260.821	Correct	630	1	5.56383	720	High
1004	Pre-reversal	327.509	Correct	631	1	5.79151	720	High
1004	Pre-reversal	381.554	Correct	632	1	5.94425	720	High
1004	Pre-reversal	270.956	Wrong	633	0	5.60196	720	High
1004	Pre-reversal	290.95	Correct	634	1	5.67315	720	High
1004	Pre-reversal	258.406	Correct	635	1	5.55453	720	High
1004	Pre-reversal	279.056	Correct	636	1	5.63141	720	High
1004	Pre-reversal	265.145	Wrong	637	0	5.58028	720	High
1004	Pre-reversal	279.202	Wrong	638	0	5.63194	720	High
1004	Pre-reversal	371.26	Correct	639	1	5.9169	720	Low
1004	Pre-reversal	257.324	Correct	640	1	5.55034	720	High
1004	Pre-reversal	326.022	Correct	641	1	5.78696	720	High
1004	Pre-reversal	268.063	Correct	642	1	5.59122	720	High
1004	Pre-reversal	350.165	Correct	643	1	5.8584	720	High
1004	Pre-reversal	248.837	Correct	644	1	5.5168	720	High
1004	Pre-reversal	293.551	Correct	645	1	5.68205	720	Low
1004	Pre-reversal	256.329	Correct	647	1	5.54646	720	High
1004	Pre-reversal	269.057	Correct	648	1	5.59492	720	High
1004	Pre-reversal	397.106	Correct	649	1	5.9842	720	High
1004	Pre-reversal	394.498	Correct	650	1	5.97761	720	High
1004	Pre-reversal	301.881	Correct	651	1	5.71003	720	High
1004	Pre-reversal	282.607	Correct	652	1	5.64406	720	High
1004	Pre-reversal	289.963	Correct	653	1	5.66975	720	High
1004	Pre-reversal	287.35	Wrong	654	0	5.6607	720	High
1004	Pre-reversal	286.74	Correct	655	1	5.65858	720	High
1004	Pre-reversal	270.121	Correct	656	1	5.59887	720	Low
1004	Pre-reversal	298.187	Correct	657	1	5.69772	720	High
1004	Pre-reversal	254.855	Correct	658	1	5.54069	720	Low
1004	Pre-reversal	287.574	Correct	659	1	5.66148	720	Low
1004	Pre-reversal	275.009	Correct	660	1	5.6168	720	High
1004	Pre-reversal	359.006	Correct	661	1	5.88334	720	High
1004	Pre-reversal	379.706	Correct	662	1	5.9394	720	Low
1004	Pre-reversal	283.759	Correct	663	1	5.64812	720	High
1004	Pre-reversal	259.161	Correct	664	1	5.55745	720	Low
1004	Pre-reversal	303.827	Correct	665	1	5.71646	720	High
1004	Pre-reversal	372.56	Correct	666	1	5.9204	720	High
1004	Pre-reversal	296.572	Correct	667	1	5.69229	720	High
1004	Pre-reversal	419.94	Correct	668	1	6.04011	720	Low
1004	Pre-reversal	471.989	Correct	669	1	6.15696	720	High
1004	Pre-reversal	422.045	Correct	670	1	6.04511	720	Low
1004	Pre-reversal	306.09	Correct	671	1	5.72388	720	High
1004	Pre-reversal	254.867	Correct	673	1	5.54074	720	Low
1004	Pre-reversal	256.977	Correct	675	1	5.54899	720	High
1004	Pre-reversal	309.726	Correct	676	1	5.73569	720	Low
1004	Pre-reversal	278.416	Correct	677	1	5.62912	720	High
1004	Pre-reversal	244.448	Correct	678	1	5.499	720	High
1004	Pre-reversal	257.841	Correct	679	1	5.55234	720	High
1004	Pre-reversal	354.539	Correct	680	1	5.87082	720	High
1004	Pre-reversal	273.264	Wrong	681	0	5.61044	720	High
1004	Pre-reversal	429.299	Correct	682	1	6.06215	720	High
1004	Pre-reversal	405.372	Correct	683	1	6.0048	720	High
1004	Pre-reversal	282.139	Correct	684	1	5.6424	720	Low
1004	Pre-reversal	353.452	Correct	685	1	5.86775	720	High
1004	Pre-reversal	316.188	Correct	686	1	5.75634	720	High
1004	Pre-reversal	310.266	Correct	687	1	5.73743	720	High
1004	Pre-reversal	290.924	Correct	688	1	5.67306	720	High
1004	Pre-reversal	284.305	Correct	689	1	5.65005	720	High
1004	Pre-reversal	387.673	Correct	690	1	5.96016	720	High
1004	Pre-reversal	305.064	Wrong	691	0	5.72052	720	High
1004	Pre-reversal	355.779	Correct	692	1	5.87431	720	High
1004	Pre-reversal	371.878	Correct	694	1	5.91857	720	Low
1004	Pre-reversal	427.943	Correct	695	1	6.05899	720	High
1004	Pre-reversal	340.006	Correct	696	1	5.82896	720	Low
1004	Pre-reversal	341.343	Correct	697	1	5.83289	720	High
1004	Pre-reversal	348.761	Correct	698	1	5.85439	720	Low
1004	Pre-reversal	341.476	Correct	699	1	5.83328	720	High
1004	Pre-reversal	334.838	Correct	700	1	5.81365	720	High
1004	Pre-reversal	332.248	Correct	701	1	5.80588	720	High
1004	Pre-reversal	387.611	Correct	702	1	5.96	720	High
1004	Pre-reversal	454.995	Correct	703	1	6.12029	720	High
1004	Pre-reversal	389.704	Correct	704	1	5.96539	720	Low
1004	Pre-reversal	277.099	Wrong	705	0	5.62438	720	High
1004	Pre-reversal	421.147	Correct	706	1	6.04298	720	High
1004	Pre-reversal	289.2	Correct	707	1	5.66712	720	Low
1004	Pre-reversal	274.553	Correct	708	1	5.61515	720	High
1004	Pre-reversal	274.592	Wrong	709	0	5.61529	720	High
1004	Pre-reversal	372.65	Correct	710	1	5.92064	720	High
1004	Pre-reversal	426.11	Correct	712	1	6.0547	720	High
1004	Pre-reversal	378.161	Correct	713	1	5.93532	720	High
1004	Pre-reversal	370.191	Correct	714	1	5.91402	720	Low
1004	Pre-reversal	452.23	Correct	715	1	6.11419	720	High
1004	Pre-reversal	328.976	Correct	716	1	5.79598	720	High
1004	Pre-reversal	251.021	Correct	717	1	5.52554	720	Low
1004	Pre-reversal	261.732	Correct	718	1	5.56732	720	High
1004	Pre-reversal	248.4	Correct	719	1	5.51504	720	High
1004	Pre-reversal	277.131	Correct	720	1	5.62449	720	High
1004	Pre-reversal	305.114	Correct	721	1	5.72069	840	High
1004	Pre-reversal	315.808	Correct	722	1	5.75513	840	Low
1004	Pre-reversal	297.815	Correct	723	1	5.69647	840	Low
1004	Pre-reversal	245.212	Correct	724	1	5.50212	840	High
1004	Pre-reversal	280.608	Correct	725	1	5.63696	840	High
1004	Pre-reversal	396.654	Correct	726	1	5.98306	840	High
1004	Pre-reversal	302.064	Correct	727	1	5.71064	840	Low
1004	Pre-reversal	336.778	Correct	728	1	5.81942	840	High
1004	Pre-reversal	296.147	Correct	729	1	5.69086	840	High
1004	Pre-reversal	371.519	Correct	730	1	5.9176	840	Low
1004	Pre-reversal	305.571	Wrong	731	0	5.72218	840	Low
1004	Pre-reversal	288.309	Correct	732	1	5.66403	840	High
1004	Pre-reversal	307.705	Correct	733	1	5.72914	840	High
1004	Pre-reversal	356.4	Wrong	734	0	5.87605	840	High
1004	Pre-reversal	373.139	Correct	735	1	5.92195	840	High
1004	Pre-reversal	301.161	Correct	736	1	5.70765	840	Low
1004	Pre-reversal	417.837	Correct	737	1	6.03509	840	High
1004	Pre-reversal	263.912	Correct	738	1	5.57562	840	High
1004	Pre-reversal	408.651	Correct	739	1	6.01286	840	Low
1004	Pre-reversal	335.319	Correct	740	1	5.81508	840	Low
1004	Pre-reversal	344.724	Correct	741	1	5.84274	840	High
1004	Pre-reversal	228.16	Correct	742	1	5.43005	840	High
1004	Pre-reversal	430.173	Correct	743	1	6.06419	840	High
1004	Pre-reversal	282.212	Correct	744	1	5.64266	840	Low
1004	Pre-reversal	349.589	Correct	745	1	5.85676	840	High
1004	Pre-reversal	250.338	Correct	746	1	5.52281	840	High
1004	Pre-reversal	301.048	Correct	747	1	5.70727	840	High
1004	Pre-reversal	403.825	Correct	748	1	6.00098	840	High
1004	Pre-reversal	426.5	Correct	749	1	6.05561	840	High
1004	Pre-reversal	240.57	Correct	750	1	5.48301	840	High
1004	Pre-reversal	373.934	Correct	751	1	5.92408	840	High
1004	Pre-reversal	368.017	Correct	752	1	5.90813	840	High
1004	Pre-reversal	392.019	Correct	753	1	5.97131	840	High
1004	Pre-reversal	259.375	Correct	754	1	5.55828	840	High
1004	Pre-reversal	290.105	Wrong	755	0	5.67024	840	High
1004	Pre-reversal	273.489	Correct	756	1	5.61126	840	High
1004	Pre-reversal	309.611	Correct	757	1	5.73532	840	High
1004	Pre-reversal	246.253	Correct	758	1	5.50636	840	High
1004	Pre-reversal	335.698	Correct	759	1	5.81621	840	High
1004	Pre-reversal	265.068	Correct	760	1	5.57999	840	High
1004	Pre-reversal	351.081	Correct	761	1	5.86102	840	Low
1004	Pre-reversal	297.858	Correct	762	1	5.69662	840	High
1004	Pre-reversal	289.195	Correct	763	1	5.6671	840	High
1004	Pre-reversal	292.562	Correct	764	1	5.67868	840	High
1004	Pre-reversal	279.921	Correct	765	1	5.63451	840	High
1004	Pre-reversal	267.947	Correct	766	1	5.59079	840	High
1004	Pre-reversal	242.023	Correct	767	1	5.48903	840	High
1004	Pre-reversal	311.349	Correct	768	1	5.74091	840	High
1004	Pre-reversal	290.126	Correct	769	1	5.67032	840	High
1004	Pre-reversal	381.492	Correct	770	1	5.94409	840	High
1004	Pre-reversal	284.874	Correct	771	1	5.65205	840	High
1004	Pre-reversal	222.25	Correct	772	1	5.4038	840	Low
1004	Pre-reversal	244.292	Correct	773	1	5.49837	840	Low
1004	Pre-reversal	257.657	Correct	774	1	5.55163	840	High
1004	Pre-reversal	334.352	Correct	775	1	5.81219	840	High
1004	Pre-reversal	439.708	Correct	776	1	6.08611	840	High
1004	Pre-reversal	441.1	Correct	777	1	6.08927	840	High
1004	Pre-reversal	300.49	Correct	778	1	5.70541	840	High
1004	Pre-reversal	409.204	Correct	779	1	6.01421	840	High
1004	Pre-reversal	285.878	Correct	780	1	5.65557	840	High
1004	Pre-reversal	329.313	Correct	781	1	5.79701	840	High
1004	Pre-reversal	285.359	Correct	782	1	5.65375	840	High
1004	Pre-reversal	280.716	Correct	783	1	5.63734	840	High
1004	Pre-reversal	388.767	Correct	784	1	5.96298	840	High
1004	Pre-reversal	260.156	Correct	785	1	5.56128	840	High
1004	Pre-reversal	404.872	Correct	786	1	6.00357	840	High
1004	Pre-reversal	271.602	Correct	787	1	5.60434	840	High
1004	Pre-reversal	443.66	Correct	788	1	6.09506	840	High
1004	Pre-reversal	365.042	Correct	789	1	5.90001	840	High
1004	Pre-reversal	405.077	Correct	790	1	6.00408	840	Low
1004	Pre-reversal	441.77	Correct	791	1	6.09079	840	Low
1004	Pre-reversal	295.181	Correct	792	1	5.68759	840	High
1004	Pre-reversal	298.554	Correct	793	1	5.69895	840	High
1004	Pre-reversal	261.237	Correct	794	1	5.56543	840	High
1004	Pre-reversal	301.926	Correct	795	1	5.71018	840	High
1004	Pre-reversal	260.656	Correct	796	1	5.5632	840	Low
1004	Pre-reversal	345.334	Correct	797	1	5.84451	840	High
1004	Pre-reversal	354.736	Correct	798	1	5.87137	840	High
1004	Pre-reversal	329.475	Correct	799	1	5.7975	840	High
1004	Pre-reversal	381.463	Correct	800	1	5.94401	840	High
1004	Pre-reversal	280.874	Correct	801	1	5.63791	840	High
1004	Pre-reversal	386.906	Correct	802	1	5.95818	840	High
1004	Pre-reversal	422.301	Correct	803	1	6.04572	840	High
1004	Pre-reversal	430.376	Correct	804	1	6.06466	840	High
1004	Pre-reversal	244.505	Correct	805	1	5.49924	840	High
1004	Pre-reversal	273.839	Correct	806	1	5.61254	840	High
1004	Pre-reversal	319.886	Correct	807	1	5.76796	840	High
1004	Pre-reversal	421.994	Correct	809	1	6.04499	840	High
1004	Pre-reversal	392.052	Correct	810	1	5.97139	840	Low
1004	Pre-reversal	273.457	Correct	811	1	5.61114	840	High
1004	Pre-reversal	289.49	Correct	812	1	5.66812	840	High
1004	Pre-reversal	224.883	Correct	813	1	5.41558	840	High
1004	Pre-reversal	264.924	Correct	814	1	5.57944	840	High
1004	Pre-reversal	321.005	Correct	815	1	5.77146	840	High
1004	Pre-reversal	287.005	Correct	816	1	5.6595	840	High
1004	Pre-reversal	254.362	Correct	817	1	5.53876	840	High
1004	Pre-reversal	403.068	Correct	818	1	5.9991	840	High
1004	Pre-reversal	403.829	Correct	819	1	6.00099	840	High
1004	Pre-reversal	284.554	Correct	820	1	5.65092	840	High
1004	Pre-reversal	327.913	Correct	821	1	5.79275	840	High
1004	Pre-reversal	306	Correct	822	1	5.72359	840	Low
1004	Pre-reversal	334.723	Correct	823	1	5.8133	840	High
1004	Pre-reversal	382.101	Correct	824	1	5.94569	840	High
1004	Pre-reversal	335.469	Correct	825	1	5.81553	840	High
1004	Pre-reversal	256.854	Correct	826	1	5.54851	840	High
1004	Pre-reversal	271.568	Wrong	827	0	5.60421	840	High
1004	Pre-reversal	459.616	Correct	828	1	6.13039	840	High
1004	Pre-reversal	416.364	Correct	829	1	6.03156	840	High
1004	Pre-reversal	270.406	Correct	830	1	5.59992	840	High
1004	Pre-reversal	312.414	Correct	831	1	5.74433	840	High
1004	Pre-reversal	267.149	Correct	832	1	5.58781	840	High
1004	Pre-reversal	329.215	Correct	833	1	5.79671	840	Low
1004	Pre-reversal	287.26	Correct	834	1	5.66039	840	High
1004	Pre-reversal	250.606	Correct	835	1	5.52388	840	High
1004	Pre-reversal	309.31	Correct	836	1	5.73434	840	High
1004	Pre-reversal	274.034	Correct	837	1	5.61325	840	High
1004	Pre-reversal	318.109	Correct	838	1	5.76239	840	High
1004	Pre-reversal	264.175	Correct	839	1	5.57661	840	High
1004	Pre-reversal	294.895	Correct	840	1	5.68662	840	High
1004	Pre-reversal	340.812	Correct	841	1	5.83133	960	High
1004	Pre-reversal	268.169	Wrong	842	0	5.59162	960	High
1004	Pre-reversal	232.223	Correct	843	1	5.4477	960	Low
1004	Pre-reversal	317.606	Correct	844	1	5.76081	960	High
1004	Pre-reversal	309.635	Correct	845	1	5.73539	960	Low
1004	Pre-reversal	274.326	Correct	846	1	5.61432	960	Low
1004	Pre-reversal	360.357	Correct	847	1	5.8871	960	High
1004	Pre-reversal	249.085	Correct	848	1	5.51779	960	High
1004	Pre-reversal	247.806	Correct	849	1	5.51265	960	High
1004	Pre-reversal	335.179	Correct	850	1	5.81466	960	High
1004	Pre-reversal	308.571	Correct	851	1	5.73195	960	High
1004	Pre-reversal	241.308	Correct	852	1	5.48607	960	High
1004	Pre-reversal	244.685	Wrong	853	0	5.49997	960	Low
1004	Pre-reversal	404.067	Correct	854	1	6.00158	960	High
1004	Pre-reversal	312.772	Correct	855	1	5.74548	960	Low
1004	Pre-reversal	357.483	Correct	856	1	5.87909	960	High
1004	Pre-reversal	264.219	Correct	857	1	5.57678	960	Low
1004	Pre-reversal	314.928	Correct	858	1	5.75234	960	High
1004	Pre-reversal	293.004	Correct	859	1	5.68019	960	High
1004	Pre-reversal	252.281	Correct	860	1	5.53054	960	High
1004	Pre-reversal	293.005	Correct	861	1	5.68019	960	High
1004	Pre-reversal	406.415	Correct	862	1	6.00737	960	High
1004	Pre-reversal	315.12	Correct	863	1	5.75295	960	High
1004	Pre-reversal	417.124	Correct	864	1	6.03338	960	High
1004	Pre-reversal	349.204	Correct	865	1	5.85566	960	High
1004	Pre-reversal	235.945	Correct	866	1	5.4636	960	High
1004	Pre-reversal	237.33	Correct	867	1	5.46945	960	High
1004	Pre-reversal	262.684	Correct	868	1	5.57095	960	High
1004	Pre-reversal	299.4	Correct	869	1	5.70178	960	High
1004	Pre-reversal	296.108	Correct	870	1	5.69072	960	High
1004	Pre-reversal	255.494	Correct	871	1	5.5432	960	High
1004	Pre-reversal	260.22	Correct	872	1	5.56153	960	High
1004	Pre-reversal	250.892	Correct	873	1	5.52502	960	High
1004	Pre-reversal	293.65	Correct	874	1	5.68239	960	Low
1004	Pre-reversal	272.987	Correct	875	1	5.60943	960	High
1004	Pre-reversal	259.013	Correct	876	1	5.55688	960	High
1004	Pre-reversal	295.771	Correct	877	1	5.68958	960	High
1004	Pre-reversal	279.118	Correct	878	1	5.63163	960	High
1004	Pre-reversal	269.149	Correct	879	1	5.59527	960	High
1004	Pre-reversal	235.184	Correct	880	1	5.46037	960	High
1004	Pre-reversal	234.579	Correct	881	1	5.45779	960	High
1004	Pre-reversal	259.926	Correct	882	1	5.5604	960	High
1004	Pre-reversal	242.65	Wrong	883	0	5.49162	960	High
1004	Pre-reversal	330.053	Correct	884	1	5.79925	960	High
1004	Pre-reversal	368.849	Correct	886	1	5.91039	960	High
1004	Pre-reversal	340.888	Correct	887	1	5.83156	960	High
1004	Pre-reversal	240.252	Correct	888	1	5.48169	960	High
1004	Pre-reversal	295.649	Correct	889	1	5.68917	960	Low
1004	Pre-reversal	339.036	Correct	890	1	5.8261	960	High
1004	Pre-reversal	282.46	Correct	892	1	5.64354	960	High
1004	Pre-reversal	223.84	Correct	893	1	5.41093	960	High
1004	Pre-reversal	261.873	Wrong	894	0	5.56786	960	High
1004	Pre-reversal	354.575	Correct	895	1	5.87092	960	High
1004	Pre-reversal	307.288	Correct	896	1	5.72779	960	Low
1004	Pre-reversal	366.005	Wrong	897	0	5.90265	960	High
1004	Pre-reversal	422.04	Correct	898	1	6.0451	960	High
1004	Pre-reversal	332.093	Correct	899	1	5.80542	960	High
1004	Pre-reversal	257.473	Correct	900	1	5.55091	960	High
1004	Pre-reversal	266.163	Correct	901	1	5.58411	960	High
1004	Pre-reversal	238.192	Correct	902	1	5.47308	960	High
1004	Pre-reversal	361.583	Correct	903	1	5.89049	960	High
1004	Pre-reversal	296.292	Correct	904	1	5.69135	960	High
1004	Pre-reversal	373.692	Correct	905	1	5.92343	960	High
1004	Pre-reversal	355.729	Correct	906	1	5.87417	960	High
1004	Pre-reversal	396.425	Correct	907	1	5.98249	960	High
1004	Pre-reversal	267.832	Correct	908	1	5.59036	960	High
1004	Pre-reversal	281.881	Wrong	909	0	5.64148	960	High
1004	Pre-reversal	251.25	Correct	910	1	5.52645	960	High
1004	Pre-reversal	373.933	Correct	911	1	5.92408	960	High
1004	Pre-reversal	282.024	Correct	912	1	5.64199	960	High
1004	Pre-reversal	309.412	Correct	913	1	5.73468	960	High
1004	Pre-reversal	336.177	Correct	914	1	5.81764	960	High
1004	Pre-reversal	387.468	Correct	915	1	5.95963	960	High
1004	Pre-reversal	274.859	Correct	916	1	5.61626	960	High
1004	Pre-reversal	374.884	Correct	917	1	5.92662	960	High
1004	Pre-reversal	336.961	Correct	918	1	5.81997	960	High
1004	Pre-reversal	274.348	Correct	919	1	5.6144	960	High
1004	Pre-reversal	242.403	Correct	920	1	5.4906	960	High
1004	Pre-reversal	249.779	Correct	921	1	5.52058	960	High
1004	Pre-reversal	276.484	Correct	922	1	5.62215	960	High
1004	Pre-reversal	258.527	Correct	923	1	5.555	960	High
1004	Pre-reversal	267.234	Correct	924	1	5.58812	960	High
1004	Pre-reversal	311.256	Correct	925	1	5.74062	960	Low
1004	Pre-reversal	257.982	Correct	926	1	5.55289	960	High
1004	Pre-reversal	294.668	Correct	927	1	5.68585	960	High
1004	Pre-reversal	230.083	Correct	928	1	5.43844	960	High
1004	Pre-reversal	298.121	Correct	929	1	5.6975	960	High
1004	Pre-reversal	306.797	Correct	930	1	5.72619	960	High
1004	Pre-reversal	281.535	Correct	931	1	5.64026	960	Low
1004	Pre-reversal	370.951	Correct	932	1	5.91607	960	High
1004	Pre-reversal	264.942	Correct	933	1	5.57951	960	High
1004	Pre-reversal	416.975	Correct	934	1	6.03303	960	High
1004	Pre-reversal	305.034	Correct	935	1	5.72042	960	High
1004	Pre-reversal	277.739	Correct	936	1	5.62668	960	High
1004	Pre-reversal	271.766	Correct	937	1	5.60494	960	High
1004	Pre-reversal	257.824	Correct	938	1	5.55228	960	High
1004	Pre-reversal	278.542	Correct	939	1	5.62957	960	High
1004	Pre-reversal	340.581	Correct	940	1	5.83065	960	High
1004	Pre-reversal	303.972	Correct	941	1	5.71694	960	High
1004	Pre-reversal	388.701	Correct	942	1	5.96281	960	High
1004	Pre-reversal	354.031	Correct	943	1	5.86938	960	High
1004	Pre-reversal	282.782	Correct	944	1	5.64468	960	High
1004	Pre-reversal	246.129	Correct	945	1	5.50585	960	High
1004	Pre-reversal	273.566	Correct	946	1	5.61154	960	High
1004	Pre-reversal	411.534	Correct	947	1	6.01989	960	Low
1004	Pre-reversal	254.274	Correct	948	1	5.53841	960	High
1004	Pre-reversal	262.977	Correct	949	1	5.57207	960	Low
1004	Pre-reversal	261.732	Correct	950	1	5.56732	960	High
1004	Pre-reversal	288.399	Correct	951	1	5.66434	960	High
1004	Pre-reversal	269.793	Correct	952	1	5.59766	960	High
1004	Pre-reversal	265.847	Correct	953	1	5.58292	960	High
1004	Pre-reversal	269.884	Correct	954	1	5.59799	960	High
1004	Pre-reversal	247.932	Correct	955	1	5.51316	960	Low
1004	Pre-reversal	291.299	Correct	956	1	5.67435	960	High
1004	Pre-reversal	318.677	Correct	957	1	5.76418	960	High
1004	Pre-reversal	398.179	Correct	959	1	5.9869	960	High
1004	Pre-reversal	294.809	Correct	960	1	5.68633	960	High
1005	Pre-reversal	395.685	Correct	2	1	5.98062	120	Low
1005	Pre-reversal	437.093	Correct	3	1	6.08015	120	High
1005	Pre-reversal	374.47	Correct	4	1	5.92551	120	Low
1005	Pre-reversal	433.242	Correct	6	1	6.0713	120	High
1005	Pre-reversal	366.657	Correct	7	1	5.90443	120	High
1005	Pre-reversal	432.716	Correct	8	1	6.07008	120	High
1005	Pre-reversal	390.142	Correct	9	1	5.96651	120	Low
1005	Pre-reversal	413.464	Correct	10	1	6.02457	120	Low
1005	Pre-reversal	360.203	Correct	11	1	5.88667	120	Low
1005	Pre-reversal	332.9	Correct	12	1	5.80784	120	High
1005	Pre-reversal	378.336	Correct	13	1	5.93578	120	Low
1005	Pre-reversal	426.411	Correct	14	1	6.0554	120	High
1005	Pre-reversal	320.477	Correct	15	1	5.76981	120	High
1005	Pre-reversal	336.465	Correct	16	1	5.81849	120	High
1005	Pre-reversal	485.842	Correct	17	1	6.18588	120	High
1005	Pre-reversal	437.252	Correct	18	1	6.08051	120	High
1005	Pre-reversal	302.636	Correct	19	1	5.71253	120	High
1005	Pre-reversal	425.324	Correct	20	1	6.05285	120	High
1005	Pre-reversal	453.361	Correct	21	1	6.11669	120	High
1005	Pre-reversal	348.125	Correct	22	1	5.85256	120	High
1005	Pre-reversal	446.891	Correct	23	1	6.10232	120	Low
1005	Pre-reversal	340.268	Correct	24	1	5.82973	120	High
1005	Pre-reversal	471.692	Correct	25	1	6.15633	120	High
1005	Pre-reversal	339.656	Correct	26	1	5.82793	120	High
1005	Pre-reversal	456.45	Correct	28	1	6.12348	120	High
1005	Pre-reversal	423.162	Correct	29	1	6.04775	120	High
1005	Pre-reversal	475.24	Correct	30	1	6.16382	120	High
1005	Pre-reversal	303.3	Correct	31	1	5.71472	120	High
1005	Pre-reversal	466.057	Correct	32	1	6.14431	120	High
1005	Pre-reversal	434.082	Correct	33	1	6.07323	120	High
1005	Pre-reversal	357.458	Correct	34	1	5.87902	120	High
1005	Pre-reversal	318.159	Correct	35	1	5.76255	120	High
1005	Pre-reversal	422.204	Correct	36	1	6.04549	120	High
1005	Pre-reversal	302.267	Correct	37	1	5.71131	120	High
1005	Pre-reversal	396.964	Correct	38	1	5.98384	120	High
1005	Pre-reversal	476.359	Correct	39	1	6.16617	120	High
1005	Pre-reversal	512.377	Correct	40	1	6.23906	120	High
1005	Pre-reversal	427.142	Correct	41	1	6.05712	120	High
1005	Pre-reversal	451.176	Correct	42	1	6.11186	120	High
1005	Pre-reversal	345.928	Correct	43	1	5.84623	120	High
1005	Pre-reversal	409.344	Correct	44	1	6.01456	120	High
1005	Pre-reversal	372.064	Correct	45	1	5.91907	120	High
1005	Pre-reversal	306.113	Correct	46	1	5.72395	120	High
1005	Pre-reversal	494.823	Correct	47	1	6.2042	120	Low
1005	Pre-reversal	306.253	Correct	48	1	5.72441	120	High
1005	Pre-reversal	351.001	Correct	49	1	5.86079	120	High
1005	Pre-reversal	397.701	Correct	50	1	5.9857	120	High
1005	Pre-reversal	481.106	Correct	51	1	6.17609	120	High
1005	Pre-reversal	389.168	Correct	52	1	5.96401	120	High
1005	Pre-reversal	342.579	Correct	53	1	5.8365	120	High
1005	Pre-reversal	423.946	Correct	54	1	6.04961	120	High
1005	Pre-reversal	567.941	Correct	55	1	6.34202	120	Low
1005	Pre-reversal	318.052	Correct	56	1	5.76221	120	High
1005	Pre-reversal	344.07	Correct	57	1	5.84085	120	High
1005	Pre-reversal	359.51	Correct	58	1	5.88474	120	High
1005	Pre-reversal	474.187	Correct	59	1	6.1616	120	Low
1005	Pre-reversal	392.27	Correct	60	1	5.97195	120	High
1005	Pre-reversal	335.716	Correct	61	1	5.81627	120	High
1005	Pre-reversal	379.073	Correct	62	1	5.93773	120	High
1005	Pre-reversal	355.113	Correct	63	1	5.87243	120	High
1005	Pre-reversal	299.828	Correct	64	1	5.70321	120	High
1005	Pre-reversal	294.54	Correct	65	1	5.68541	120	Low
1005	Pre-reversal	361.921	Correct	66	1	5.89143	120	High
1005	Pre-reversal	386.742	Correct	68	1	5.95776	120	High
1005	Pre-reversal	468.122	Correct	69	1	6.14873	120	High
1005	Pre-reversal	360.928	Correct	71	1	5.88868	120	High
1005	Pre-reversal	297.672	Correct	72	1	5.69599	120	High
1005	Pre-reversal	367.032	Correct	73	1	5.90545	120	High
1005	Pre-reversal	423.07	Correct	74	1	6.04754	120	High
1005	Pre-reversal	357.19	Correct	75	1	5.87827	120	High
1005	Pre-reversal	465.845	Correct	76	1	6.14385	120	High
1005	Pre-reversal	333.926	Correct	77	1	5.81092	120	High
1005	Pre-reversal	315.368	Correct	78	1	5.75374	120	High
1005	Pre-reversal	389.345	Correct	79	1	5.96447	120	High
1005	Pre-reversal	334.815	Correct	80	1	5.81358	120	High
1005	Pre-reversal	528.114	Correct	81	1	6.26931	120	High
1005	Pre-reversal	468.202	Correct	82	1	6.1489	120	High
1005	Pre-reversal	282.268	Correct	83	1	5.64286	120	High
1005	Pre-reversal	403.656	Correct	84	1	6.00056	120	Low
1005	Pre-reversal	290.37	Correct	85	1	5.67116	120	Low
1005	Pre-reversal	293.748	Correct	86	1	5.68272	120	High
1005	Pre-reversal	277.181	Correct	87	1	5.62467	120	High
1005	Pre-reversal	395.143	Correct	88	1	5.97925	120	High
1005	Pre-reversal	342.573	Correct	89	1	5.83648	120	High
1005	Pre-reversal	367.964	Correct	90	1	5.90799	120	High
1005	Pre-reversal	354.013	Correct	91	1	5.86933	120	High
1005	Pre-reversal	338.728	Correct	92	1	5.8252	120	High
1005	Pre-reversal	422.106	Correct	93	1	6.04526	120	High
1005	Pre-reversal	252.198	Correct	94	1	5.53021	120	High
1005	Pre-reversal	436.874	Correct	95	1	6.07964	120	High
1005	Pre-reversal	308.225	Correct	96	1	5.73083	120	High
1005	Pre-reversal	334.964	Wrong	97	0	5.81402	120	High
1005	Pre-reversal	334.342	Correct	98	1	5.81217	120	Low
1005	Pre-reversal	353.721	Correct	99	1	5.86851	120	High
1005	Pre-reversal	360.423	Correct	100	1	5.88728	120	High
1005	Pre-reversal	337.197	Correct	101	1	5.82067	120	High
1005	Pre-reversal	354.582	Correct	102	1	5.87094	120	High
1005	Pre-reversal	361.296	Correct	103	1	5.8897	120	High
1005	Pre-reversal	334.006	Correct	104	1	5.81116	120	High
1005	Pre-reversal	359.378	Correct	105	1	5.88438	120	High
1005	Pre-reversal	362.132	Correct	106	1	5.89201	120	High
1005	Pre-reversal	418.825	Correct	107	1	6.03745	120	High
1005	Pre-reversal	304.861	Correct	108	1	5.71986	120	High
1005	Pre-reversal	239.612	Correct	109	1	5.47902	120	Low
1005	Pre-reversal	324.982	Correct	110	1	5.78377	120	High
1005	Pre-reversal	275.034	Correct	111	1	5.61689	120	High
1005	Pre-reversal	327.089	Correct	112	1	5.79023	120	High
1005	Pre-reversal	395.106	Correct	113	1	5.97915	120	High
1005	Pre-reversal	266.516	Correct	114	1	5.58543	120	High
1005	Pre-reversal	370.559	Correct	115	1	5.91501	120	High
1005	Pre-reversal	250.583	Correct	116	1	5.52379	120	High
1005	Pre-reversal	389.319	Correct	117	1	5.9644	120	High
1005	Pre-reversal	280.651	Correct	118	1	5.63711	120	High
1005	Pre-reversal	394.707	Correct	119	1	5.97814	120	High
1005	Pre-reversal	374.163	Correct	120	1	5.92469	120	High
1005	Pre-reversal	335.179	Correct	121	1	5.81466	240	High
1005	Pre-reversal	296.593	Correct	122	1	5.69236	240	High
1005	Pre-reversal	339.937	Correct	123	1	5.82876	240	High
1005	Pre-reversal	369.373	Correct	124	1	5.91181	240	High
1005	Pre-reversal	359.318	Correct	125	1	5.88421	240	High
1005	Pre-reversal	348.094	Correct	126	1	5.85247	240	High
1005	Pre-reversal	426.802	Correct	127	1	6.05632	240	Low
1005	Pre-reversal	312.904	Correct	128	1	5.7459	240	High
1005	Pre-reversal	323.586	Correct	129	1	5.77946	240	Low
1005	Pre-reversal	383.665	Correct	130	1	5.94977	240	High
1005	Pre-reversal	399.024	Correct	131	1	5.98902	240	High
1005	Pre-reversal	349.755	Correct	132	1	5.85723	240	High
1005	Pre-reversal	310.482	Correct	133	1	5.73813	240	High
1005	Pre-reversal	353.2	Correct	134	1	5.86703	240	High
1005	Pre-reversal	343.916	Correct	135	1	5.8404	240	High
1005	Pre-reversal	329.269	Correct	136	1	5.79688	240	High
1005	Pre-reversal	369.32	Correct	137	1	5.91166	240	High
1005	Pre-reversal	293.365	Correct	138	1	5.68142	240	Low
1005	Pre-reversal	362.735	Correct	139	1	5.89367	240	High
1005	Pre-reversal	443.523	Correct	140	1	6.09475	240	High
1005	Pre-reversal	352.877	Correct	141	1	5.86612	240	High
1005	Pre-reversal	273.588	Correct	142	1	5.61162	240	High
1005	Pre-reversal	375.596	Correct	143	1	5.92852	240	High
1005	Pre-reversal	371.692	Correct	144	1	5.91806	240	High
1005	Pre-reversal	363.76	Correct	145	1	5.8965	240	High
1005	Pre-reversal	248.482	Correct	146	1	5.51537	240	High
1005	Pre-reversal	469.166	Correct	147	1	6.15096	240	Low
1005	Pre-reversal	295.212	Correct	148	1	5.68769	240	High
1005	Pre-reversal	414.56	Correct	149	1	6.02722	240	High
1005	Pre-reversal	379.283	Correct	150	1	5.93828	240	High
1005	Pre-reversal	375.357	Correct	151	1	5.92788	240	High
1005	Pre-reversal	383.43	Correct	152	1	5.94916	240	Low
1005	Pre-reversal	278.85	Correct	153	1	5.63067	240	High
1005	Pre-reversal	320.851	Correct	154	1	5.77098	240	High
1005	Pre-reversal	354.915	Correct	155	1	5.87188	240	High
1005	Pre-reversal	443.578	Correct	156	1	6.09487	240	High
1005	Pre-reversal	296.974	Correct	157	1	5.69364	240	High
[truncated: 77,250 more rows]

## Sheet: Fig2c
SID	Session	Trial	Result	Trial_Number	Correct	log_RT	bins	Probability
1003	Pre-reversal	Post-correct	Correct	2	1	5.77749	120	Low
1003	Pre-reversal	Post-correct	Correct	3	1	5.85514	120	High
1003	Pre-reversal	Post-correct	Correct	4	1	5.80431	120	Low
1003	Pre-reversal	Post-correct	Correct	5	1	5.92726	120	High
1003	Pre-reversal	Post-correct	Correct	6	1	6.15525	120	High
1003	Pre-reversal	Post-correct	Correct	7	1	5.7722	120	High
1003	Pre-reversal	Post-correct	Correct	8	1	5.93826	120	High
1003	Pre-reversal	Post-correct	Correct	9	1	5.90077	120	Low
1003	Pre-reversal	Post-correct	Correct	10	1	5.94896	120	Low
1003	Pre-reversal	Post-correct	Correct	11	1	5.74543	120	Low
1003	Pre-reversal	Post-correct	Correct	12	1	5.9699	120	High
1003	Pre-reversal	Post-correct	Correct	13	1	5.67972	120	Low
1003	Pre-reversal	Post-correct	Correct	14	1	5.75014	120	High
1003	Pre-reversal	Post-correct	Correct	15	1	6.04728	120	High
1003	Pre-reversal	Post-correct	Correct	16	1	5.68717	120	High
1003	Pre-reversal	Post-correct	Correct	17	1	6.20331	120	High
1003	Pre-reversal	Post-correct	Correct	18	1	5.85179	120	High
1003	Pre-reversal	Post-correct	Correct	19	1	6.15093	120	High
1003	Pre-reversal	Post-correct	Correct	20	1	5.96422	120	High
1003	Pre-reversal	Post-correct	Correct	21	1	5.80084	120	High
1003	Pre-reversal	Post-correct	Correct	22	1	5.87665	120	High
1003	Pre-reversal	Post-correct	Correct	23	1	5.93838	120	Low
1003	Pre-reversal	Post-correct	Correct	24	1	6.20932	120	High
1003	Pre-reversal	Post-correct	Correct	25	1	6.0277	120	High
1003	Pre-reversal	Post-correct	Correct	26	1	5.98342	120	High
1003	Pre-reversal	Post-correct	Correct	27	1	6.13593	120	High
1003	Pre-reversal	Post-correct	Correct	28	1	6.12448	120	High
1003	Pre-reversal	Post-correct	Correct	29	1	6.06299	120	High
1003	Pre-reversal	Post-correct	Correct	30	1	6.01048	120	High
1003	Pre-reversal	Post-correct	Correct	31	1	5.80629	120	High
1003	Pre-reversal	Post-correct	Correct	32	1	6.05861	120	High
1003	Pre-reversal	Post-correct	Correct	33	1	6.24965	120	High
1003	Pre-reversal	Post-correct	Correct	34	1	5.92409	120	High
1003	Pre-reversal	Post-correct	Correct	35	1	6.0637	120	High
1003	Pre-reversal	Post-correct	Correct	36	1	5.92959	120	High
1003	Pre-reversal	Post-correct	Correct	37	1	5.93504	120	High
1003	Pre-reversal	Post-correct	Correct	38	1	6.32459	120	High
1003	Pre-reversal	Post-correct	Correct	39	1	5.77701	120	High
1003	Pre-reversal	Post-correct	Correct	40	1	5.92118	120	High
1003	Pre-reversal	Post-correct	Correct	41	1	6.02317	120	High
1003	Pre-reversal	Post-correct	Correct	42	1	6.17297	120	High
1003	Pre-reversal	Post-correct	Correct	43	1	5.62644	120	High
1003	Pre-reversal	Post-correct	Correct	44	1	5.99571	120	High
1003	Pre-reversal	Post-correct	Correct	45	1	5.89285	120	High
1003	Pre-reversal	Post-correct	Correct	46	1	5.91664	120	High
1003	Pre-reversal	Post-correct	Correct	47	1	5.97946	120	Low
1003	Pre-reversal	Post-correct	Correct	48	1	5.73219	120	High
1003	Pre-reversal	Post-correct	Correct	49	1	5.83873	120	High
1003	Pre-reversal	Post-correct	Correct	50	1	6.11966	120	High
1003	Pre-reversal	Post-correct	Wrong	51	0	5.90116	120	High
1003	Pre-reversal	Post-error	Correct	52	1	6.23342	120	High
1003	Pre-reversal	Post-correct	Correct	53	1	5.89778	120	High
1003	Pre-reversal	Post-correct	Correct	54	1	5.88872	120	High
1003	Pre-reversal	Post-correct	Correct	55	1	6.18964	120	Low
1003	Pre-reversal	Post-correct	Correct	56	1	5.94297	120	High
1003	Pre-reversal	Post-correct	Correct	57	1	5.95867	120	High
1003	Pre-reversal	Post-correct	Correct	58	1	5.84784	120	High
1003	Pre-reversal	Post-correct	Correct	59	1	5.76166	120	Low
1003	Pre-reversal	Post-correct	Correct	60	1	5.97103	120	High
1003	Pre-reversal	Post-correct	Correct	61	1	5.73433	120	High
1003	Pre-reversal	Post-correct	Correct	62	1	5.85794	120	High
1003	Pre-reversal	Post-correct	Correct	63	1	6.02281	120	High
1003	Pre-reversal	Post-correct	Correct	64	1	6.03889	120	High
1003	Pre-reversal	Post-correct	Correct	65	1	6.21357	120	Low
1003	Pre-reversal	Post-correct	Correct	66	1	6.02155	120	High
1003	Pre-reversal	Post-correct	Correct	67	1	5.75233	120	High
1003	Pre-reversal	Post-correct	Correct	68	1	6.0038	120	High
1003	Pre-reversal	Post-correct	Correct	69	1	5.7798	120	High
1003	Pre-reversal	Post-correct	Correct	70	1	5.90187	120	High
1003	Pre-reversal	Post-correct	Correct	71	1	5.68277	120	High
1003	Pre-reversal	Post-correct	Correct	72	1	6.14666	120	High
1003	Pre-reversal	Post-correct	Correct	73	1	6.1553	120	High
1003	Pre-reversal	Post-correct	Correct	74	1	5.93289	120	High
1003	Pre-reversal	Post-correct	Correct	75	1	6.11214	120	High
1003	Pre-reversal	Post-correct	Correct	76	1	6.16549	120	High
1003	Pre-reversal	Post-correct	Correct	77	1	5.66332	120	High
1003	Pre-reversal	Post-correct	Correct	78	1	6.25281	120	High
1003	Pre-reversal	Post-correct	Correct	79	1	5.71553	120	High
1003	Pre-reversal	Post-correct	Correct	80	1	5.67073	120	High
1003	Pre-reversal	Post-correct	Correct	81	1	5.70251	120	High
1003	Pre-reversal	Post-correct	Correct	82	1	5.92509	120	High
1003	Pre-reversal	Post-correct	Correct	83	1	5.74416	120	High
1003	Pre-reversal	Post-correct	Correct	84	1	5.90007	120	Low
1003	Pre-reversal	Post-correct	Correct	85	1	5.9166	120	Low
1003	Pre-reversal	Post-correct	Correct	86	1	5.82057	120	High
1003	Pre-reversal	Post-correct	Correct	87	1	5.67182	120	High
1003	Pre-reversal	Post-correct	Correct	88	1	5.73636	120	High
1003	Pre-reversal	Post-correct	Wrong	89	0	5.84831	120	High
1003	Pre-reversal	Post-error	Correct	90	1	6.00641	120	High
1003	Pre-reversal	Post-correct	Correct	91	1	6.13283	120	High
1003	Pre-reversal	Post-correct	Correct	92	1	6.41923	120	High
1003	Pre-reversal	Post-correct	Correct	93	1	6.08268	120	High
1003	Pre-reversal	Post-correct	Correct	94	1	6.08127	120	High
1003	Pre-reversal	Post-correct	Correct	95	1	5.97365	120	High
1003	Pre-reversal	Post-correct	Correct	96	1	5.94623	120	High
1003	Pre-reversal	Post-correct	Correct	97	1	5.82828	120	High
1003	Pre-reversal	Post-correct	Correct	98	1	5.73368	120	Low
1003	Pre-reversal	Post-correct	Correct	99	1	5.90764	120	High
1003	Pre-reversal	Post-correct	Correct	100	1	5.9398	120	High
1003	Pre-reversal	Post-correct	Correct	101	1	5.67684	120	High
1003	Pre-reversal	Post-correct	Correct	102	1	5.94889	120	High
1003	Pre-reversal	Post-correct	Correct	103	1	6.18351	120	High
1003	Pre-reversal	Post-correct	Correct	104	1	5.64945	120	High
1003	Pre-reversal	Post-correct	Correct	105	1	5.94407	120	High
1003	Pre-reversal	Post-correct	Correct	106	1	5.6798	120	High
1003	Pre-reversal	Post-correct	Correct	107	1	5.95133	120	High
1003	Pre-reversal	Post-correct	Correct	108	1	5.70927	120	High
1003	Pre-reversal	Post-correct	Correct	109	1	5.82413	120	Low
1003	Pre-reversal	Post-correct	Correct	110	1	5.84568	120	High
1003	Pre-reversal	Post-correct	Correct	111	1	5.67375	120	High
1003	Pre-reversal	Post-correct	Correct	112	1	6.00276	120	High
1003	Pre-reversal	Post-correct	Correct	113	1	5.96928	120	High
1003	Pre-reversal	Post-correct	Correct	114	1	5.6651	120	High
1003	Pre-reversal	Post-correct	Correct	115	1	5.78067	120	High
1003	Pre-reversal	Post-correct	Correct	116	1	5.83492	120	High
1003	Pre-reversal	Post-correct	Correct	117	1	6.06711	120	High
1003	Pre-reversal	Post-correct	Correct	118	1	5.80161	120	High
1003	Pre-reversal	Post-correct	Correct	119	1	6.24786	120	High
1003	Pre-reversal	Post-correct	Correct	120	1	6.35085	120	High
1003	Pre-reversal	Post-correct	Correct	121	1	5.84629	240	High
1003	Pre-reversal	Post-correct	Correct	122	1	6.07602	240	High
1003	Pre-reversal	Post-correct	Correct	123	1	5.82505	240	High
1003	Pre-reversal	Post-correct	Correct	124	1	6.13572	240	High
1003	Pre-reversal	Post-correct	Correct	125	1	6.02297	240	High
1003	Pre-reversal	Post-correct	Correct	126	1	5.78541	240	High
1003	Pre-reversal	Post-correct	Correct	127	1	5.90694	240	Low
1003	Pre-reversal	Post-correct	Correct	128	1	5.72887	240	High
1003	Pre-reversal	Post-correct	Correct	129	1	5.95154	240	Low
1003	Pre-reversal	Post-correct	Correct	130	1	6.14787	240	High
1003	Pre-reversal	Post-correct	Correct	131	1	5.8166	240	High
1003	Pre-reversal	Post-correct	Correct	132	1	5.79662	240	High
1003	Pre-reversal	Post-correct	Correct	133	1	5.84411	240	High
1003	Pre-reversal	Post-correct	Correct	134	1	5.57063	240	High
1003	Pre-reversal	Post-correct	Correct	135	1	5.95917	240	High
1003	Pre-reversal	Post-correct	Correct	136	1	6.06073	240	High
1003	Pre-reversal	Post-correct	Correct	137	1	5.89917	240	High
1003	Pre-reversal	Post-correct	Correct	138	1	5.85636	240	Low
1003	Pre-reversal	Post-correct	Correct	139	1	5.78737	240	High
1003	Pre-reversal	Post-correct	Correct	140	1	5.91419	240	High
1003	Pre-reversal	Post-correct	Correct	141	1	5.75678	240	High
1003	Pre-reversal	Post-correct	Correct	142	1	6.21918	240	High
1003	Pre-reversal	Post-correct	Correct	143	1	6.11593	240	High
1003	Pre-reversal	Post-correct	Correct	144	1	6.0157	240	High
1003	Pre-reversal	Post-correct	Correct	145	1	5.84779	240	High
1003	Pre-reversal	Post-correct	Correct	146	1	5.90771	240	High
1003	Pre-reversal	Post-correct	Correct	147	1	5.85771	240	Low
1003	Pre-reversal	Post-correct	Correct	148	1	5.94705	240	High
1003	Pre-reversal	Post-correct	Correct	149	1	6.18629	240	High
1003	Pre-reversal	Post-correct	Correct	152	1	6.10964	240	Low
1003	Pre-reversal	Post-correct	Correct	153	1	5.75862	240	High
1003	Pre-reversal	Post-correct	Correct	154	1	5.75256	240	High
1003	Pre-reversal	Post-correct	Correct	155	1	6.19231	240	High
1003	Pre-reversal	Post-correct	Correct	156	1	5.97227	240	High
1003	Pre-reversal	Post-correct	Correct	157	1	5.87989	240	High
1003	Pre-reversal	Post-correct	Wrong	159	0	6.07737	240	Low
1003	Pre-reversal	Post-error	Correct	161	1	6.19573	240	High
1003	Pre-reversal	Post-correct	Correct	162	1	6.1182	240	Low
1003	Pre-reversal	Post-correct	Correct	163	1	6.01309	240	High
1003	Pre-reversal	Post-correct	Correct	164	1	5.99009	240	High
1003	Pre-reversal	Post-correct	Correct	165	1	5.84119	240	Low
1003	Pre-reversal	Post-correct	Correct	166	1	6.072	240	High
1003	Pre-reversal	Post-correct	Correct	167	1	5.92673	240	Low
1003	Pre-reversal	Post-correct	Correct	168	1	6.12905	240	Low
1003	Pre-reversal	Post-correct	Correct	169	1	5.82805	240	High
1003	Pre-reversal	Post-correct	Correct	171	1	6.1133	240	High
1003	Pre-reversal	Post-correct	Correct	172	1	6.08808	240	Low
1003	Pre-reversal	Post-correct	Correct	173	1	6.43284	240	High
1003	Pre-reversal	Post-correct	Correct	174	1	6.25383	240	High
1003	Pre-reversal	Post-correct	Correct	175	1	5.72394	240	Low
1003	Pre-reversal	Post-correct	Correct	176	1	6.15439	240	High
1003	Pre-reversal	Post-correct	Correct	177	1	6.08408	240	High
1003	Pre-reversal	Post-correct	Correct	178	1	6.16585	240	Low
1003	Pre-reversal	Post-correct	Correct	179	1	5.86416	240	High
1003	Pre-reversal	Post-correct	Correct	180	1	6.10685	240	Low
1003	Pre-reversal	Post-correct	Wrong	181	0	6.13056	240	High
1003	Pre-reversal	Post-error	Correct	182	1	6.31067	240	High
1003	Pre-reversal	Post-correct	Correct	183	1	6.1337	240	Low
1003	Pre-reversal	Post-correct	Correct	184	1	6.1525	240	High
1003	Pre-reversal	Post-correct	Correct	185	1	6.12676	240	Low
1003	Pre-reversal	Post-correct	Correct	186	1	5.95244	240	High
1003	Pre-reversal	Post-correct	Correct	187	1	6.21071	240	High
1003	Pre-reversal	Post-correct	Correct	188	1	6.24716	240	High
1003	Pre-reversal	Post-correct	Correct	189	1	6.12441	240	Low
1003	Pre-reversal	Post-correct	Correct	190	1	6.06745	240	High
1003	Pre-reversal	Post-correct	Correct	191	1	6.18004	240	High
1003	Pre-reversal	Post-correct	Wrong	192	0	6.24679	240	High
1003	Pre-reversal	Post-error	Correct	193	1	6.3568	240	High
1003	Pre-reversal	Post-correct	Correct	195	1	6.18186	240	High
1003	Pre-reversal	Post-correct	Correct	196	1	6.44455	240	High
1003	Pre-reversal	Post-correct	Correct	197	1	6.1765	240	Low
1003	Pre-reversal	Post-correct	Correct	198	1	6.12553	240	High
1003	Pre-reversal	Post-correct	Correct	199	1	6.18638	240	Low
1003	Pre-reversal	Post-correct	Correct	200	1	6.29806	240	High
1003	Pre-reversal	Post-correct	Correct	201	1	6.14178	240	High
1003	Pre-reversal	Post-correct	Correct	202	1	5.99879	240	High
1003	Pre-reversal	Post-correct	Correct	203	1	6.12171	240	High
1003	Pre-reversal	Post-correct	Correct	204	1	5.80637	240	High
1003	Pre-reversal	Post-correct	Correct	205	1	5.77372	240	High
1003	Pre-reversal	Post-correct	Correct	206	1	5.98089	240	High
1003	Pre-reversal	Post-correct	Correct	207	1	5.98436	240	High
1003	Pre-reversal	Post-correct	Correct	208	1	5.95207	240	High
1003	Pre-reversal	Post-correct	Correct	209	1	6.14831	240	High
1003	Pre-reversal	Post-correct	Correct	211	1	6.09001	240	High
1003	Pre-reversal	Post-correct	Correct	212	1	5.97335	240	Low
1003	Pre-reversal	Post-correct	Correct	213	1	6.41059	240	High
1003	Pre-reversal	Post-correct	Correct	214	1	5.96851	240	High
1003	Pre-reversal	Post-correct	Correct	215	1	6.23899	240	Low
1003	Pre-reversal	Post-correct	Correct	216	1	5.74635	240	Low
1003	Pre-reversal	Post-correct	Correct	217	1	6.21428	240	High
1003	Pre-reversal	Post-correct	Correct	218	1	5.86504	240	High
1003	Pre-reversal	Post-correct	Correct	219	1	6.03358	240	Low
1003	Pre-reversal	Post-correct	Correct	220	1	5.8501	240	High
1003	Pre-reversal	Post-correct	Correct	221	1	5.93132	240	High
1003	Pre-reversal	Post-correct	Correct	222	1	5.89357	240	High
1003	Pre-reversal	Post-correct	Correct	223	1	6.07168	240	High
1003	Pre-reversal	Post-correct	Correct	224	1	5.71305	240	High
1003	Pre-reversal	Post-correct	Correct	225	1	5.86228	240	High
1003	Pre-reversal	Post-correct	Correct	226	1	6.21905	240	High
1003	Pre-reversal	Post-correct	Correct	227	1	5.83173	240	High
1003	Pre-reversal	Post-correct	Correct	228	1	6.16609	240	High
1003	Pre-reversal	Post-correct	Correct	229	1	6.26217	240	High
1003	Pre-reversal	Post-correct	Correct	230	1	6.04592	240	High
1003	Pre-reversal	Post-correct	Correct	231	1	5.83029	240	Low
1003	Pre-reversal	Post-correct	Correct	232	1	5.72967	240	High
1003	Pre-reversal	Post-correct	Correct	233	1	5.98788	240	High
1003	Pre-reversal	Post-correct	Correct	234	1	5.92229	240	High
1003	Pre-reversal	Post-correct	Correct	235	1	5.72143	240	High
1003	Pre-reversal	Post-correct	Correct	236	1	6.00151	240	High
1003	Pre-reversal	Post-correct	Correct	237	1	5.76448	240	Low
1003	Pre-reversal	Post-correct	Correct	238	1	6.06109	240	High
1003	Pre-reversal	Post-correct	Correct	239	1	5.90501	240	High
1003	Pre-reversal	Post-correct	Correct	240	1	5.96853	240	High
1003	Pre-reversal	Post-correct	Correct	241	1	6.16162	360	Low
1003	Pre-reversal	Post-correct	Correct	242	1	6.10531	360	High
1003	Pre-reversal	Post-correct	Wrong	243	0	5.84344	360	High
1003	Pre-reversal	Post-error	Correct	244	1	6.10555	360	Low
1003	Pre-reversal	Post-correct	Correct	245	1	5.79021	360	Low
1003	Pre-reversal	Post-correct	Correct	246	1	5.82635	360	High
1003	Pre-reversal	Post-correct	Correct	247	1	5.88193	360	High
1003	Pre-reversal	Post-correct	Correct	248	1	6.13387	360	High
1003	Pre-reversal	Post-correct	Correct	249	1	5.9347	360	High
1003	Pre-reversal	Post-correct	Correct	250	1	5.86928	360	High
1003	Pre-reversal	Post-correct	Correct	251	1	6.06073	360	High
1003	Pre-reversal	Post-correct	Correct	252	1	6.00325	360	High
1003	Pre-reversal	Post-correct	Correct	253	1	6.08102	360	High
1003	Pre-reversal	Post-correct	Correct	254	1	6.08424	360	High
1003	Pre-reversal	Post-correct	Correct	255	1	6.26188	360	High
1003	Pre-reversal	Post-correct	Correct	256	1	5.97708	360	High
1003	Pre-reversal	Post-correct	Correct	257	1	5.76101	360	High
1003	Pre-reversal	Post-correct	Correct	258	1	5.74854	360	High
1003	Pre-reversal	Post-correct	Correct	259	1	6.22742	360	Low
1003	Pre-reversal	Post-correct	Correct	260	1	5.73403	360	High
1003	Pre-reversal	Post-correct	Correct	261	1	6.23806	360	High
1003	Pre-reversal	Post-correct	Correct	262	1	5.69237	360	High
1003	Pre-reversal	Post-correct	Correct	263	1	5.62035	360	High
1003	Pre-reversal	Post-correct	Correct	264	1	6.3208	360	High
1003	Pre-reversal	Post-correct	Correct	265	1	6.14584	360	High
1003	Pre-reversal	Post-correct	Correct	266	1	5.7646	360	High
1003	Pre-reversal	Post-correct	Correct	267	1	6.0978	360	High
1003	Pre-reversal	Post-correct	Correct	268	1	6.2427	360	High
1003	Pre-reversal	Post-correct	Correct	269	1	6.09801	360	High
1003	Pre-reversal	Post-correct	Correct	270	1	6.11891	360	High
1003	Pre-reversal	Post-correct	Correct	271	1	6.31547	360	High
1003	Pre-reversal	Post-correct	Correct	272	1	6.12642	360	High
1003	Pre-reversal	Post-correct	Correct	273	1	5.79456	360	High
1003	Pre-reversal	Post-correct	Correct	274	1	5.78846	360	High
1003	Pre-reversal	Post-correct	Correct	275	1	6.10608	360	High
1003	Pre-reversal	Post-correct	Correct	276	1	5.84451	360	High
1003	Pre-reversal	Post-correct	Correct	278	1	5.90838	360	Low
1003	Pre-reversal	Post-correct	Correct	279	1	5.75627	360	High
1003	Pre-reversal	Post-correct	Correct	280	1	6.0643	360	High
1003	Pre-reversal	Post-correct	Correct	281	1	5.78777	360	High
1003	Pre-reversal	Post-correct	Correct	282	1	6.09653	360	High
1003	Pre-reversal	Post-correct	Correct	283	1	5.90727	360	Low
1003	Pre-reversal	Post-correct	Correct	284	1	6.06776	360	High
1003	Pre-reversal	Post-correct	Correct	285	1	5.71418	360	High
1003	Pre-reversal	Post-correct	Correct	286	1	6.1524	360	High
1003	Pre-reversal	Post-correct	Correct	287	1	6.1694	360	Low
1003	Pre-reversal	Post-correct	Correct	288	1	5.74286	360	High
1003	Pre-reversal	Post-correct	Correct	289	1	5.73231	360	High
1003	Pre-reversal	Post-correct	Correct	290	1	5.87321	360	High
1003	Pre-reversal	Post-correct	Correct	291	1	6.06873	360	High
1003	Pre-reversal	Post-correct	Correct	292	1	6.08116	360	High
1003	Pre-reversal	Post-correct	Correct	293	1	6.19641	360	High
1003	Pre-reversal	Post-correct	Correct	294	1	6.05048	360	High
1003	Pre-reversal	Post-correct	Correct	295	1	5.98744	360	High
1003	Pre-reversal	Post-correct	Correct	296	1	5.93268	360	High
1003	Pre-reversal	Post-correct	Correct	297	1	5.96917	360	High
1003	Pre-reversal	Post-correct	Correct	298	1	6.08802	360	High
1003	Pre-reversal	Post-correct	Correct	299	1	5.93469	360	High
1003	Pre-reversal	Post-correct	Correct	300	1	5.95057	360	Low
1003	Pre-reversal	Post-correct	Correct	301	1	5.79717	360	High
1003	Pre-reversal	Post-correct	Correct	302	1	5.72837	360	High
1003	Pre-reversal	Post-correct	Correct	303	1	6.21489	360	High
1003	Pre-reversal	Post-correct	Correct	304	1	5.8256	360	High
1003	Pre-reversal	Post-correct	Correct	305	1	5.97694	360	High
1003	Pre-reversal	Post-correct	Correct	306	1	5.72887	360	High
1003	Pre-reversal	Post-correct	Correct	307	1	5.84735	360	High
1003	Pre-reversal	Post-correct	Correct	308	1	5.79838	360	High
1003	Pre-reversal	Post-correct	Correct	309	1	5.76143	360	High
1003	Pre-reversal	Post-correct	Correct	310	1	6.13082	360	High
1003	Pre-reversal	Post-correct	Correct	311	1	6.16235	360	Low
1003	Pre-reversal	Post-correct	Correct	312	1	5.90972	360	High
1003	Pre-reversal	Post-correct	Correct	313	1	6.23962	360	High
1003	Pre-reversal	Post-correct	Correct	314	1	5.75381	360	High
1003	Pre-reversal	Post-correct	Correct	315	1	6.01963	360	High
1003	Pre-reversal	Post-correct	Correct	316	1	6.01167	360	High
1003	Pre-reversal	Post-correct	Correct	317	1	5.94774	360	High
1003	Pre-reversal	Post-correct	Correct	318	1	5.82371	360	High
1003	Pre-reversal	Post-correct	Correct	319	1	5.97541	360	High
1003	Pre-reversal	Post-correct	Correct	320	1	5.99386	360	High
1003	Pre-reversal	Post-correct	Correct	321	1	5.91813	360	Low
1003	Pre-reversal	Post-correct	Correct	322	1	5.89097	360	Low
1003	Pre-reversal	Post-correct	Correct	323	1	6.01726	360	High
1003	Pre-reversal	Post-correct	Correct	324	1	5.91674	360	High
1003	Pre-reversal	Post-correct	Correct	325	1	5.99956	360	High
1003	Pre-reversal	Post-correct	Correct	327	1	5.99651	360	High
1003	Pre-reversal	Post-correct	Correct	328	1	5.65861	360	High
1003	Pre-reversal	Post-correct	Correct	329	1	5.81155	360	High
1003	Pre-reversal	Post-correct	Wrong	330	0	5.81563	360	High
1003	Pre-reversal	Post-error	Correct	331	1	5.79579	360	High
1003	Pre-reversal	Post-correct	Correct	332	1	6.26711	360	High
1003	Pre-reversal	Post-correct	Correct	333	1	5.83193	360	High
1003	Pre-reversal	Post-correct	Correct	334	1	5.97734	360	High
1003	Pre-reversal	Post-correct	Correct	335	1	5.81056	360	High
1003	Pre-reversal	Post-correct	Correct	336	1	5.74027	360	High
1003	Pre-reversal	Post-correct	Correct	337	1	6.13958	360	High
1003	Pre-reversal	Post-correct	Correct	338	1	5.87088	360	High
1003	Pre-reversal	Post-correct	Correct	339	1	6.29395	360	High
1003	Pre-reversal	Post-correct	Correct	340	1	5.98308	360	Low
1003	Pre-reversal	Post-correct	Correct	341	1	6.18633	360	Low
1003	Pre-reversal	Post-correct	Correct	342	1	5.76034	360	High
1003	Pre-reversal	Post-correct	Correct	343	1	6.2056	360	Low
1003	Pre-reversal	Post-correct	Correct	344	1	6.12447	360	Low
1003	Pre-reversal	Post-correct	Correct	345	1	5.77962	360	High
1003	Pre-reversal	Post-correct	Correct	346	1	5.81623	360	High
1003	Pre-reversal	Post-correct	Correct	347	1	6.30091	360	High
1003	Pre-reversal	Post-correct	Correct	348	1	5.95183	360	High
1003	Pre-reversal	Post-correct	Correct	349	1	5.81065	360	High
1003	Pre-reversal	Post-correct	Correct	350	1	5.84419	360	High
1003	Pre-reversal	Post-correct	Correct	351	1	5.83075	360	High
1003	Pre-reversal	Post-correct	Correct	353	1	5.8153	360	High
1003	Pre-reversal	Post-correct	Correct	354	1	6.04208	360	Low
1003	Pre-reversal	Post-correct	Correct	355	1	5.69995	360	High
1003	Pre-reversal	Post-correct	Correct	356	1	5.73516	360	High
1003	Pre-reversal	Post-correct	Correct	357	1	5.73117	360	Low
1003	Pre-reversal	Post-correct	Correct	358	1	5.78381	360	Low
1003	Pre-reversal	Post-correct	Correct	359	1	6.02356	360	High
1003	Pre-reversal	Post-correct	Correct	360	1	5.81042	360	High
1003	Pre-reversal	Post-correct	Correct	361	1	5.86751	480	High
1003	Pre-reversal	Post-correct	Correct	362	1	5.71723	480	Low
1003	Pre-reversal	Post-correct	Correct	363	1	5.94224	480	High
1003	Pre-reversal	Post-correct	Correct	364	1	5.89402	480	High
1003	Pre-reversal	Post-correct	Correct	365	1	5.6956	480	High
1003	Pre-reversal	Post-correct	Correct	366	1	5.93741	480	High
1003	Pre-reversal	Post-correct	Correct	367	1	5.91082	480	High
1003	Pre-reversal	Post-correct	Correct	368	1	5.82607	480	High
1003	Pre-reversal	Post-correct	Correct	369	1	5.93056	480	High
1003	Pre-reversal	Post-correct	Correct	370	1	6.0508	480	High
1003	Pre-reversal	Post-correct	Correct	371	1	5.84787	480	High
1003	Pre-reversal	Post-correct	Correct	372	1	6.14819	480	High
1003	Pre-reversal	Post-correct	Correct	373	1	6.22252	480	High
1003	Pre-reversal	Post-correct	Correct	374	1	5.83665	480	Low
1003	Pre-reversal	Post-correct	Correct	375	1	5.71715	480	High
1003	Pre-reversal	Post-correct	Correct	376	1	6.09302	480	High
1003	Pre-reversal	Post-correct	Correct	377	1	6.38382	480	High
1003	Pre-reversal	Post-correct	Correct	378	1	5.93897	480	Low
1003	Pre-reversal	Post-correct	Correct	379	1	5.90694	480	High
1003	Pre-reversal	Post-correct	Correct	380	1	6.18952	480	High
1003	Pre-reversal	Post-correct	Correct	381	1	5.72033	480	High
1003	Pre-reversal	Post-correct	Correct	382	1	6.04909	480	High
1003	Pre-reversal	Post-correct	Correct	383	1	5.98083	480	High
1003	Pre-reversal	Post-correct	Correct	384	1	6.10291	480	High
1003	Pre-reversal	Post-correct	Correct	385	1	6.19552	480	High
1003	Pre-reversal	Post-correct	Correct	386	1	5.95051	480	High
1003	Pre-reversal	Post-correct	Correct	388	1	6.08241	480	High
1003	Pre-reversal	Post-correct	Correct	389	1	5.9121	480	High
1003	Pre-reversal	Post-correct	Correct	390	1	5.93896	480	High
1003	Pre-reversal	Post-correct	Correct	391	1	5.99538	480	High
1003	Pre-reversal	Post-correct	Correct	392	1	6.31043	480	High
1003	Pre-reversal	Post-correct	Correct	393	1	6.27101	480	High
1003	Pre-reversal	Post-correct	Correct	394	1	6.12043	480	High
1003	Pre-reversal	Post-correct	Correct	395	1	6.22211	480	High
1003	Pre-reversal	Post-correct	Correct	396	1	5.81867	480	High
1003	Pre-reversal	Post-correct	Correct	397	1	6.04479	480	High
1003	Pre-reversal	Post-correct	Correct	398	1	6.02096	480	Low
1003	Pre-reversal	Post-correct	Correct	399	1	6.07922	480	High
1003	Pre-reversal	Post-correct	Correct	400	1	6.37344	480	High
1003	Pre-reversal	Post-correct	Correct	401	1	6.16006	480	High
1003	Pre-reversal	Post-correct	Correct	402	1	6.09932	480	High
1003	Pre-reversal	Post-correct	Correct	403	1	6.13322	480	High
1003	Pre-reversal	Post-correct	Correct	404	1	5.79191	480	High
1003	Pre-reversal	Post-correct	Correct	405	1	5.73561	480	High
1003	Pre-reversal	Post-correct	Correct	406	1	6.08317	480	High
1003	Pre-reversal	Post-correct	Correct	408	1	6.1104	480	High
1003	Pre-reversal	Post-correct	Correct	409	1	6.18881	480	High
1003	Pre-reversal	Post-correct	Correct	410	1	6.32907	480	High
1003	Pre-reversal	Post-correct	Correct	411	1	6.12119	480	High
1003	Pre-reversal	Post-correct	Wrong	412	0	6.00652	480	High
1003	Pre-reversal	Post-error	Correct	413	1	6.05164	480	High
1003	Pre-reversal	Post-correct	Correct	414	1	6.13308	480	High
1003	Pre-reversal	Post-correct	Correct	415	1	6.16029	480	High
1003	Pre-reversal	Post-correct	Correct	416	1	5.90158	480	High
1003	Pre-reversal	Post-correct	Correct	417	1	6.08605	480	High
1003	Pre-reversal	Post-correct	Correct	418	1	5.84949	480	High
1003	Pre-reversal	Post-correct	Correct	419	1	5.65756	480	High
1003	Pre-reversal	Post-correct	Correct	420	1	6.19398	480	High
1003	Pre-reversal	Post-correct	Correct	421	1	6.10747	480	High
1003	Pre-reversal	Post-correct	Correct	422	1	5.84625	480	High
1003	Pre-reversal	Post-correct	Correct	423	1	6.38571	480	High
1003	Pre-reversal	Post-correct	Correct	424	1	5.75156	480	Low
1003	Pre-reversal	Post-correct	Correct	425	1	6.40591	480	High
1003	Pre-reversal	Post-correct	Correct	426	1	5.80548	480	High
1003	Pre-reversal	Post-correct	Correct	427	1	5.93888	480	Low
1003	Pre-reversal	Post-correct	Correct	428	1	5.79171	480	High
1003	Pre-reversal	Post-correct	Correct	429	1	6.09043	480	High
1003	Pre-reversal	Post-correct	Correct	430	1	5.80812	480	High
1003	Pre-reversal	Post-correct	Correct	431	1	6.00231	480	High
1003	Pre-reversal	Post-correct	Correct	432	1	6.19252	480	High
1003	Pre-reversal	Post-correct	Correct	433	1	5.90935	480	High
1003	Pre-reversal	Post-correct	Correct	434	1	6.39783	480	High
1003	Pre-reversal	Post-correct	Correct	435	1	6.23688	480	High
1003	Pre-reversal	Post-correct	Correct	436	1	6.04971	480	High
1003	Pre-reversal	Post-correct	Correct	437	1	6.00649	480	High
1003	Pre-reversal	Post-correct	Correct	438	1	6.15022	480	High
1003	Pre-reversal	Post-correct	Correct	439	1	5.93725	480	High
1003	Pre-reversal	Post-correct	Correct	440	1	5.83156	480	High
1003	Pre-reversal	Post-correct	Correct	441	1	6.15756	480	High
1003	Pre-reversal	Post-correct	Correct	442	1	5.7504	480	High
1003	Pre-reversal	Post-correct	Correct	443	1	6.14631	480	High
1003	Pre-reversal	Post-correct	Correct	444	1	5.84958	480	High
1003	Pre-reversal	Post-correct	Correct	445	1	6.02218	480	High
1003	Pre-reversal	Post-correct	Correct	446	1	5.8027	480	High
1003	Pre-reversal	Post-correct	Correct	447	1	6.08038	480	High
1003	Pre-reversal	Post-correct	Correct	448	1	6.21588	480	High
1003	Pre-reversal	Post-correct	Correct	449	1	5.79112	480	High
1003	Pre-reversal	Post-correct	Correct	450	1	6.07167	480	High
1003	Pre-reversal	Post-correct	Correct	451	1	6.04209	480	High
1003	Pre-reversal	Post-correct	Correct	452	1	6.08415	480	High
1003	Pre-reversal	Post-correct	Correct	453	1	5.87	480	High
1003	Pre-reversal	Post-correct	Correct	454	1	5.81402	480	High
1003	Pre-reversal	Post-correct	Correct	455	1	5.84742	480	High
1003	Pre-reversal	Post-correct	Correct	456	1	6.22994	480	Low
1003	Pre-reversal	Post-correct	Correct	457	1	5.87048	480	High
1003	Pre-reversal	Post-correct	Correct	458	1	5.85548	480	High
1003	Pre-reversal	Post-correct	Correct	459	1	6.04479	480	High
1003	Pre-reversal	Post-correct	Correct	460	1	5.71036	480	High
1003	Pre-reversal	Post-correct	Correct	461	1	5.92073	480	High
1003	Pre-reversal	Post-correct	Correct	462	1	6.11086	480	High
1003	Pre-reversal	Post-correct	Correct	463	1	6.09923	480	High
1003	Pre-reversal	Post-correct	Correct	464	1	5.8489	480	High
1003	Pre-reversal	Post-correct	Correct	465	1	6.12736	480	High
1003	Pre-reversal	Post-correct	Correct	466	1	5.8776	480	High
1003	Pre-reversal	Post-correct	Correct	467	1	5.79822	480	High
1003	Pre-reversal	Post-correct	Correct	468	1	5.70305	480	High
1003	Pre-reversal	Post-correct	Correct	469	1	6.08325	480	High
1003	Pre-reversal	Post-correct	Correct	470	1	6.2301	480	High
1003	Pre-reversal	Post-correct	Correct	471	1	5.81874	480	High
1003	Pre-reversal	Post-correct	Correct	472	1	6.01591	480	Low
1003	Pre-reversal	Post-correct	Correct	474	1	6.19456	480	High
1003	Pre-reversal	Post-correct	Correct	475	1	6.10353	480	High
1003	Pre-reversal	Post-correct	Correct	476	1	5.9157	480	High
1003	Pre-reversal	Post-correct	Correct	477	1	6.14606	480	Low
1003	Pre-reversal	Post-correct	Correct	478	1	5.94259	480	High
1003	Pre-reversal	Post-correct	Correct	479	1	5.79603	480	High
1003	Pre-reversal	Post-correct	Correct	480	1	5.85518	480	High
1003	Pre-reversal	Post-correct	Correct	481	1	5.91986	600	High
1003	Pre-reversal	Post-correct	Correct	482	1	6.06006	600	High
1003	Pre-reversal	Post-correct	Correct	483	1	6.03665	600	High
1003	Pre-reversal	Post-correct	Correct	484	1	5.71877	600	High
1003	Pre-reversal	Post-correct	Correct	485	1	5.90057	600	Low
1003	Pre-reversal	Post-correct	Correct	486	1	5.86743	600	High
1003	Pre-reversal	Post-correct	Correct	487	1	5.649	600	High
1003	Pre-reversal	Post-correct	Correct	488	1	6.20935	600	High
1003	Pre-reversal	Post-correct	Correct	489	1	5.78931	600	High
1003	Pre-reversal	Post-correct	Correct	490	1	6.13301	600	High
1003	Pre-reversal	Post-correct	Correct	491	1	6.01516	600	High
1003	Pre-reversal	Post-correct	Correct	492	1	6.19087	600	High
1003	Pre-reversal	Post-correct	Correct	494	1	6.20335	600	High
1003	Pre-reversal	Post-correct	Correct	495	1	5.96565	600	High
1003	Pre-reversal	Post-correct	Correct	496	1	6.36166	600	High
1003	Pre-reversal	Post-correct	Correct	497	1	5.74705	600	Low
1003	Pre-reversal	Post-correct	Correct	498	1	5.99649	600	High
1003	Pre-reversal	Post-correct	Correct	499	1	5.77662	600	High
1003	Pre-reversal	Post-correct	Correct	500	1	5.91005	600	High
1003	Pre-reversal	Post-correct	Correct	501	1	5.65869	600	High
1003	Pre-reversal	Post-correct	Correct	502	1	5.64958	600	High
1003	Pre-reversal	Post-correct	Correct	503	1	6.18527	600	High
1003	Pre-reversal	Post-correct	Correct	504	1	6.0519	600	High
1003	Pre-reversal	Post-correct	Correct	505	1	5.98383	600	High
1003	Pre-reversal	Post-correct	Correct	506	1	6.17452	600	High
1003	Pre-reversal	Post-correct	Correct	507	1	6.38417	600	High
1003	Pre-reversal	Post-correct	Correct	508	1	6.39979	600	High
1003	Pre-reversal	Post-correct	Correct	509	1	5.74471	600	High
1003	Pre-reversal	Post-correct	Correct	510	1	6.0192	600	Low
1003	Pre-reversal	Post-correct	Correct	511	1	6.06833	600	High
1003	Pre-reversal	Post-correct	Correct	512	1	5.76617	600	High
1003	Pre-reversal	Post-correct	Correct	513	1	6.0482	600	High
1003	Pre-reversal	Post-correct	Wrong	514	0	5.76035	600	High
1003	Pre-reversal	Post-error	Correct	515	1	6.13883	600	High
1003	Pre-reversal	Post-correct	Correct	516	1	6.1097	600	High
1003	Pre-reversal	Post-correct	Correct	517	1	6.35427	600	High
1003	Pre-reversal	Post-correct	Correct	518	1	6.2285	600	High
1003	Pre-reversal	Post-correct	Correct	519	1	6.08614	600	High
1003	Pre-reversal	Post-correct	Correct	520	1	6.07558	600	High
1003	Pre-reversal	Post-correct	Correct	521	1	5.93623	600	High
1003	Pre-reversal	Post-correct	Correct	522	1	5.97265	600	Low
1003	Pre-reversal	Post-correct	Correct	523	1	6.11359	600	High
1003	Pre-reversal	Post-correct	Correct	524	1	6.08827	600	High
1003	Pre-reversal	Post-correct	Correct	525	1	5.86379	600	High
1003	Pre-reversal	Post-correct	Correct	526	1	6.0033	600	High
1003	Pre-reversal	Post-correct	Correct	527	1	5.77298	600	High
1003	Pre-reversal	Post-correct	Correct	528	1	6.03918	600	High
1003	Pre-reversal	Post-correct	Correct	529	1	5.98553	600	High
1003	Pre-reversal	Post-correct	Correct	530	1	6.11583	600	High
1003	Pre-reversal	Post-correct	Correct	531	1	5.84557	600	Low
1003	Pre-reversal	Post-correct	Correct	532	1	5.94827	600	High
1003	Pre-reversal	Post-correct	Correct	533	1	6.06486	600	Low
1003	Pre-reversal	Post-correct	Correct	534	1	5.74471	600	High
1003	Pre-reversal	Post-correct	Correct	535	1	6.24072	600	High
1003	Pre-reversal	Post-correct	Correct	536	1	6.39352	600	High
1003	Pre-reversal	Post-correct	Correct	537	1	6.03867	600	High
1003	Pre-reversal	Post-correct	Correct	538	1	5.96459	600	High
1003	Pre-reversal	Post-correct	Correct	539	1	5.80147	600	High
1003	Pre-reversal	Post-correct	Correct	540	1	5.82541	600	High
1003	Pre-reversal	Post-correct	Correct	541	1	5.85846	600	Low
1003	Pre-reversal	Post-correct	Correct	542	1	5.80803	600	High
1003	Pre-reversal	Post-correct	Correct	543	1	5.85307	600	High
1003	Pre-reversal	Post-correct	Correct	544	1	6.1506	600	Low
1003	Pre-reversal	Post-correct	Correct	545	1	5.76539	600	High
1003	Pre-reversal	Post-correct	Correct	546	1	5.82041	600	High
1003	Pre-reversal	Post-correct	Correct	547	1	6.05077	600	High
1003	Pre-reversal	Post-correct	Correct	548	1	5.98785	600	Low
1003	Pre-reversal	Post-correct	Correct	549	1	6.08063	600	High
1003	Pre-reversal	Post-correct	Correct	550	1	5.7257	600	Low
1003	Pre-reversal	Post-correct	Correct	551	1	5.84475	600	Low
1003	Pre-reversal	Post-correct	Correct	552	1	5.75174	600	Low
1003	Pre-reversal	Post-correct	Correct	553	1	5.74556	600	High
1003	Pre-reversal	Post-correct	Correct	554	1	5.74799	600	High
1003	Pre-reversal	Post-correct	Correct	555	1	6.0216	600	High
1003	Pre-reversal	Post-correct	Correct	556	1	5.73322	600	Low
1003	Pre-reversal	Post-correct	Correct	557	1	5.81616	600	High
1003	Pre-reversal	Post-correct	Correct	558	1	6.01394	600	High
1003	Pre-reversal	Post-correct	Wrong	559	0	6.01564	600	High
1003	Pre-reversal	Post-error	Correct	560	1	6.13231	600	High
1003	Pre-reversal	Post-correct	Correct	561	1	5.88948	600	High
1003	Pre-reversal	Post-correct	Correct	562	1	5.90243	600	High
1003	Pre-reversal	Post-correct	Correct	563	1	6.11376	600	High
1003	Pre-reversal	Post-correct	Correct	564	1	6.12397	600	High
1003	Pre-reversal	Post-error	Correct	566	1	6.18372	600	High
1003	Pre-reversal	Post-correct	Correct	567	1	6.36338	600	Low
1003	Pre-reversal	Post-correct	Correct	568	1	5.98205	600	High
1003	Pre-reversal	Post-correct	Correct	569	1	5.729	600	High
1003	Pre-reversal	Post-correct	Correct	570	1	5.95167	600	High
1003	Pre-reversal	Post-correct	Correct	571	1	6.20609	600	High
1003	Pre-reversal	Post-correct	Correct	572	1	6.07568	600	Low
1003	Pre-reversal	Post-correct	Correct	573	1	6.19145	600	Low
1003	Pre-reversal	Post-correct	Correct	574	1	5.92406	600	High
1003	Pre-reversal	Post-correct	Correct	575	1	6.29529	600	High
1003	Pre-reversal	Post-correct	Correct	576	1	6.31605	600	Low
1003	Pre-reversal	Post-correct	Correct	577	1	6.37008	600	Low
1003	Pre-reversal	Post-correct	Correct	578	1	5.80956	600	High
1003	Pre-reversal	Post-correct	Correct	579	1	5.88303	600	Low
1003	Pre-reversal	Post-correct	Correct	580	1	5.76718	600	High
1003	Pre-reversal	Post-correct	Correct	581	1	5.93931	600	High
1003	Pre-reversal	Post-correct	Correct	582	1	5.79224	600	High
1003	Pre-reversal	Post-correct	Correct	583	1	5.95534	600	High
1003	Pre-reversal	Post-correct	Correct	584	1	6.08944	600	Low
1003	Pre-reversal	Post-correct	Correct	585	1	5.96752	600	High
1003	Pre-reversal	Post-correct	Correct	586	1	6.01603	600	High
1003	Pre-reversal	Post-correct	Correct	587	1	6.40798	600	High
1003	Pre-reversal	Post-correct	Correct	588	1	5.86194	600	Low
1003	Pre-reversal	Post-correct	Correct	589	1	5.96643	600	Low
1003	Pre-reversal	Post-correct	Correct	590	1	5.72197	600	High
1003	Pre-reversal	Post-correct	Correct	591	1	5.72413	600	High
1003	Pre-reversal	Post-correct	Correct	592	1	6.29324	600	High
1003	Pre-reversal	Post-correct	Correct	593	1	5.76325	600	High
1003	Pre-reversal	Post-correct	Correct	594	1	6.05071	600	High
1003	Pre-reversal	Post-correct	Correct	595	1	6.26987	600	High
1003	Pre-reversal	Post-correct	Correct	597	1	5.99619	600	High
1003	Pre-reversal	Post-correct	Correct	598	1	5.73859	600	High
1003	Pre-reversal	Post-correct	Correct	599	1	6.07603	600	High
1003	Pre-reversal	Post-correct	Correct	600	1	5.99822	600	High
1003	Pre-reversal	Post-correct	Correct	601	1	6.03766	720	High
1003	Pre-reversal	Post-correct	Correct	602	1	6.05669	720	High
1003	Pre-reversal	Post-correct	Correct	603	1	5.83773	720	High
1003	Pre-reversal	Post-correct	Correct	604	1	5.85331	720	High
1003	Pre-reversal	Post-correct	Correct	606	1	5.867	720	High
1003	Pre-reversal	Post-correct	Correct	607	1	5.79876	720	High
1003	Pre-reversal	Post-correct	Correct	608	1	5.62746	720	High
1003	Pre-reversal	Post-correct	Correct	609	1	5.76202	720	High
1003	Pre-reversal	Post-correct	Correct	610	1	5.64923	720	High
1003	Pre-reversal	Post-correct	Correct	611	1	5.928	720	High
1003	Pre-reversal	Post-correct	Correct	613	1	5.83355	720	High
1003	Pre-reversal	Post-correct	Correct	614	1	5.81988	720	High
1003	Pre-reversal	Post-correct	Correct	615	1	5.85315	720	High
1003	Pre-reversal	Post-correct	Correct	616	1	6.11597	720	High
1003	Pre-reversal	Post-correct	Correct	617	1	5.83407	720	High
1003	Pre-reversal	Post-correct	Correct	618	1	5.83812	720	High
1003	Pre-reversal	Post-correct	Correct	619	1	5.76996	720	High
1003	Pre-reversal	Post-correct	Correct	620	1	5.90964	720	High
1003	Pre-reversal	Post-correct	Correct	621	1	5.58612	720	High
1003	Pre-reversal	Post-correct	Correct	622	1	5.86004	720	Low
1003	Pre-reversal	Post-correct	Correct	623	1	5.88998	720	Low
1003	Pre-reversal	Post-correct	Correct	624	1	5.99689	720	Low
1003	Pre-reversal	Post-correct	Correct	625	1	6.31866	720	High
1003	Pre-reversal	Post-correct	Wrong	626	0	6.03442	720	High
1003	Pre-reversal	Post-error	Correct	627	1	5.7157	720	Low
1003	Pre-reversal	Post-correct	Correct	628	1	6.08296	720	High
1003	Pre-reversal	Post-correct	Correct	629	1	6.09972	720	High
1003	Pre-reversal	Post-correct	Correct	630	1	5.78423	720	High
1003	Pre-reversal	Post-correct	Correct	631	1	6.08942	720	High
1003	Pre-reversal	Post-correct	Correct	632	1	5.87088	720	High
1003	Pre-reversal	Post-correct	Correct	633	1	5.97963	720	High
1003	Pre-reversal	Post-correct	Correct	634	1	6.00803	720	High
1003	Pre-reversal	Post-correct	Correct	635	1	5.99514	720	High
1003	Pre-reversal	Post-correct	Correct	636	1	6.01154	720	High
1003	Pre-reversal	Post-correct	Correct	637	1	5.92113	720	High
1003	Pre-reversal	Post-correct	Correct	639	1	6.06443	720	Low
1003	Pre-reversal	Post-correct	Correct	640	1	5.75673	720	High
1003	Pre-reversal	Post-correct	Correct	641	1	6.06931	720	High
1003	Pre-reversal	Post-correct	Correct	642	1	5.69633	720	High
1003	Pre-reversal	Post-correct	Correct	643	1	6.07568	720	High
1003	Pre-reversal	Post-correct	Correct	644	1	6.1453	720	High
1003	Pre-reversal	Post-correct	Correct	645	1	6.32541	720	Low
1003	Pre-reversal	Post-correct	Correct	646	1	6.16815	720	High
1003	Pre-reversal	Post-correct	Correct	647	1	6.15986	720	High
1003	Pre-reversal	Post-correct	Correct	648	1	5.90653	720	High
1003	Pre-reversal	Post-correct	Correct	649	1	5.81554	720	High
1003	Pre-reversal	Post-correct	Correct	650	1	6.10669	720	High
1003	Pre-reversal	Post-correct	Correct	651	1	5.66147	720	High
1003	Pre-reversal	Post-correct	Correct	652	1	5.89423	720	High
1003	Pre-reversal	Post-correct	Correct	653	1	5.84546	720	High
1003	Pre-reversal	Post-correct	Correct	654	1	6.17594	720	High
1003	Pre-reversal	Post-correct	Correct	655	1	5.8667	720	High
1003	Pre-reversal	Post-correct	Correct	656	1	5.66916	720	Low
1003	Pre-reversal	Post-correct	Correct	657	1	5.95886	720	High
1003	Pre-reversal	Post-correct	Correct	658	1	5.89328	720	Low
1003	Pre-reversal	Post-correct	Correct	659	1	6.11651	720	Low
1003	Pre-reversal	Post-correct	Correct	660	1	5.90268	720	High
1003	Pre-reversal	Post-correct	Correct	661	1	5.75595	720	High
1003	Pre-reversal	Post-correct	Correct	662	1	5.96648	720	Low
1003	Pre-reversal	Post-correct	Correct	663	1	6.07193	720	High
1003	Pre-reversal	Post-correct	Correct	664	1	5.81388	720	Low
1003	Pre-reversal	Post-correct	Correct	665	1	5.91961	720	High
1003	Pre-reversal	Post-correct	Correct	666	1	5.85312	720	High
1003	Pre-reversal	Post-correct	Correct	667	1	5.759	720	High
1003	Pre-reversal	Post-correct	Correct	668	1	6.07551	720	Low
1003	Pre-reversal	Post-correct	Correct	669	1	5.79439	720	High
1003	Pre-reversal	Post-correct	Correct	670	1	6.02706	720	Low
1003	Pre-reversal	Post-correct	Correct	671	1	5.79672	720	High
1003	Pre-reversal	Post-correct	Correct	672	1	6.00457	720	High
1003	Pre-reversal	Post-correct	Correct	673	1	5.89708	720	Low
1003	Pre-reversal	Post-correct	Correct	674	1	6.21597	720	High
1003	Pre-reversal	Post-correct	Correct	675	1	5.76648	720	High
1003	Pre-reversal	Post-correct	Correct	676	1	5.85639	720	Low
1003	Pre-reversal	Post-correct	Correct	677	1	5.84119	720	High
1003	Pre-reversal	Post-correct	Correct	678	1	5.81584	720	High
1003	Pre-reversal	Post-correct	Correct	679	1	5.81993	720	High
1003	Pre-reversal	Post-correct	Correct	680	1	6.25836	720	High
1003	Pre-reversal	Post-correct	Correct	681	1	6.05538	720	High
1003	Pre-reversal	Post-correct	Correct	683	1	5.64606	720	High
1003	Pre-reversal	Post-correct	Wrong	684	0	5.97775	720	Low
1003	Pre-reversal	Post-error	Correct	685	1	6.20237	720	High
1003	Pre-reversal	Post-correct	Correct	686	1	6.10773	720	High
1003	Pre-reversal	Post-correct	Correct	687	1	5.81129	720	High
1003	Pre-reversal	Post-correct	Correct	688	1	5.74759	720	High
1003	Pre-reversal	Post-correct	Correct	689	1	6.15302	720	High
1003	Pre-reversal	Post-correct	Wrong	690	0	6.11415	720	High
1003	Pre-reversal	Post-correct	Correct	692	1	5.81231	720	High
1003	Pre-reversal	Post-correct	Correct	693	1	5.87423	720	High
1003	Pre-reversal	Post-correct	Correct	694	1	5.8125	720	Low
1003	Pre-reversal	Post-correct	Correct	695	1	6.07733	720	High
1003	Pre-reversal	Post-correct	Correct	696	1	5.75827	720	Low
1003	Pre-reversal	Post-correct	Correct	697	1	6.02435	720	High
1003	Pre-reversal	Post-correct	Correct	698	1	5.86372	720	Low
1003	Pre-reversal	Post-correct	Correct	699	1	5.87144	720	High
1003	Pre-reversal	Post-correct	Correct	700	1	5.74126	720	High
1003	Pre-reversal	Post-correct	Correct	701	1	5.88104	720	High
1003	Pre-reversal	Post-correct	Correct	702	1	5.7711	720	High
1003	Pre-reversal	Post-correct	Correct	703	1	5.89429	720	High
1003	Pre-reversal	Post-correct	Correct	704	1	5.83971	720	Low
1003	Pre-reversal	Post-correct	Correct	705	1	5.73357	720	High
1003	Pre-reversal	Post-correct	Correct	706	1	6.08173	720	High
1003	Pre-reversal	Post-correct	Correct	707	1	5.91126	720	Low
1003	Pre-reversal	Post-correct	Correct	708	1	5.74695	720	High
1003	Pre-reversal	Post-correct	Correct	709	1	5.97116	720	High
1003	Pre-reversal	Post-correct	Correct	710	1	5.90081	720	High
1003	Pre-reversal	Post-correct	Correct	711	1	6.11672	720	High
1003	Pre-reversal	Post-correct	Correct	712	1	6.16562	720	High
1003	Pre-reversal	Post-correct	Correct	713	1	5.82949	720	High
1003	Pre-reversal	Post-correct	Correct	714	1	5.94422	720	Low
1003	Pre-reversal	Post-correct	Correct	717	1	6.17037	720	Low
1003	Pre-reversal	Post-correct	Correct	718	1	6.10127	720	High
1003	Pre-reversal	Post-correct	Correct	719	1	6.21424	720	High
1003	Pre-reversal	Post-correct	Correct	720	1	5.92042	720	High
1003	Pre-reversal	Post-correct	Correct	721	1	5.84516	840	High
1003	Pre-reversal	Post-correct	Correct	722	1	5.86614	840	Low
1003	Pre-reversal	Post-correct	Correct	723	1	6.10828	840	Low
1003	Pre-reversal	Post-correct	Correct	724	1	6.05042	840	High
1003	Pre-reversal	Post-correct	Correct	725	1	5.85892	840	High
1003	Pre-reversal	Post-correct	Correct	726	1	6.07082	840	High
1003	Pre-reversal	Post-correct	Correct	727	1	5.78205	840	Low
1003	Pre-reversal	Post-correct	Correct	728	1	5.93082	840	High
1003	Pre-reversal	Post-correct	Correct	729	1	5.78854	840	High
1003	Pre-reversal	Post-correct	Correct	730	1	6.36744	840	Low
1003	Pre-reversal	Post-correct	Correct	731	1	6.05443	840	Low
1003	Pre-reversal	Post-correct	Correct	732	1	5.85227	840	High
1003	Pre-reversal	Post-correct	Correct	733	1	6.08077	840	High
1003	Pre-reversal	Post-correct	Correct	734	1	6.23987	840	High
1003	Pre-reversal	Post-correct	Correct	735	1	5.8216	840	High
1003	Pre-reversal	Post-correct	Correct	736	1	5.89407	840	Low
1003	Pre-reversal	Post-correct	Correct	737	1	5.87941	840	High
1003	Pre-reversal	Post-correct	Correct	738	1	5.8061	840	High
1003	Pre-reversal	Post-correct	Correct	739	1	6.32021	840	Low
1003	Pre-reversal	Post-correct	Correct	740	1	5.84186	840	Low
1003	Pre-reversal	Post-correct	Correct	741	1	5.99599	840	High
1003	Pre-reversal	Post-correct	Correct	742	1	5.77006	840	High
1003	Pre-reversal	Post-correct	Correct	743	1	6.14967	840	High
1003	Pre-reversal	Post-correct	Correct	744	1	5.93127	840	Low
1003	Pre-reversal	Post-correct	Correct	746	1	5.76021	840	High
1003	Pre-reversal	Post-correct	Correct	747	1	6.15584	840	High
1003	Pre-reversal	Post-correct	Correct	748	1	5.75425	840	High
1003	Pre-reversal	Post-correct	Correct	749	1	5.74168	840	High
1003	Pre-reversal	Post-correct	Correct	750	1	5.85878	840	High
1003	Pre-reversal	Post-correct	Correct	751	1	5.8378	840	High
1003	Pre-reversal	Post-correct	Correct	752	1	5.96207	840	High
1003	Pre-reversal	Post-correct	Correct	753	1	6.23403	840	High
1003	Pre-reversal	Post-correct	Correct	754	1	5.87082	840	High
1003	Pre-reversal	Post-correct	Correct	755	1	5.80897	840	High
1003	Pre-reversal	Post-correct	Correct	756	1	5.78892	840	High
1003	Pre-reversal	Post-correct	Correct	757	1	6.02277	840	High
1003	Pre-reversal	Post-correct	Correct	758	1	5.69518	840	High
1003	Pre-reversal	Post-correct	Correct	759	1	5.99843	840	High
1003	Pre-reversal	Post-correct	Correct	760	1	5.77302	840	High
1003	Pre-reversal	Post-correct	Correct	761	1	5.77323	840	Low
1003	Pre-reversal	Post-correct	Correct	762	1	6.26077	840	High
1003	Pre-reversal	Post-correct	Correct	763	1	6.07235	840	High
1003	Pre-reversal	Post-correct	Correct	764	1	6.44743	840	High
1003	Pre-reversal	Post-correct	Correct	765	1	5.83815	840	High
1003	Pre-reversal	Post-correct	Correct	766	1	5.99283	840	High
1003	Pre-reversal	Post-correct	Correct	767	1	6.24852	840	High
1003	Pre-reversal	Post-correct	Correct	768	1	5.85017	840	High
1003	Pre-reversal	Post-correct	Correct	769	1	6.44374	840	High
1003	Pre-reversal	Post-correct	Correct	770	1	6.12848	840	High
1003	Pre-reversal	Post-correct	Correct	771	1	5.72186	840	High
1003	Pre-reversal	Post-correct	Correct	772	1	5.96151	840	Low
1003	Pre-reversal	Post-correct	Correct	773	1	5.80384	840	Low
1003	Pre-reversal	Post-correct	Correct	774	1	5.98882	840	High
1003	Pre-reversal	Post-correct	Correct	775	1	5.95495	840	High
1003	Pre-reversal	Post-correct	Correct	776	1	6.36825	840	High
1003	Pre-reversal	Post-correct	Correct	777	1	5.89836	840	High
1003	Pre-reversal	Post-correct	Correct	778	1	6.01898	840	High
1003	Pre-reversal	Post-correct	Correct	779	1	6.0681	840	High
1003	Pre-reversal	Post-correct	Correct	780	1	5.76595	840	High
1003	Pre-reversal	Post-correct	Correct	781	1	5.91713	840	High
1003	Pre-reversal	Post-correct	Correct	782	1	5.99976	840	High
1003	Pre-reversal	Post-correct	Correct	784	1	6.03265	840	High
1003	Pre-reversal	Post-correct	Correct	785	1	6.35065	840	High
1003	Pre-reversal	Post-correct	Correct	786	1	6.13757	840	High
1003	Pre-reversal	Post-correct	Correct	787	1	5.90172	840	High
1003	Pre-reversal	Post-correct	Correct	788	1	6.14364	840	High
1003	Pre-reversal	Post-correct	Correct	789	1	6.11753	840	High
1003	Pre-reversal	Post-correct	Correct	790	1	6.22743	840	Low
1003	Pre-reversal	Post-correct	Correct	791	1	5.9641	840	Low
1003	Pre-reversal	Post-correct	Correct	792	1	5.89316	840	High
1003	Pre-reversal	Post-correct	Correct	793	1	5.75344	840	High
1003	Pre-reversal	Post-correct	Correct	794	1	5.75346	840	High
[truncated: 78,481 more rows]
