# Supplementary material for: Computational signatures of uncertainty are reflected in motor cortex excitatory neurochemistry
Source: Nat Commun. 2025 Nov 4;16:9737. doi: 10.1038/s41467-025-64702-6 (PMC12586698; doi:10.1038/s41467-025-64702-6)
Supplement: Supplementary file 4 — Source data [file 41467_2025_64702_MOESM4_ESM.zip › Source data/Fig3.xlsx]

## Sheet: Fig3b
SID	Time	Session	Trial_number	bins	Session	1_4_posterior_mean	1_4_posterior_precision
1003	1	Pre-reversal	1	120	Pre-reversal	0	1
1003	2	Pre-reversal	2	120	Pre-reversal	-0.422089	1.18458
1003	3	Pre-reversal	3	120	Pre-reversal	-0.422089	1.09389
1003	4	Pre-reversal	4	120	Pre-reversal	-0.422089	1.01609
1003	5	Pre-reversal	5	120	Pre-reversal	-0.75549	1.18781
1003	6	Pre-reversal	6	120	Pre-reversal	-0.75549	1.09663
1003	7	Pre-reversal	7	120	Pre-reversal	-1.0141	1.23592
1003	8	Pre-reversal	8	120	Pre-reversal	-1.0141	1.13752
1003	9	Pre-reversal	9	120	Pre-reversal	-1.0141	1.05363
1003	10	Pre-reversal	10	120	Pre-reversal	-1.24033	1.17659
1003	11	Pre-reversal	11	120	Pre-reversal	-1.24033	1.08706
1003	12	Pre-reversal	12	120	Pre-reversal	-1.24033	1.0102
1003	13	Pre-reversal	13	120	Pre-reversal	-1.24033	0.943487
1003	14	Pre-reversal	14	120	Pre-reversal	-1.24033	0.88504
1003	15	Pre-reversal	15	120	Pre-reversal	-1.24033	0.833412
1003	16	Pre-reversal	16	120	Pre-reversal	-1.24033	0.787475
1003	17	Pre-reversal	17	120	Pre-reversal	-1.48412	0.92037
1003	18	Pre-reversal	18	120	Pre-reversal	-1.48412	0.864667
1003	19	Pre-reversal	19	120	Pre-reversal	-1.67544	0.965975
1003	20	Pre-reversal	20	120	Pre-reversal	-1.67544	0.904799
1003	21	Pre-reversal	21	120	Pre-reversal	-1.67544	0.85091
1003	22	Pre-reversal	22	120	Pre-reversal	-1.67544	0.803079
1003	23	Pre-reversal	23	120	Pre-reversal	-1.67544	0.760339
1003	24	Pre-reversal	24	120	Pre-reversal	-1.67544	0.721919
1003	25	Pre-reversal	25	120	Pre-reversal	-1.67544	0.687195
1003	26	Pre-reversal	26	120	Pre-reversal	-1.67544	0.655658
1003	27	Pre-reversal	27	120	Pre-reversal	-0.56674	0.759719
1003	28	Pre-reversal	28	120	Pre-reversal	-0.56674	0.72136
1003	29	Pre-reversal	29	120	Pre-reversal	-0.56674	0.686688
1003	30	Pre-reversal	30	120	Pre-reversal	-0.56674	0.655197
1003	31	Pre-reversal	31	120	Pre-reversal	-0.56674	0.626467
1003	32	Pre-reversal	32	120	Pre-reversal	-1.00229	0.831104
1003	33	Pre-reversal	33	120	Pre-reversal	-1.00229	0.785414
1003	34	Pre-reversal	34	120	Pre-reversal	-1.28765	0.940889
1003	35	Pre-reversal	35	120	Pre-reversal	-1.28765	0.882754
1003	36	Pre-reversal	36	120	Pre-reversal	-1.28765	0.831384
1003	37	Pre-reversal	37	120	Pre-reversal	-1.28765	0.785664
1003	38	Pre-reversal	38	120	Pre-reversal	-1.28765	0.744711
1003	39	Pre-reversal	39	120	Pre-reversal	-0.394288	0.877302
1003	40	Pre-reversal	40	120	Pre-reversal	-0.394288	0.826547
1003	41	Pre-reversal	41	120	Pre-reversal	-0.394288	0.781343
1003	42	Pre-reversal	42	120	Pre-reversal	-0.394288	0.740827
1003	43	Pre-reversal	43	120	Pre-reversal	-0.394288	0.704306
1003	44	Pre-reversal	44	120	Pre-reversal	-0.835952	0.911747
1003	45	Pre-reversal	45	120	Pre-reversal	-0.835952	0.857052
1003	46	Pre-reversal	46	120	Pre-reversal	-1.13256	1.0195
1003	47	Pre-reversal	47	120	Pre-reversal	-1.13256	0.951592
1003	48	Pre-reversal	48	120	Pre-reversal	-1.13256	0.892168
1003	49	Pre-reversal	49	120	Pre-reversal	-1.13256	0.83973
1003	50	Pre-reversal	50	120	Pre-reversal	-1.38188	0.977418
1003	51	Pre-reversal	51	120	Pre-reversal	-1.38188	0.914831
1003	52	Pre-reversal	52	120	Pre-reversal	-1.57861	1.0202
1003	53	Pre-reversal	53	120	Pre-reversal	-1.57861	0.952205
1003	54	Pre-reversal	54	120	Pre-reversal	-1.57861	0.892707
1003	55	Pre-reversal	55	120	Pre-reversal	-1.57861	0.840207
1003	56	Pre-reversal	56	120	Pre-reversal	-1.57861	0.793539
1003	57	Pre-reversal	57	120	Pre-reversal	-1.76998	0.893536
1003	58	Pre-reversal	58	120	Pre-reversal	-1.76998	0.840942
1003	59	Pre-reversal	59	120	Pre-reversal	-0.839761	0.918556
1003	60	Pre-reversal	60	120	Pre-reversal	-0.839761	0.863066
1003	61	Pre-reversal	61	120	Pre-reversal	-0.839761	0.813898
1003	62	Pre-reversal	62	120	Pre-reversal	-0.839761	0.770031
1003	63	Pre-reversal	63	120	Pre-reversal	-0.839761	0.73065
1003	64	Pre-reversal	64	120	Pre-reversal	-1.17273	0.905733
1003	65	Pre-reversal	65	120	Pre-reversal	-1.17273	0.851736
1003	66	Pre-reversal	66	120	Pre-reversal	-1.17273	0.803815
1003	67	Pre-reversal	67	120	Pre-reversal	-0.361641	0.941494
1003	68	Pre-reversal	68	120	Pre-reversal	-0.361641	0.883286
1003	69	Pre-reversal	69	120	Pre-reversal	-0.361641	0.831856
1003	70	Pre-reversal	70	120	Pre-reversal	-0.361641	0.786086
1003	71	Pre-reversal	71	120	Pre-reversal	-0.361641	0.74509
1003	72	Pre-reversal	72	120	Pre-reversal	-0.79374	0.950158
1003	73	Pre-reversal	73	120	Pre-reversal	-0.79374	0.890908
1003	74	Pre-reversal	74	120	Pre-reversal	-1.08943	1.05303
1003	75	Pre-reversal	75	120	Pre-reversal	-1.08943	0.980743
1003	76	Pre-reversal	76	120	Pre-reversal	-1.08943	0.917743
1003	77	Pre-reversal	77	120	Pre-reversal	-1.08943	0.862348
1003	78	Pre-reversal	78	120	Pre-reversal	-1.08943	0.81326
1003	79	Pre-reversal	79	120	Pre-reversal	-0.3082	0.95782
1003	80	Pre-reversal	80	120	Pre-reversal	-0.3082	0.89764
1003	81	Pre-reversal	81	120	Pre-reversal	-0.3082	0.844575
1003	82	Pre-reversal	82	120	Pre-reversal	-0.3082	0.797434
1003	83	Pre-reversal	83	120	Pre-reversal	-0.3082	0.755278
1003	84	Pre-reversal	84	120	Pre-reversal	-0.748709	0.961511
1003	85	Pre-reversal	85	120	Pre-reversal	-0.748709	0.900881
1003	86	Pre-reversal	86	120	Pre-reversal	-0.748709	0.847444
1003	87	Pre-reversal	87	120	Pre-reversal	-0.748709	0.799991
1003	88	Pre-reversal	88	120	Pre-reversal	-1.07785	0.975566
1003	89	Pre-reversal	89	120	Pre-reversal	-1.07785	0.913209
1003	90	Pre-reversal	90	120	Pre-reversal	-1.32019	1.04778
1003	91	Pre-reversal	91	120	Pre-reversal	-1.32019	0.976191
1003	92	Pre-reversal	92	120	Pre-reversal	-1.32019	0.913756
1003	93	Pre-reversal	93	120	Pre-reversal	-1.32019	0.858827
1003	94	Pre-reversal	94	120	Pre-reversal	-1.32019	0.810128
1003	95	Pre-reversal	95	120	Pre-reversal	-0.474309	0.933011
1003	96	Pre-reversal	96	120	Pre-reversal	-0.474309	0.875815
1003	97	Pre-reversal	97	120	Pre-reversal	-0.474309	0.825227
1003	98	Pre-reversal	98	120	Pre-reversal	-0.474309	0.780163
1003	99	Pre-reversal	99	120	Pre-reversal	-0.867251	0.976217
1003	100	Pre-reversal	100	120	Pre-reversal	-0.867251	0.913779
1003	101	Pre-reversal	101	120	Pre-reversal	-0.867251	0.858847
1003	102	Pre-reversal	102	120	Pre-reversal	-0.867251	0.810145
1003	103	Pre-reversal	103	120	Pre-reversal	-0.867251	0.766671
1003	104	Pre-reversal	104	120	Pre-reversal	-0.114879	0.935938
1003	105	Pre-reversal	105	120	Pre-reversal	-0.114879	0.878393
1003	106	Pre-reversal	106	120	Pre-reversal	-0.114879	0.827515
1003	107	Pre-reversal	107	120	Pre-reversal	-0.114879	0.782209
1003	108	Pre-reversal	108	120	Pre-reversal	-0.114879	0.741605
1003	109	Pre-reversal	109	120	Pre-reversal	-0.60882	0.954187
1003	110	Pre-reversal	110	120	Pre-reversal	-0.60882	0.894448
1003	111	Pre-reversal	111	120	Pre-reversal	-0.60882	0.841749
1003	112	Pre-reversal	112	120	Pre-reversal	-0.60882	0.794914
1003	113	Pre-reversal	113	120	Pre-reversal	-0.60882	0.753017
1003	114	Pre-reversal	114	120	Pre-reversal	0.0776307	0.943508
1003	115	Pre-reversal	115	120	Pre-reversal	0.0776307	0.885058
1003	116	Pre-reversal	116	120	Pre-reversal	0.0776307	0.833428
1003	117	Pre-reversal	117	120	Pre-reversal	0.0776307	0.787489
1003	118	Pre-reversal	118	120	Pre-reversal	0.0776307	0.74635
1003	119	Pre-reversal	119	120	Pre-reversal	-0.464018	0.95892
1003	120	Pre-reversal	120	120	Pre-reversal	-0.464018	0.898606
1003	121	Pre-reversal	121	240	Pre-reversal	-0.464018	0.845431
1003	122	Pre-reversal	122	240	Pre-reversal	-0.836922	1.03521
1003	123	Pre-reversal	123	240	Pre-reversal	-0.836922	0.965266
1003	124	Pre-reversal	124	240	Pre-reversal	-1.10793	1.11505
1003	125	Pre-reversal	125	240	Pre-reversal	-1.10793	1.03432
1003	126	Pre-reversal	126	240	Pre-reversal	-1.10793	0.964493
1003	127	Pre-reversal	127	240	Pre-reversal	-1.10793	0.903499
1003	128	Pre-reversal	128	240	Pre-reversal	-1.10793	0.84976
1003	129	Pre-reversal	129	240	Pre-reversal	-1.35903	0.988681
1003	130	Pre-reversal	130	240	Pre-reversal	-1.35903	0.92469
1003	131	Pre-reversal	131	240	Pre-reversal	-1.35903	0.868479
1003	132	Pre-reversal	132	240	Pre-reversal	-1.35903	0.818711
1003	133	Pre-reversal	133	240	Pre-reversal	-1.35903	0.774337
1003	134	Pre-reversal	134	240	Pre-reversal	-0.472213	0.897146
1003	135	Pre-reversal	135	240	Pre-reversal	-0.472213	0.844138
1003	136	Pre-reversal	136	240	Pre-reversal	-0.472213	0.797044
1003	137	Pre-reversal	137	240	Pre-reversal	-0.472213	0.754928
1003	138	Pre-reversal	138	240	Pre-reversal	-0.472213	0.717039
1003	139	Pre-reversal	139	240	Pre-reversal	-0.472213	0.682771
1003	140	Pre-reversal	140	240	Pre-reversal	-0.472213	0.65163
1003	141	Pre-reversal	141	240	Pre-reversal	-0.472213	0.623205
1003	142	Pre-reversal	142	240	Pre-reversal	-0.932909	0.833722
1003	143	Pre-reversal	143	240	Pre-reversal	-0.932909	0.787752
1003	144	Pre-reversal	144	240	Pre-reversal	-1.23035	0.949208
1003	145	Pre-reversal	145	240	Pre-reversal	-1.23035	0.890072
1003	146	Pre-reversal	146	240	Pre-reversal	-1.23035	0.837872
1003	147	Pre-reversal	147	240	Pre-reversal	-1.23035	0.791456
1003	148	Pre-reversal	148	240	Pre-reversal	-1.23035	0.749913
1003	149	Pre-reversal	149	240	Pre-reversal	-1.48513	0.887503
1003	150	Pre-reversal	150	240	Pre-reversal	-1.48513	0.835595
1003	151	Pre-reversal	151	240	Pre-reversal	-1.68158	0.93998
1003	152	Pre-reversal	152	240	Pre-reversal	-1.68158	0.881954
1003	153	Pre-reversal	153	240	Pre-reversal	-1.68158	0.830674
1003	154	Pre-reversal	154	240	Pre-reversal	-1.68158	0.785031
1003	155	Pre-reversal	155	240	Pre-reversal	-1.86059	0.876415
1003	156	Pre-reversal	156	240	Pre-reversal	-1.86059	0.825759
1003	157	Pre-reversal	157	240	Pre-reversal	-2.01066	0.897147
1003	158	Pre-reversal	158	240	Pre-reversal	-2.01066	0.844139
1003	159	Pre-reversal	159	240	Pre-reversal	-2.01066	0.797046
1003	160	Pre-reversal	160	240	Pre-reversal	-2.14812	0.859073
1003	161	Pre-reversal	161	240	Pre-reversal	-2.14812	0.810346
1003	162	Pre-reversal	162	240	Pre-reversal	-1.10737	0.860436
1003	163	Pre-reversal	163	240	Pre-reversal	-1.10737	0.811559
1003	164	Pre-reversal	164	240	Pre-reversal	-1.10737	0.767937
1003	165	Pre-reversal	165	240	Pre-reversal	-1.10737	0.728764
1003	166	Pre-reversal	166	240	Pre-reversal	-1.38958	0.880072
1003	167	Pre-reversal	167	240	Pre-reversal	-1.38958	0.829005
1003	168	Pre-reversal	168	240	Pre-reversal	-1.38958	0.78354
1003	169	Pre-reversal	169	240	Pre-reversal	-1.61061	0.902486
1003	170	Pre-reversal	170	240	Pre-reversal	-1.61061	0.848864
1003	171	Pre-reversal	171	240	Pre-reversal	-1.61061	0.801257
1003	172	Pre-reversal	172	240	Pre-reversal	-1.61061	0.758706
1003	173	Pre-reversal	173	240	Pre-reversal	-1.61061	0.720446
1003	174	Pre-reversal	174	240	Pre-reversal	-1.81252	0.824641
1003	175	Pre-reversal	175	240	Pre-reversal	-1.81252	0.77964
1003	176	Pre-reversal	176	240	Pre-reversal	-1.81252	0.739296
1003	177	Pre-reversal	177	240	Pre-reversal	-0.76868	0.823562
1003	178	Pre-reversal	178	240	Pre-reversal	-0.76868	0.778676
1003	179	Pre-reversal	179	240	Pre-reversal	-0.76868	0.738429
1003	180	Pre-reversal	180	240	Pre-reversal	-0.76868	0.702138
1003	181	Pre-reversal	181	240	Pre-reversal	-0.76868	0.669247
1003	182	Pre-reversal	182	240	Pre-reversal	-0.76868	0.6393
1003	183	Pre-reversal	183	240	Pre-reversal	-0.76868	0.611918
1003	184	Pre-reversal	184	240	Pre-reversal	-0.76868	0.586786
1003	185	Pre-reversal	185	240	Pre-reversal	-0.76868	0.563636
1003	186	Pre-reversal	186	240	Pre-reversal	-0.76868	0.542244
1003	187	Pre-reversal	187	240	Pre-reversal	-1.19741	0.738841
1003	188	Pre-reversal	188	240	Pre-reversal	-1.19741	0.702511
1003	189	Pre-reversal	189	240	Pre-reversal	-0.291385	0.847727
1003	190	Pre-reversal	190	240	Pre-reversal	-0.291385	0.800244
1003	191	Pre-reversal	191	240	Pre-reversal	-0.291385	0.757797
1003	192	Pre-reversal	192	240	Pre-reversal	-0.291385	0.719627
1003	193	Pre-reversal	193	240	Pre-reversal	-0.291385	0.685118
1003	194	Pre-reversal	194	240	Pre-reversal	-0.767343	0.898534
1003	195	Pre-reversal	195	240	Pre-reversal	-0.767343	0.845367
1003	196	Pre-reversal	196	240	Pre-reversal	-0.767343	0.79814
1003	197	Pre-reversal	197	240	Pre-reversal	-0.767343	0.755911
1003	198	Pre-reversal	198	240	Pre-reversal	-0.767343	0.717926
1003	199	Pre-reversal	199	240	Pre-reversal	-1.11958	0.900106
1003	200	Pre-reversal	200	240	Pre-reversal	-1.11958	0.846758
1003	201	Pre-reversal	201	240	Pre-reversal	-1.11958	0.79938
1003	202	Pre-reversal	202	240	Pre-reversal	-1.11958	0.757023
1003	203	Pre-reversal	203	240	Pre-reversal	-1.11958	0.718929
1003	204	Pre-reversal	204	240	Pre-reversal	-0.253032	0.870013
1003	205	Pre-reversal	205	240	Pre-reversal	-0.253032	0.820074
1003	206	Pre-reversal	206	240	Pre-reversal	-0.253032	0.775556
1003	207	Pre-reversal	207	240	Pre-reversal	-0.253032	0.735623
1003	208	Pre-reversal	208	240	Pre-reversal	-0.253032	0.699601
1003	209	Pre-reversal	209	240	Pre-reversal	-0.731768	0.912983
1003	210	Pre-reversal	210	240	Pre-reversal	-0.731768	0.858144
1003	211	Pre-reversal	211	240	Pre-reversal	-1.04747	1.02883
1003	212	Pre-reversal	212	240	Pre-reversal	-1.04747	0.959716
1003	213	Pre-reversal	213	240	Pre-reversal	-1.04747	0.899305
1003	214	Pre-reversal	214	240	Pre-reversal	-1.04747	0.846049
1003	215	Pre-reversal	215	240	Pre-reversal	-1.30954	0.991009
1003	216	Pre-reversal	216	240	Pre-reversal	-1.30954	0.926726
1003	217	Pre-reversal	217	240	Pre-reversal	-1.30954	0.870275
1003	218	Pre-reversal	218	240	Pre-reversal	-1.30954	0.820307
1003	219	Pre-reversal	219	240	Pre-reversal	-1.53492	0.943145
1003	220	Pre-reversal	220	240	Pre-reversal	-1.53492	0.884739
1003	221	Pre-reversal	221	240	Pre-reversal	-1.53492	0.833145
1003	222	Pre-reversal	222	240	Pre-reversal	-1.53492	0.787236
1003	223	Pre-reversal	223	240	Pre-reversal	-1.53492	0.746123
1003	224	Pre-reversal	224	240	Pre-reversal	-0.5726	0.85494
1003	225	Pre-reversal	225	240	Pre-reversal	-0.5726	0.806668
1003	226	Pre-reversal	226	240	Pre-reversal	-0.5726	0.763556
1003	227	Pre-reversal	227	240	Pre-reversal	-0.5726	0.724818
1003	228	Pre-reversal	228	240	Pre-reversal	-0.5726	0.689821
1003	229	Pre-reversal	229	240	Pre-reversal	-0.978436	0.888626
1003	230	Pre-reversal	230	240	Pre-reversal	-0.978436	0.836591
1003	231	Pre-reversal	231	240	Pre-reversal	-0.243462	0.988875
1003	232	Pre-reversal	232	240	Pre-reversal	-0.243462	0.92486
1003	233	Pre-reversal	233	240	Pre-reversal	-0.243462	0.868629
1003	234	Pre-reversal	234	240	Pre-reversal	-0.243462	0.818844
1003	235	Pre-reversal	235	240	Pre-reversal	-0.243462	0.774456
1003	236	Pre-reversal	236	240	Pre-reversal	-0.691422	0.980965
1003	237	Pre-reversal	237	240	Pre-reversal	-0.691422	0.917938
1003	238	Pre-reversal	238	240	Pre-reversal	-0.691422	0.86252
1003	239	Pre-reversal	239	240	Pre-reversal	-0.0481445	1.03576
1003	240	Pre-reversal	240	240	Pre-reversal	-0.0481445	0.965748
1003	241	Pre-reversal	241	360	Pre-reversal	-0.0481445	0.9046
1003	242	Pre-reversal	242	360	Pre-reversal	-0.0481445	0.850734
1003	243	Pre-reversal	243	360	Pre-reversal	-0.0481445	0.802922
1003	244	Pre-reversal	244	360	Pre-reversal	-0.0481445	0.760199
1003	245	Pre-reversal	245	360	Pre-reversal	-0.0481445	0.721792
1003	246	Pre-reversal	246	360	Pre-reversal	0.498354	0.936935
1003	247	Pre-reversal	247	360	Pre-reversal	0.498354	0.879272
1003	248	Pre-reversal	248	360	Pre-reversal	0.498354	0.828295
1003	249	Pre-reversal	249	360	Pre-reversal	0.498354	0.782905
1003	250	Pre-reversal	250	360	Pre-reversal	0.498354	0.742232
1003	251	Pre-reversal	251	360	Pre-reversal	-0.162951	0.940674
1003	252	Pre-reversal	252	360	Pre-reversal	-0.162951	0.882564
1003	253	Pre-reversal	253	360	Pre-reversal	-0.588449	1.07956
1003	254	Pre-reversal	254	360	Pre-reversal	-0.588449	1.00372
1003	255	Pre-reversal	255	360	Pre-reversal	-0.588449	0.937832
1003	256	Pre-reversal	256	360	Pre-reversal	-0.588449	0.880062
1003	257	Pre-reversal	257	360	Pre-reversal	-0.588449	0.828996
1003	258	Pre-reversal	258	360	Pre-reversal	0.0462585	1.01308
1003	259	Pre-reversal	259	360	Pre-reversal	0.0462585	0.945999
1003	260	Pre-reversal	260	360	Pre-reversal	0.0462585	0.88725
1003	261	Pre-reversal	261	360	Pre-reversal	0.0462585	0.835371
1003	262	Pre-reversal	262	360	Pre-reversal	0.516321	1.03909
1003	263	Pre-reversal	263	360	Pre-reversal	0.516321	0.96864
1003	264	Pre-reversal	264	360	Pre-reversal	0.516321	0.907137
1003	265	Pre-reversal	265	360	Pre-reversal	0.516321	0.852977
1003	266	Pre-reversal	266	360	Pre-reversal	0.516321	0.80492
1003	267	Pre-reversal	267	360	Pre-reversal	-0.112455	0.996041
1003	268	Pre-reversal	268	360	Pre-reversal	-0.112455	0.931125
1003	269	Pre-reversal	269	360	Pre-reversal	-0.532546	1.12336
1003	270	Pre-reversal	270	360	Pre-reversal	-0.532546	1.04147
1003	271	Pre-reversal	271	360	Pre-reversal	-0.532546	0.970712
1003	272	Pre-reversal	272	360	Pre-reversal	-0.532546	0.908953
1003	273	Pre-reversal	273	360	Pre-reversal	-0.532546	0.854583
1003	274	Pre-reversal	274	360	Pre-reversal	0.0736288	1.03943
1003	275	Pre-reversal	275	360	Pre-reversal	0.0736288	0.968936
1003	276	Pre-reversal	276	360	Pre-reversal	0.0736288	0.907396
1003	277	Pre-reversal	277	360	Pre-reversal	0.0736288	0.853206
1003	278	Pre-reversal	278	360	Pre-reversal	0.0736288	0.805124
1003	279	Pre-reversal	279	360	Pre-reversal	0.0736288	0.762173
1003	280	Pre-reversal	280	360	Pre-reversal	0.0736288	0.723572
1003	281	Pre-reversal	281	360	Pre-reversal	0.0736288	0.688692
1003	282	Pre-reversal	282	360	Pre-reversal	-0.498125	0.906682
1003	283	Pre-reversal	283	360	Pre-reversal	-0.498125	0.852575
1003	284	Pre-reversal	284	360	Pre-reversal	-0.498125	0.804562
1003	285	Pre-reversal	285	360	Pre-reversal	0.125903	0.99678
1003	286	Pre-reversal	286	360	Pre-reversal	0.125903	0.931771
1003	287	Pre-reversal	287	360	Pre-reversal	0.125903	0.874723
1003	288	Pre-reversal	288	360	Pre-reversal	0.562481	1.07327
1003	289	Pre-reversal	289	360	Pre-reversal	0.562481	0.998275
1003	290	Pre-reversal	290	360	Pre-reversal	0.562481	0.933078
1003	291	Pre-reversal	291	360	Pre-reversal	0.562481	0.875874
1003	292	Pre-reversal	292	360	Pre-reversal	0.562481	0.825279
1003	293	Pre-reversal	293	360	Pre-reversal	-0.0673441	1.01143
1003	294	Pre-reversal	294	360	Pre-reversal	-0.0673441	0.944563
1003	295	Pre-reversal	295	360	Pre-reversal	-0.492781	1.1357
1003	296	Pre-reversal	296	360	Pre-reversal	-0.492781	1.05207
1003	297	Pre-reversal	297	360	Pre-reversal	-0.492781	0.979911
1003	298	Pre-reversal	298	360	Pre-reversal	-0.492781	0.917015
1003	299	Pre-reversal	299	360	Pre-reversal	-0.492781	0.861705
1003	300	Pre-reversal	300	360	Pre-reversal	-0.854614	1.0481
1003	301	Pre-reversal	301	360	Pre-reversal	-0.854614	0.976469
1003	302	Pre-reversal	302	360	Pre-reversal	-1.1203	1.12338
1003	303	Pre-reversal	303	360	Pre-reversal	-1.1203	1.04149
1003	304	Pre-reversal	304	360	Pre-reversal	-1.1203	0.970726
1003	305	Pre-reversal	305	360	Pre-reversal	-1.1203	0.908965
1003	306	Pre-reversal	306	360	Pre-reversal	-1.1203	0.854594
1003	307	Pre-reversal	307	360	Pre-reversal	-0.360037	0.991821
1003	308	Pre-reversal	308	360	Pre-reversal	-0.360037	0.927437
1003	309	Pre-reversal	309	360	Pre-reversal	-0.360037	0.870902
1003	310	Pre-reversal	310	360	Pre-reversal	-0.360037	0.820863
1003	311	Pre-reversal	311	360	Pre-reversal	-0.360037	0.776262
1003	312	Pre-reversal	312	360	Pre-reversal	-0.360037	0.736258
1003	313	Pre-reversal	313	360	Pre-reversal	-0.360037	0.700175
1003	314	Pre-reversal	314	360	Pre-reversal	-0.360037	0.667464
1003	315	Pre-reversal	315	360	Pre-reversal	-0.827163	0.879743
1003	316	Pre-reversal	316	360	Pre-reversal	-0.827163	0.828713
1003	317	Pre-reversal	317	360	Pre-reversal	-1.13295	0.994959
1003	318	Pre-reversal	318	360	Pre-reversal	-1.13295	0.930179
1003	319	Pre-reversal	319	360	Pre-reversal	-1.13295	0.87332
1003	320	Pre-reversal	320	360	Pre-reversal	-1.13295	0.823011
1003	321	Pre-reversal	321	360	Pre-reversal	-1.13295	0.778183
1003	322	Pre-reversal	322	360	Pre-reversal	-1.13295	0.737986
1003	323	Pre-reversal	323	360	Pre-reversal	-1.40791	0.886005
1003	324	Pre-reversal	324	360	Pre-reversal	-1.40791	0.834268
1003	325	Pre-reversal	325	360	Pre-reversal	-1.61566	0.946165
1003	326	Pre-reversal	326	360	Pre-reversal	-1.61566	0.887396
1003	327	Pre-reversal	327	360	Pre-reversal	-1.61566	0.835501
1003	328	Pre-reversal	328	360	Pre-reversal	-1.61566	0.78934
1003	329	Pre-reversal	329	360	Pre-reversal	-1.80273	0.886326
1003	330	Pre-reversal	330	360	Pre-reversal	-1.80273	0.834552
1003	331	Pre-reversal	331	360	Pre-reversal	-1.95825	0.909984
1003	332	Pre-reversal	332	360	Pre-reversal	-1.95825	0.855494
1003	333	Pre-reversal	333	360	Pre-reversal	-1.95825	0.807162
1003	334	Pre-reversal	334	360	Pre-reversal	-1.95825	0.763998
1003	335	Pre-reversal	335	360	Pre-reversal	-1.95825	0.725216
1003	336	Pre-reversal	336	360	Pre-reversal	-0.860826	0.798548
1003	337	Pre-reversal	337	360	Pre-reversal	-0.860826	0.756276
1003	338	Pre-reversal	338	360	Pre-reversal	-0.860826	0.718255
1003	339	Pre-reversal	339	360	Pre-reversal	-0.860826	0.683874
1003	340	Pre-reversal	340	360	Pre-reversal	-0.860826	0.652634
1003	341	Pre-reversal	341	360	Pre-reversal	-0.860826	0.624124
1003	342	Pre-reversal	342	360	Pre-reversal	0.0102477	0.806859
1003	343	Pre-reversal	343	360	Pre-reversal	0.0102477	0.763727
1003	344	Pre-reversal	344	360	Pre-reversal	0.0102477	0.724972
1003	345	Pre-reversal	345	360	Pre-reversal	0.0102477	0.689961
1003	346	Pre-reversal	346	360	Pre-reversal	-0.543132	0.908168
1003	347	Pre-reversal	347	360	Pre-reversal	-0.543132	0.853889
1003	348	Pre-reversal	348	360	Pre-reversal	-0.897083	1.03817
1003	349	Pre-reversal	349	360	Pre-reversal	-0.897083	0.967837
1003	350	Pre-reversal	350	360	Pre-reversal	-0.897083	0.906432
1003	351	Pre-reversal	351	360	Pre-reversal	-0.897083	0.852354
1003	352	Pre-reversal	352	360	Pre-reversal	-0.897083	0.804365
1003	353	Pre-reversal	353	360	Pre-reversal	-0.897083	0.761492
1003	354	Pre-reversal	354	360	Pre-reversal	-0.897083	0.722958
1003	355	Pre-reversal	355	360	Pre-reversal	-0.897083	0.688137
1003	356	Pre-reversal	356	360	Pre-reversal	-1.233	0.862268
1003	357	Pre-reversal	357	360	Pre-reversal	-1.233	0.813189
1003	358	Pre-reversal	358	360	Pre-reversal	-1.233	0.769396
1003	359	Pre-reversal	359	360	Pre-reversal	-1.233	0.730078
1003	360	Pre-reversal	360	360	Pre-reversal	-1.233	0.694584
1003	361	Pre-reversal	361	480	Pre-reversal	-1.233	0.662381
1003	362	Pre-reversal	362	480	Pre-reversal	-1.51236	0.807767
1003	363	Pre-reversal	363	480	Pre-reversal	-1.51236	0.764541
1003	364	Pre-reversal	364	480	Pre-reversal	-1.51236	0.725706
1003	365	Pre-reversal	365	480	Pre-reversal	-1.51236	0.690625
1003	366	Pre-reversal	366	480	Pre-reversal	-1.51236	0.658779
1003	367	Pre-reversal	367	480	Pre-reversal	-0.45875	0.777718
1003	368	Pre-reversal	368	480	Pre-reversal	-0.45875	0.737568
1003	369	Pre-reversal	369	480	Pre-reversal	-0.45875	0.70136
1003	370	Pre-reversal	370	480	Pre-reversal	-0.45875	0.66854
1003	371	Pre-reversal	371	480	Pre-reversal	-0.45875	0.638655
1003	372	Pre-reversal	372	480	Pre-reversal	-0.915116	0.848622
1003	373	Pre-reversal	373	480	Pre-reversal	-0.915116	0.801041
1003	374	Pre-reversal	374	480	Pre-reversal	-0.173402	0.962696
1003	375	Pre-reversal	375	480	Pre-reversal	-0.173402	0.901922
1003	376	Pre-reversal	376	480	Pre-reversal	-0.173402	0.848365
1003	377	Pre-reversal	377	480	Pre-reversal	-0.173402	0.800812
1003	378	Pre-reversal	378	480	Pre-reversal	-0.173402	0.758307
1003	379	Pre-reversal	379	480	Pre-reversal	-0.173402	0.720086
1003	380	Pre-reversal	380	480	Pre-reversal	-0.173402	0.685534
1003	381	Pre-reversal	381	480	Pre-reversal	-0.173402	0.654146
1003	382	Pre-reversal	382	480	Pre-reversal	-0.696226	0.873636
1003	383	Pre-reversal	383	480	Pre-reversal	-0.696226	0.823292
1003	384	Pre-reversal	384	480	Pre-reversal	-1.02873	1.00043
1003	385	Pre-reversal	385	480	Pre-reversal	-1.02873	0.934958
1003	386	Pre-reversal	386	480	Pre-reversal	-1.02873	0.87753
1003	387	Pre-reversal	387	480	Pre-reversal	-1.02873	0.826749
1003	388	Pre-reversal	388	480	Pre-reversal	-1.02873	0.781524
1003	389	Pre-reversal	389	480	Pre-reversal	-0.240831	0.934977
1003	390	Pre-reversal	390	480	Pre-reversal	-0.240831	0.877548
1003	391	Pre-reversal	391	480	Pre-reversal	-0.240831	0.826765
1003	392	Pre-reversal	392	480	Pre-reversal	-0.240831	0.781538
1003	393	Pre-reversal	393	480	Pre-reversal	-0.240831	0.741002
1003	394	Pre-reversal	394	480	Pre-reversal	-0.703649	0.950874
1003	395	Pre-reversal	395	480	Pre-reversal	-0.703649	0.891537
1003	396	Pre-reversal	396	480	Pre-reversal	-1.01574	1.06061
1003	397	Pre-reversal	397	480	Pre-reversal	-1.01574	0.987315
1003	398	Pre-reversal	398	480	Pre-reversal	-1.01574	0.923496
1003	399	Pre-reversal	399	480	Pre-reversal	-1.26593	1.0626
1003	400	Pre-reversal	400	480	Pre-reversal	-1.26593	0.989042
1003	401	Pre-reversal	401	480	Pre-reversal	-1.46651	1.09658
1003	402	Pre-reversal	402	480	Pre-reversal	-1.46651	1.01841
1003	403	Pre-reversal	403	480	Pre-reversal	-1.46651	0.950647
1003	404	Pre-reversal	404	480	Pre-reversal	-1.46651	0.891337
1003	405	Pre-reversal	405	480	Pre-reversal	-1.46651	0.838993
1003	406	Pre-reversal	406	480	Pre-reversal	-0.6065	0.944783
1003	407	Pre-reversal	407	480	Pre-reversal	-0.6065	0.88618
1003	408	Pre-reversal	408	480	Pre-reversal	-0.6065	0.834423
1003	409	Pre-reversal	409	480	Pre-reversal	-0.6065	0.788378
1003	410	Pre-reversal	410	480	Pre-reversal	-0.6065	0.747148
1003	411	Pre-reversal	411	480	Pre-reversal	-0.982535	0.938366
1003	412	Pre-reversal	412	480	Pre-reversal	-0.982535	0.880532
1003	413	Pre-reversal	413	480	Pre-reversal	-1.24761	1.02761
1003	414	Pre-reversal	414	480	Pre-reversal	-1.24761	0.958654
1003	415	Pre-reversal	415	480	Pre-reversal	-1.24761	0.898372
1003	416	Pre-reversal	416	480	Pre-reversal	-1.24761	0.845224
1003	417	Pre-reversal	417	480	Pre-reversal	-1.24761	0.798012
1003	418	Pre-reversal	418	480	Pre-reversal	-0.411464	0.929131
1003	419	Pre-reversal	419	480	Pre-reversal	-0.411464	0.872395
1003	420	Pre-reversal	420	480	Pre-reversal	-0.411464	0.82219
1003	421	Pre-reversal	421	480	Pre-reversal	-0.411464	0.777449
1003	422	Pre-reversal	422	480	Pre-reversal	-0.411464	0.737325
1003	423	Pre-reversal	423	480	Pre-reversal	-0.835082	0.940851
1003	424	Pre-reversal	424	480	Pre-reversal	-0.835082	0.882719
1003	425	Pre-reversal	425	480	Pre-reversal	-0.835082	0.831354
1003	426	Pre-reversal	426	480	Pre-reversal	-0.135316	0.996659
1003	427	Pre-reversal	427	480	Pre-reversal	-0.135316	0.931666
1003	428	Pre-reversal	428	480	Pre-reversal	-0.135316	0.87463
1003	429	Pre-reversal	429	480	Pre-reversal	-0.135316	0.824174
1003	430	Pre-reversal	430	480	Pre-reversal	0.383882	1.02808
1003	431	Pre-reversal	431	480	Pre-reversal	0.383882	0.959067
1003	432	Pre-reversal	432	480	Pre-reversal	0.383882	0.898735
1003	433	Pre-reversal	433	480	Pre-reversal	0.383882	0.845545
1003	434	Pre-reversal	434	480	Pre-reversal	0.383882	0.798299
1003	435	Pre-reversal	435	480	Pre-reversal	-0.212679	0.997064
1003	436	Pre-reversal	436	480	Pre-reversal	-0.212679	0.932019
1003	437	Pre-reversal	437	480	Pre-reversal	-0.611053	1.12214
1003	438	Pre-reversal	438	480	Pre-reversal	-0.611053	1.04042
1003	439	Pre-reversal	439	480	Pre-reversal	-0.611053	0.969794
1003	440	Pre-reversal	440	480	Pre-reversal	-0.611053	0.908148
1003	441	Pre-reversal	441	480	Pre-reversal	-0.611053	0.853871
1003	442	Pre-reversal	442	480	Pre-reversal	0.0159607	1.03376
1003	443	Pre-reversal	443	480	Pre-reversal	0.0159607	0.964006
1003	444	Pre-reversal	444	480	Pre-reversal	0.0159607	0.903071
1003	445	Pre-reversal	445	480	Pre-reversal	0.0159607	0.849382
1003	446	Pre-reversal	446	480	Pre-reversal	0.0159607	0.801718
1003	447	Pre-reversal	447	480	Pre-reversal	-0.483483	1.0091
1003	448	Pre-reversal	448	480	Pre-reversal	-0.483483	0.94253
1003	449	Pre-reversal	449	480	Pre-reversal	-0.824003	1.12014
1003	450	Pre-reversal	450	480	Pre-reversal	-0.824003	1.0387
1003	451	Pre-reversal	451	480	Pre-reversal	-0.824003	0.968302
1003	452	Pre-reversal	452	480	Pre-reversal	-0.824003	0.90684
1003	453	Pre-reversal	453	480	Pre-reversal	-0.824003	0.852715
1003	454	Pre-reversal	454	480	Pre-reversal	-0.140287	1.01663
1003	455	Pre-reversal	455	480	Pre-reversal	-0.140287	0.949093
1003	456	Pre-reversal	456	480	Pre-reversal	-0.140287	0.889971
1003	457	Pre-reversal	457	480	Pre-reversal	0.352107	1.08656
1003	458	Pre-reversal	458	480	Pre-reversal	0.352107	1.00976
1003	459	Pre-reversal	459	480	Pre-reversal	0.352107	0.943104
1003	460	Pre-reversal	460	480	Pre-reversal	0.352107	0.884703
1003	461	Pre-reversal	461	480	Pre-reversal	0.352107	0.833113
1003	462	Pre-reversal	462	480	Pre-reversal	-0.218132	1.02962
1003	463	Pre-reversal	463	480	Pre-reversal	-0.218132	0.960403
1003	464	Pre-reversal	464	480	Pre-reversal	-0.60671	1.14696
1003	465	Pre-reversal	465	480	Pre-reversal	-0.60671	1.06172
1003	466	Pre-reversal	466	480	Pre-reversal	-0.60671	0.988278
1003	467	Pre-reversal	467	480	Pre-reversal	-0.60671	0.924338
1003	468	Pre-reversal	468	480	Pre-reversal	-0.60671	0.868169
1003	469	Pre-reversal	469	480	Pre-reversal	0.0115635	1.04677
1003	470	Pre-reversal	470	480	Pre-reversal	0.0115635	0.97531
1003	471	Pre-reversal	471	480	Pre-reversal	0.0115635	0.912984
1003	472	Pre-reversal	472	480	Pre-reversal	0.0115635	0.858145
1003	473	Pre-reversal	473	480	Pre-reversal	-0.46308	1.05951
1003	474	Pre-reversal	474	480	Pre-reversal	-0.46308	0.986364
1003	475	Pre-reversal	475	480	Pre-reversal	-0.46308	0.922663
1003	476	Pre-reversal	476	480	Pre-reversal	-0.46308	0.866691
1003	477	Pre-reversal	477	480	Pre-reversal	-0.46308	0.817121
1003	478	Pre-reversal	478	480	Pre-reversal	-0.46308	0.772915
1003	479	Pre-reversal	479	480	Pre-reversal	-0.46308	0.733246
1003	480	Pre-reversal	480	480	Pre-reversal	-0.46308	0.697451
1003	481	Pre-reversal	481	600	Pre-reversal	-0.46308	0.664988
1003	482	Pre-reversal	482	600	Pre-reversal	-0.905793	0.872474
1003	483	Pre-reversal	483	600	Pre-reversal	-0.905793	0.82226
1003	484	Pre-reversal	484	600	Pre-reversal	-1.19878	0.982509
1003	485	Pre-reversal	485	600	Pre-reversal	-1.19878	0.919289
1003	486	Pre-reversal	486	600	Pre-reversal	-1.19878	0.863713
1003	487	Pre-reversal	487	600	Pre-reversal	-1.19878	0.814474
1003	488	Pre-reversal	488	600	Pre-reversal	-1.44304	0.948557
1003	489	Pre-reversal	489	600	Pre-reversal	-1.44304	0.8895
1003	490	Pre-reversal	490	600	Pre-reversal	-1.63567	0.991931
1003	491	Pre-reversal	491	600	Pre-reversal	-1.63567	0.927532
1003	492	Pre-reversal	492	600	Pre-reversal	-1.63567	0.870986
1003	493	Pre-reversal	493	600	Pre-reversal	-1.63567	0.820938
1003	494	Pre-reversal	494	600	Pre-reversal	-1.63567	0.776329
1003	495	Pre-reversal	495	600	Pre-reversal	-0.676733	0.872787
1003	496	Pre-reversal	496	600	Pre-reversal	-0.676733	0.822538
1003	497	Pre-reversal	497	600	Pre-reversal	-0.676733	0.77776
1003	498	Pre-reversal	498	600	Pre-reversal	0.0131588	0.961033
1003	499	Pre-reversal	499	600	Pre-reversal	0.0131588	0.900462
1003	500	Pre-reversal	500	600	Pre-reversal	0.0131588	0.847073
1003	501	Pre-reversal	501	600	Pre-reversal	0.0131588	0.79966
1003	502	Pre-reversal	502	600	Pre-reversal	0.0131588	0.757274
1003	503	Pre-reversal	503	600	Pre-reversal	-0.506154	0.969145
1003	504	Pre-reversal	504	600	Pre-reversal	-0.506154	0.907579
1003	505	Pre-reversal	505	600	Pre-reversal	-0.851825	1.08802
1003	506	Pre-reversal	506	600	Pre-reversal	-0.851825	1.01102
1003	507	Pre-reversal	507	600	Pre-reversal	-0.851825	0.944204
1003	508	Pre-reversal	508	600	Pre-reversal	-0.851825	0.88567
1003	509	Pre-reversal	509	600	Pre-reversal	-0.851825	0.833971
1003	510	Pre-reversal	510	600	Pre-reversal	-1.1516	0.997593
1003	511	Pre-reversal	511	600	Pre-reversal	-1.1516	0.932482
1003	512	Pre-reversal	512	600	Pre-reversal	-1.37866	1.05785
1003	513	Pre-reversal	513	600	Pre-reversal	-1.37866	0.984924
1003	514	Pre-reversal	514	600	Pre-reversal	-1.37866	0.921403
1003	515	Pre-reversal	515	600	Pre-reversal	-1.37866	0.865579
1003	516	Pre-reversal	516	600	Pre-reversal	-1.37866	0.816133
1003	517	Pre-reversal	517	600	Pre-reversal	-0.522305	0.932764
1003	518	Pre-reversal	518	600	Pre-reversal	-0.522305	0.875597
1003	519	Pre-reversal	519	600	Pre-reversal	-0.522305	0.825033
1003	520	Pre-reversal	520	600	Pre-reversal	-0.522305	0.779991
1003	521	Pre-reversal	521	600	Pre-reversal	-0.522305	0.739611
1003	522	Pre-reversal	522	600	Pre-reversal	-0.919692	0.936903
1003	523	Pre-reversal	523	600	Pre-reversal	-0.919692	0.879244
1003	524	Pre-reversal	524	600	Pre-reversal	-0.919692	0.82827
1003	525	Pre-reversal	525	600	Pre-reversal	-0.919692	0.782883
1003	526	Pre-reversal	526	600	Pre-reversal	-0.919692	0.742212
1003	527	Pre-reversal	527	600	Pre-reversal	-0.133431	0.909341
1003	528	Pre-reversal	528	600	Pre-reversal	-0.133431	0.854926
1003	529	Pre-reversal	529	600	Pre-reversal	-0.133431	0.806656
1003	530	Pre-reversal	530	600	Pre-reversal	-0.133431	0.763545
1003	531	Pre-reversal	531	600	Pre-reversal	-0.133431	0.724808
1003	532	Pre-reversal	532	600	Pre-reversal	-0.133431	0.689812
1003	533	Pre-reversal	533	600	Pre-reversal	-0.133431	0.65804
1003	534	Pre-reversal	534	600	Pre-reversal	-0.664997	0.877956
1003	535	Pre-reversal	535	600	Pre-reversal	-0.664997	0.827127
1003	536	Pre-reversal	536	600	Pre-reversal	-0.664997	0.781862
1003	537	Pre-reversal	537	600	Pre-reversal	-0.664997	0.741294
1003	538	Pre-reversal	538	600	Pre-reversal	-0.664997	0.704728
1003	539	Pre-reversal	539	600	Pre-reversal	0.0721372	0.895877
1003	540	Pre-reversal	540	600	Pre-reversal	0.0721372	0.843015
1003	541	Pre-reversal	541	600	Pre-reversal	0.0721372	0.796043
1003	542	Pre-reversal	542	600	Pre-reversal	0.552332	1.0037
1003	543	Pre-reversal	543	600	Pre-reversal	0.552332	0.937819
1003	544	Pre-reversal	544	600	Pre-reversal	0.552332	0.88005
1003	545	Pre-reversal	545	600	Pre-reversal	0.896701	1.06085
1003	546	Pre-reversal	546	600	Pre-reversal	0.896701	0.987521
1003	547	Pre-reversal	547	600	Pre-reversal	0.896701	0.923676
1003	548	Pre-reversal	548	600	Pre-reversal	0.896701	0.867584
1003	549	Pre-reversal	549	600	Pre-reversal	0.202875	1.0237
1003	550	Pre-reversal	550	600	Pre-reversal	0.202875	0.955254
1003	551	Pre-reversal	551	600	Pre-reversal	0.202875	0.895386
1003	552	Pre-reversal	552	600	Pre-reversal	0.615209	1.09002
1003	553	Pre-reversal	553	600	Pre-reversal	0.615209	1.01276
1003	554	Pre-reversal	554	600	Pre-reversal	0.615209	0.945716
1003	555	Pre-reversal	555	600	Pre-reversal	0.615209	0.887001
1003	556	Pre-reversal	556	600	Pre-reversal	0.615209	0.835151
1003	557	Pre-reversal	557	600	Pre-reversal	0.615209	0.789027
1003	558	Pre-reversal	558	600	Pre-reversal	0.615209	0.747732
1003	559	Pre-reversal	559	600	Pre-reversal	0.615209	0.710544
1003	560	Pre-reversal	560	600	Pre-reversal	-0.102345	0.904641
1003	561	Pre-reversal	561	600	Pre-reversal	-0.102345	0.85077
1003	562	Pre-reversal	562	600	Pre-reversal	-0.553201	1.0523
1003	563	Pre-reversal	563	600	Pre-reversal	-0.553201	0.98011
1003	564	Pre-reversal	564	600	Pre-reversal	-0.553201	0.917189
1003	565	Pre-reversal	565	600	Pre-reversal	-0.553201	0.861859
1003	566	Pre-reversal	566	600	Pre-reversal	-0.553201	0.812825
1003	567	Pre-reversal	567	600	Pre-reversal	-0.918003	1.00088
1003	568	Pre-reversal	568	600	Pre-reversal	-0.918003	0.935351
1003	569	Pre-reversal	569	600	Pre-reversal	-1.18179	1.08181
1003	570	Pre-reversal	570	600	Pre-reversal	-1.18179	1.00566
1003	571	Pre-reversal	571	600	Pre-reversal	-1.18179	0.939525
1003	572	Pre-reversal	572	600	Pre-reversal	-1.18179	0.881553
1003	573	Pre-reversal	573	600	Pre-reversal	-1.18179	0.830319
1003	574	Pre-reversal	574	600	Pre-reversal	-1.18179	0.784713
1003	575	Pre-reversal	575	600	Pre-reversal	-1.18179	0.743856
1003	576	Pre-reversal	576	600	Pre-reversal	-1.18179	0.707043
1003	577	Pre-reversal	577	600	Pre-reversal	-1.18179	0.673702
1003	578	Pre-reversal	578	600	Pre-reversal	-0.251931	0.822997
1003	579	Pre-reversal	579	600	Pre-reversal	-0.251931	0.77817
1003	580	Pre-reversal	580	600	Pre-reversal	-0.251931	0.737974
1003	581	Pre-reversal	581	600	Pre-reversal	-0.251931	0.701727
1003	582	Pre-reversal	582	600	Pre-reversal	0.363024	0.914948
1003	583	Pre-reversal	583	600	Pre-reversal	0.363024	0.85988
1003	584	Pre-reversal	584	600	Pre-reversal	0.363024	0.811065
1003	585	Pre-reversal	585	600	Pre-reversal	0.769417	1.00944
1003	586	Pre-reversal	586	600	Pre-reversal	0.769417	0.94282
1003	587	Pre-reversal	587	600	Pre-reversal	0.769417	0.884453
1003	588	Pre-reversal	588	600	Pre-reversal	0.769417	0.832891
1003	589	Pre-reversal	589	600	Pre-reversal	1.08496	1.00338
1003	590	Pre-reversal	590	600	Pre-reversal	1.08496	0.937533
1003	591	Pre-reversal	591	600	Pre-reversal	1.08496	0.879798
1003	592	Pre-reversal	592	600	Pre-reversal	1.08496	0.828762
1003	593	Pre-reversal	593	600	Pre-reversal	1.08496	0.783323
1003	594	Pre-reversal	594	600	Pre-reversal	0.282463	0.931385
1003	595	Pre-reversal	595	600	Pre-reversal	0.282463	0.874382
1003	596	Pre-reversal	596	600	Pre-reversal	0.684555	1.06903
1003	597	Pre-reversal	597	600	Pre-reversal	0.684555	0.99461
1003	598	Pre-reversal	598	600	Pre-reversal	0.684555	0.929875
1003	599	Pre-reversal	599	600	Pre-reversal	0.684555	0.873051
1003	600	Pre-reversal	600	600	Pre-reversal	0.684555	0.822772
1003	601	Pre-reversal	601	720	Pre-reversal	0.684555	0.777969
1003	602	Pre-reversal	602	720	Pre-reversal	-0.00742941	0.96065
1003	603	Pre-reversal	603	720	Pre-reversal	-0.00742941	0.900125
1003	604	Pre-reversal	604	720	Pre-reversal	-0.461619	1.09677
1003	605	Pre-reversal	605	720	Pre-reversal	-0.461619	1.01858
1003	606	Pre-reversal	606	720	Pre-reversal	-0.461619	0.950791
1003	607	Pre-reversal	607	720	Pre-reversal	-0.461619	0.891463
1003	608	Pre-reversal	608	720	Pre-reversal	-0.461619	0.839105
1003	609	Pre-reversal	609	720	Pre-reversal	0.134088	1.0297
1003	610	Pre-reversal	610	720	Pre-reversal	0.134088	0.960473
1003	611	Pre-reversal	611	720	Pre-reversal	0.134088	0.89997
1003	612	Pre-reversal	612	720	Pre-reversal	0.134088	0.846637
1003	613	Pre-reversal	613	720	Pre-reversal	0.134088	0.799272
1003	614	Pre-reversal	614	720	Pre-reversal	-0.396304	1.00581
1003	615	Pre-reversal	615	720	Pre-reversal	-0.396304	0.939653
1003	616	Pre-reversal	616	720	Pre-reversal	-0.75474	1.1221
1003	617	Pre-reversal	617	720	Pre-reversal	-0.75474	1.04039
1003	618	Pre-reversal	618	720	Pre-reversal	-0.75474	0.969768
1003	619	Pre-reversal	619	720	Pre-reversal	-0.75474	0.908126
1003	620	Pre-reversal	620	720	Pre-reversal	-0.75474	0.853851
1003	621	Pre-reversal	621	720	Pre-reversal	-0.0899671	1.02322
1003	622	Pre-reversal	622	720	Pre-reversal	-0.0899671	0.954837
1003	623	Pre-reversal	623	720	Pre-reversal	-0.0899671	0.89502
1003	624	Pre-reversal	624	720	Pre-reversal	-0.0899671	0.842256
1003	625	Pre-reversal	625	720	Pre-reversal	-0.0899671	0.795366
1003	626	Pre-reversal	626	720	Pre-reversal	-0.0899671	0.753422
1003	627	Pre-reversal	627	720	Pre-reversal	-0.0899671	0.71568
1003	628	Pre-reversal	628	720	Pre-reversal	-0.0899671	0.681539
1003	629	Pre-reversal	629	720	Pre-reversal	-0.0899671	0.650508
1003	630	Pre-reversal	630	720	Pre-reversal	-0.0899671	0.622178
1003	631	Pre-reversal	631	720	Pre-reversal	-0.65461	0.845709
1003	632	Pre-reversal	632	720	Pre-reversal	-0.65461	0.798445
1003	633	Pre-reversal	633	720	Pre-reversal	-1.00311	0.981205
1003	634	Pre-reversal	634	720	Pre-reversal	-1.00311	0.918147
1003	635	Pre-reversal	635	720	Pre-reversal	-1.00311	0.862705
1003	636	Pre-reversal	636	720	Pre-reversal	-1.00311	0.813577
1003	637	Pre-reversal	637	720	Pre-reversal	-1.00311	0.769744
1003	638	Pre-reversal	638	720	Pre-reversal	-0.213586	0.926721
1003	639	Pre-reversal	639	720	Pre-reversal	-0.213586	0.87027
1003	640	Pre-reversal	640	720	Pre-reversal	-0.213586	0.820302
1003	641	Pre-reversal	641	720	Pre-reversal	-0.213586	0.77576
1003	642	Pre-reversal	642	720	Pre-reversal	0.349189	0.982977
1003	643	Pre-reversal	643	720	Pre-reversal	0.349189	0.919699
1003	644	Pre-reversal	644	720	Pre-reversal	0.349189	0.864075
1003	645	Pre-reversal	645	720	Pre-reversal	0.349189	0.814796
1003	646	Pre-reversal	646	720	Pre-reversal	-0.229498	1.01337
1003	647	Pre-reversal	647	720	Pre-reversal	-0.229498	0.946248
1003	648	Pre-reversal	648	720	Pre-reversal	-0.229498	0.887469
1003	649	Pre-reversal	649	720	Pre-reversal	-0.229498	0.835565
1003	650	Pre-reversal	650	720	Pre-reversal	-0.229498	0.789397
1003	651	Pre-reversal	651	720	Pre-reversal	0.330538	0.994801
1003	652	Pre-reversal	652	720	Pre-reversal	0.330538	0.930041
1003	653	Pre-reversal	653	720	Pre-reversal	0.330538	0.873198
1003	654	Pre-reversal	654	720	Pre-reversal	0.330538	0.822903
1003	655	Pre-reversal	655	720	Pre-reversal	0.330538	0.778086
1003	656	Pre-reversal	656	720	Pre-reversal	-0.262506	0.981193
1003	657	Pre-reversal	657	720	Pre-reversal	-0.262506	0.918137
1003	658	Pre-reversal	658	720	Pre-reversal	-0.262506	0.862696
1003	659	Pre-reversal	659	720	Pre-reversal	-0.672912	1.05931
1003	660	Pre-reversal	660	720	Pre-reversal	-0.672912	0.986189
1003	661	Pre-reversal	661	720	Pre-reversal	-0.672912	0.92251
1003	662	Pre-reversal	662	720	Pre-reversal	-0.672912	0.866556
1003	663	Pre-reversal	663	720	Pre-reversal	-0.672912	0.817001
1003	664	Pre-reversal	664	720	Pre-reversal	-1.01194	0.996514
1003	665	Pre-reversal	665	720	Pre-reversal	-1.01194	0.931538
1003	666	Pre-reversal	666	720	Pre-reversal	-1.01194	0.874517
1003	667	Pre-reversal	667	720	Pre-reversal	-1.01194	0.824075
1003	668	Pre-reversal	668	720	Pre-reversal	-1.01194	0.779134
1003	669	Pre-reversal	669	720	Pre-reversal	-1.01194	0.738841
1003	670	Pre-reversal	670	720	Pre-reversal	-1.01194	0.70251
1003	671	Pre-reversal	671	720	Pre-reversal	-1.01194	0.669586
1003	672	Pre-reversal	672	720	Pre-reversal	-1.33117	0.835134
1003	673	Pre-reversal	673	720	Pre-reversal	-1.33117	0.789012
1003	674	Pre-reversal	674	720	Pre-reversal	-1.33117	0.747718
1003	675	Pre-reversal	675	720	Pre-reversal	-0.427988	0.875831
1003	676	Pre-reversal	676	720	Pre-reversal	-0.427988	0.825241
1003	677	Pre-reversal	677	720	Pre-reversal	-0.427988	0.780176
1003	678	Pre-reversal	678	720	Pre-reversal	-0.427988	0.739778
1003	679	Pre-reversal	679	720	Pre-reversal	0.214509	0.94225
1003	680	Pre-reversal	680	720	Pre-reversal	0.214509	0.883951
1003	681	Pre-reversal	681	720	Pre-reversal	0.214509	0.832446
1003	682	Pre-reversal	682	720	Pre-reversal	0.214509	0.786613
1003	683	Pre-reversal	683	720	Pre-reversal	0.214509	0.745563
1003	684	Pre-reversal	684	720	Pre-reversal	-0.364548	0.955731
1003	685	Pre-reversal	685	720	Pre-reversal	-0.364548	0.895805
1003	686	Pre-reversal	686	720	Pre-reversal	-0.364548	0.842951
1003	687	Pre-reversal	687	720	Pre-reversal	-0.364548	0.795986
1003	688	Pre-reversal	688	720	Pre-reversal	-0.364548	0.753979
1003	689	Pre-reversal	689	720	Pre-reversal	0.251429	0.958057
1003	690	Pre-reversal	690	720	Pre-reversal	0.251429	0.897848
1003	691	Pre-reversal	691	720	Pre-reversal	0.251429	0.84476
1003	692	Pre-reversal	692	720	Pre-reversal	0.251429	0.797599
1003	693	Pre-reversal	693	720	Pre-reversal	0.251429	0.755425
1003	694	Pre-reversal	694	720	Pre-reversal	-0.332362	0.963578
1003	695	Pre-reversal	695	720	Pre-reversal	-0.332362	0.902695
1003	696	Pre-reversal	696	720	Pre-reversal	-0.332362	0.849049
1003	697	Pre-reversal	697	720	Pre-reversal	-0.732179	1.04464
1003	698	Pre-reversal	698	720	Pre-reversal	-0.732179	0.973464
1003	699	Pre-reversal	699	720	Pre-reversal	-0.732179	0.911366
1003	700	Pre-reversal	700	720	Pre-reversal	-0.104587	1.07599
1003	701	Pre-reversal	701	720	Pre-reversal	-0.104587	1.00063
1003	702	Pre-reversal	702	720	Pre-reversal	-0.104587	0.935134
1003	703	Pre-reversal	703	720	Pre-reversal	-0.104587	0.877686
1003	704	Pre-reversal	704	720	Pre-reversal	-0.104587	0.826887
1003	705	Pre-reversal	705	720	Pre-reversal	-0.104587	0.781648
1003	706	Pre-reversal	706	720	Pre-reversal	-0.104587	0.741101
1003	707	Pre-reversal	707	720	Pre-reversal	-0.104587	0.704554
1003	708	Pre-reversal	708	720	Pre-reversal	-0.104587	0.671442
1003	709	Pre-reversal	709	720	Pre-reversal	-0.104587	0.641302
1003	710	Pre-reversal	710	720	Pre-reversal	-0.104587	0.613752
1003	711	Pre-reversal	711	720	Pre-reversal	-0.670215	0.837789
1003	712	Pre-reversal	712	720	Pre-reversal	-0.670215	0.791382
1003	713	Pre-reversal	713	720	Pre-reversal	-1.01779	0.973747
1003	714	Pre-reversal	714	720	Pre-reversal	-1.01779	0.911614
1003	715	Pre-reversal	715	720	Pre-reversal	-1.01779	0.856935
1003	716	Pre-reversal	716	720	Pre-reversal	-1.01779	0.808444
1003	717	Pre-reversal	717	720	Pre-reversal	-1.29427	0.960137
1003	718	Pre-reversal	718	720	Pre-reversal	-1.29427	0.899675
1003	719	Pre-reversal	719	720	Pre-reversal	-1.29427	0.846376
1003	720	Pre-reversal	720	720	Pre-reversal	-1.29427	0.79904
1003	721	Pre-reversal	721	840	Pre-reversal	-1.29427	0.756718
1003	722	Pre-reversal	722	840	Pre-reversal	-1.53667	0.887503
1003	723	Pre-reversal	723	840	Pre-reversal	-1.53667	0.835596
1003	724	Pre-reversal	724	840	Pre-reversal	-1.53667	0.789424
1003	725	Pre-reversal	725	840	Pre-reversal	-1.53667	0.748088
1003	726	Pre-reversal	726	840	Pre-reversal	-1.74334	0.85655
1003	727	Pre-reversal	727	840	Pre-reversal	-1.74334	0.808101
1003	728	Pre-reversal	728	840	Pre-reversal	-1.74334	0.76484
1003	729	Pre-reversal	729	840	Pre-reversal	-0.745195	0.852697
1003	730	Pre-reversal	730	840	Pre-reversal	-0.745195	0.80467
1003	731	Pre-reversal	731	840	Pre-reversal	-0.745195	0.761766
1003	732	Pre-reversal	732	840	Pre-reversal	-0.745195	0.723205
1003	733	Pre-reversal	733	840	Pre-reversal	-1.10021	0.906629
1003	734	Pre-reversal	734	840	Pre-reversal	-1.10021	0.852528
1003	735	Pre-reversal	735	840	Pre-reversal	-1.35196	0.991871
1003	736	Pre-reversal	736	840	Pre-reversal	-1.35196	0.92748
1003	737	Pre-reversal	737	840	Pre-reversal	-1.35196	0.87094
1003	738	Pre-reversal	738	840	Pre-reversal	-1.35196	0.820897
1003	739	Pre-reversal	739	840	Pre-reversal	-1.57072	0.939592
1003	740	Pre-reversal	740	840	Pre-reversal	-1.57072	0.881611
1003	741	Pre-reversal	741	840	Pre-reversal	-1.57072	0.830371
1003	742	Pre-reversal	742	840	Pre-reversal	-1.57072	0.784759
1003	743	Pre-reversal	743	840	Pre-reversal	-1.7649	0.886388
1003	744	Pre-reversal	744	840	Pre-reversal	-1.7649	0.834607
1003	745	Pre-reversal	745	840	Pre-reversal	-1.7649	0.788542
1003	746	Pre-reversal	746	840	Pre-reversal	-0.785863	0.872106
1003	747	Pre-reversal	747	840	Pre-reversal	-0.785863	0.821933
1003	748	Pre-reversal	748	840	Pre-reversal	-0.785863	0.777219
1003	749	Pre-reversal	749	840	Pre-reversal	-0.785863	0.737119
1003	750	Pre-reversal	750	840	Pre-reversal	-0.785863	0.700953
1003	751	Pre-reversal	751	840	Pre-reversal	-1.14031	0.883223
1003	752	Pre-reversal	752	840	Pre-reversal	-1.14031	0.831801
1003	753	Pre-reversal	753	840	Pre-reversal	-1.39017	0.969608
1003	754	Pre-reversal	754	840	Pre-reversal	-1.39017	0.907986
1003	755	Pre-reversal	755	840	Pre-reversal	-1.39017	0.853728
1003	756	Pre-reversal	756	840	Pre-reversal	-1.39017	0.805589
1003	757	Pre-reversal	757	840	Pre-reversal	-1.39017	0.762589
1003	758	Pre-reversal	758	840	Pre-reversal	-0.484055	0.883575
1003	759	Pre-reversal	759	840	Pre-reversal	-0.484055	0.832112
1003	760	Pre-reversal	760	840	Pre-reversal	-0.484055	0.786315
1003	761	Pre-reversal	761	840	Pre-reversal	-0.484055	0.745295
1003	762	Pre-reversal	762	840	Pre-reversal	-0.887861	0.944252
1003	763	Pre-reversal	763	840	Pre-reversal	-0.887861	0.885713
1003	764	Pre-reversal	764	840	Pre-reversal	-0.887861	0.834009
1003	765	Pre-reversal	765	840	Pre-reversal	-0.887861	0.788008
1003	766	Pre-reversal	766	840	Pre-reversal	-0.887861	0.746816
1003	767	Pre-reversal	767	840	Pre-reversal	-0.114671	0.916266
1003	768	Pre-reversal	768	840	Pre-reversal	-0.114671	0.861044
1003	769	Pre-reversal	769	840	Pre-reversal	-0.114671	0.8121
1003	770	Pre-reversal	770	840	Pre-reversal	-0.114671	0.768421
1003	771	Pre-reversal	771	840	Pre-reversal	-0.114671	0.729201
1003	772	Pre-reversal	772	840	Pre-reversal	-0.614542	0.94297
1003	773	Pre-reversal	773	840	Pre-reversal	-0.614542	0.884585
1003	774	Pre-reversal	774	840	Pre-reversal	-0.614542	0.833008
1003	775	Pre-reversal	775	840	Pre-reversal	-0.614542	0.787114
1003	776	Pre-reversal	776	840	Pre-reversal	-0.975003	0.97382
1003	777	Pre-reversal	777	840	Pre-reversal	-0.975003	0.911678
1003	778	Pre-reversal	778	840	Pre-reversal	-1.2344	1.05586
1003	779	Pre-reversal	779	840	Pre-reversal	-1.2344	0.9832
1003	780	Pre-reversal	780	840	Pre-reversal	-1.2344	0.919894
1003	781	Pre-reversal	781	840	Pre-reversal	-1.2344	0.864247
1003	782	Pre-reversal	782	840	Pre-reversal	-1.2344	0.814949
1003	783	Pre-reversal	783	840	Pre-reversal	-0.415224	0.945573
1003	784	Pre-reversal	784	840	Pre-reversal	-0.415224	0.886875
1003	785	Pre-reversal	785	840	Pre-reversal	-0.415224	0.835039
1003	786	Pre-reversal	786	840	Pre-reversal	-0.415224	0.788927
1003	787	Pre-reversal	787	840	Pre-reversal	-0.415224	0.747642
1003	788	Pre-reversal	788	840	Pre-reversal	-0.833819	0.949989
1003	789	Pre-reversal	789	840	Pre-reversal	-0.833819	0.890759
1003	790	Pre-reversal	790	840	Pre-reversal	-0.169607	1.04961
1003	791	Pre-reversal	791	840	Pre-reversal	-0.169607	0.977774
1003	792	Pre-reversal	792	840	Pre-reversal	-0.169607	0.915143
1003	793	Pre-reversal	793	840	Pre-reversal	-0.169607	0.860052
1003	794	Pre-reversal	794	840	Pre-reversal	0.342273	1.05943
1003	795	Pre-reversal	795	840	Pre-reversal	0.342273	0.986291
1003	796	Pre-reversal	796	840	Pre-reversal	0.342273	0.922599
1003	797	Pre-reversal	797	840	Pre-reversal	0.716563	1.10945
1003	798	Pre-reversal	798	840	Pre-reversal	0.716563	1.02951
1003	799	Pre-reversal	799	840	Pre-reversal	0.716563	0.960306
1003	800	Pre-reversal	800	840	Pre-reversal	0.716563	0.899824
1003	801	Pre-reversal	801	840	Pre-reversal	0.716563	0.846508
1003	802	Pre-reversal	802	840	Pre-reversal	0.0576447	1.01962
1003	803	Pre-reversal	803	840	Pre-reversal	0.0576447	0.951703
1003	804	Pre-reversal	804	840	Pre-reversal	-0.392776	1.14206
1003	805	Pre-reversal	805	840	Pre-reversal	-0.392776	1.05752
1003	806	Pre-reversal	806	840	Pre-reversal	-0.392776	0.984638
1003	807	Pre-reversal	807	840	Pre-reversal	-0.392776	0.921153
1003	808	Pre-reversal	808	840	Pre-reversal	-0.392776	0.865358
1003	809	Pre-reversal	809	840	Pre-reversal	0.17223	1.05654
1003	810	Pre-reversal	810	840	Pre-reversal	0.17223	0.983785
1003	811	Pre-reversal	811	840	Pre-reversal	0.17223	0.920406
1003	812	Pre-reversal	812	840	Pre-reversal	0.17223	0.864699
1003	813	Pre-reversal	813	840	Pre-reversal	0.601987	1.06351
1003	814	Pre-reversal	814	840	Pre-reversal	0.601987	0.989823
1003	815	Pre-reversal	815	840	Pre-reversal	0.601987	0.925689
1003	816	Pre-reversal	816	840	Pre-reversal	0.601987	0.869361
1003	817	Pre-reversal	817	840	Pre-reversal	0.601987	0.819494
1003	818	Pre-reversal	818	840	Pre-reversal	-0.0417487	1.00369
1003	819	Pre-reversal	819	840	Pre-reversal	-0.0417487	0.937806
1003	820	Pre-reversal	820	840	Pre-reversal	-0.475018	1.12993
1003	821	Pre-reversal	821	840	Pre-reversal	-0.475018	1.04711
1003	822	Pre-reversal	822	840	Pre-reversal	-0.475018	0.97561
1003	823	Pre-reversal	823	840	Pre-reversal	-0.808534	1.14966
1003	824	Pre-reversal	824	840	Pre-reversal	-0.808534	1.06404
1003	825	Pre-reversal	825	840	Pre-reversal	-1.06462	1.2035
1003	826	Pre-reversal	826	840	Pre-reversal	-1.06462	1.10999
1003	827	Pre-reversal	827	840	Pre-reversal	-1.06462	1.02997
1003	828	Pre-reversal	828	840	Pre-reversal	-1.06462	0.96071
1003	829	Pre-reversal	829	840	Pre-reversal	-1.06462	0.900178
1003	830	Pre-reversal	830	840	Pre-reversal	-0.347923	1.03749
1003	831	Pre-reversal	831	840	Pre-reversal	-0.347923	0.967253
1003	832	Pre-reversal	832	840	Pre-reversal	-0.347923	0.90592
1003	833	Pre-reversal	833	840	Pre-reversal	-0.347923	0.851901
1003	834	Pre-reversal	834	840	Pre-reversal	-0.743401	1.04655
1003	835	Pre-reversal	835	840	Pre-reversal	-0.743401	0.975117
1003	836	Pre-reversal	836	840	Pre-reversal	-0.743401	0.912815
1003	837	Pre-reversal	837	840	Pre-reversal	-0.743401	0.857995
1003	838	Pre-reversal	838	840	Pre-reversal	-0.743401	0.809388
1003	839	Pre-reversal	839	840	Pre-reversal	-0.054922	0.984401
1003	840	Pre-reversal	840	840	Pre-reversal	-0.054922	0.920945
1003	841	Pre-reversal	841	960	Pre-reversal	-0.054922	0.865175
1003	842	Pre-reversal	842	960	Pre-reversal	-0.511266	1.06559
1003	843	Pre-reversal	843	960	Pre-reversal	-0.511266	0.991625
1003	844	Pre-reversal	844	960	Pre-reversal	-0.511266	0.927265
1003	845	Pre-reversal	845	960	Pre-reversal	-0.850508	1.1051
1003	846	Pre-reversal	846	960	Pre-reversal	-0.850508	1.02576
1003	847	Pre-reversal	847	960	Pre-reversal	-0.850508	0.957043
1003	848	Pre-reversal	848	960	Pre-reversal	-0.217381	1.10669
1003	849	Pre-reversal	849	960	Pre-reversal	-0.217381	1.02712
1003	850	Pre-reversal	850	960	Pre-reversal	-0.217381	0.958234
1003	851	Pre-reversal	851	960	Pre-reversal	-0.217381	0.898004
1003	852	Pre-reversal	852	960	Pre-reversal	-0.217381	0.844897
1003	853	Pre-reversal	853	960	Pre-reversal	-0.644134	1.04479
1003	854	Pre-reversal	854	960	Pre-reversal	-0.644134	0.973592
1003	855	Pre-reversal	855	960	Pre-reversal	-0.644134	0.911479
1003	856	Pre-reversal	856	960	Pre-reversal	-0.962184	1.08258
1003	857	Pre-reversal	857	960	Pre-reversal	-0.962184	1.00632
1003	858	Pre-reversal	858	960	Pre-reversal	-0.962184	0.940104
1003	859	Pre-reversal	859	960	Pre-reversal	-0.293512	1.08208
1003	860	Pre-reversal	860	960	Pre-reversal	-0.293512	1.0059
1003	861	Pre-reversal	861	NA	Pre-reversal	-0.293512	0.939733
1003	862	Pre-reversal	862	NA	Pre-reversal	-0.293512	0.881736
1003	863	Pre-reversal	863	NA	Pre-reversal	-0.293512	0.830481
1003	864	Pre-reversal	864	NA	Pre-reversal	-0.708396	1.02955
1003	865	Pre-reversal	865	NA	Pre-reversal	-0.708396	0.960345
1003	866	Pre-reversal	866	NA	Pre-reversal	-1.00275	1.12094
1003	867	Pre-reversal	867	NA	Pre-reversal	-1.00275	1.03939
1003	868	Pre-reversal	868	NA	Pre-reversal	-1.00275	0.968902
1003	869	Pre-reversal	869	NA	Pre-reversal	-1.00275	0.907366
1003	870	Pre-reversal	870	NA	Pre-reversal	-1.00275	0.85318
1003	871	Pre-reversal	871	NA	Pre-reversal	-0.27222	1.00146
1003	872	Pre-reversal	872	NA	Pre-reversal	-0.27222	0.935862
1003	873	Pre-reversal	873	NA	Pre-reversal	-0.27222	0.878327
1003	874	Pre-reversal	874	NA	Pre-reversal	-0.27222	0.827456
1003	875	Pre-reversal	875	NA	Pre-reversal	-0.692977	1.02758
1003	876	Pre-reversal	876	NA	Pre-reversal	-0.692977	0.958631
1003	877	Pre-reversal	877	NA	Pre-reversal	-0.692977	0.898353
1003	878	Pre-reversal	878	NA	Pre-reversal	-0.692977	0.845206
1003	879	Pre-reversal	879	NA	Pre-reversal	-0.692977	0.797997
1003	880	Pre-reversal	880	NA	Pre-reversal	-0.0113644	0.978017
1003	881	Pre-reversal	881	NA	Pre-reversal	-0.0113644	0.915355
1003	882	Pre-reversal	882	NA	Pre-reversal	-0.0113644	0.86024
1003	883	Pre-reversal	883	NA	Pre-reversal	-0.0113644	0.811385
1003	884	Pre-reversal	884	NA	Pre-reversal	-0.0113644	0.76778
1003	885	Pre-reversal	885	NA	Pre-reversal	-0.519387	0.978616
1003	886	Pre-reversal	886	NA	Pre-reversal	-0.519387	0.91588
1003	887	Pre-reversal	887	NA	Pre-reversal	-0.860155	1.09457
1003	888	Pre-reversal	888	NA	Pre-reversal	-0.860155	1.01668
1003	889	Pre-reversal	889	NA	Pre-reversal	-0.860155	0.949138
1003	890	Pre-reversal	890	NA	Pre-reversal	-1.1307	1.09893
1003	891	Pre-reversal	891	NA	Pre-reversal	-1.1307	1.02044
1003	892	Pre-reversal	892	NA	Pre-reversal	-1.34535	1.13689
1003	893	Pre-reversal	893	NA	Pre-reversal	-1.34535	1.05309
1003	894	Pre-reversal	894	NA	Pre-reversal	-1.34535	0.980794
1003	895	Pre-reversal	895	NA	Pre-reversal	-1.34535	0.917788
1003	896	Pre-reversal	896	NA	Pre-reversal	-1.34535	0.862388
1003	897	Pre-reversal	897	NA	Pre-reversal	-1.34535	0.813295
1003	898	Pre-reversal	898	NA	Pre-reversal	-1.34535	0.769491
1003	899	Pre-reversal	899	NA	Pre-reversal	-1.34535	0.730164
1003	900	Pre-reversal	900	NA	Pre-reversal	-0.421319	0.858597
1003	901	Pre-reversal	901	NA	Pre-reversal	-0.421319	0.809923
1003	902	Pre-reversal	902	NA	Pre-reversal	-0.421319	0.766471
1003	903	Pre-reversal	903	NA	Pre-reversal	-0.421319	0.727445
1003	904	Pre-reversal	904	NA	Pre-reversal	-0.421319	0.6922
1003	905	Pre-reversal	905	NA	Pre-reversal	-0.861817	0.899438
1003	906	Pre-reversal	906	NA	Pre-reversal	-0.861817	0.846167
1003	907	Pre-reversal	907	NA	Pre-reversal	-1.15653	1.00763
1003	908	Pre-reversal	908	NA	Pre-reversal	-1.15653	0.941243
1003	909	Pre-reversal	909	NA	Pre-reversal	-1.15653	0.883065
1003	910	Pre-reversal	910	NA	Pre-reversal	-1.15653	0.831661
1003	911	Pre-reversal	911	NA	Pre-reversal	-1.15653	0.785911
1003	912	Pre-reversal	912	NA	Pre-reversal	-0.335895	0.926968
1003	913	Pre-reversal	913	NA	Pre-reversal	-0.335895	0.870488
1003	914	Pre-reversal	914	NA	Pre-reversal	-0.335895	0.820496
1003	915	Pre-reversal	915	NA	Pre-reversal	-0.335895	0.775933
1003	916	Pre-reversal	916	NA	Pre-reversal	-0.335895	0.735962
1003	917	Pre-reversal	917	NA	Pre-reversal	-0.777902	0.942987
1003	918	Pre-reversal	918	NA	Pre-reversal	-0.777902	0.8846
1003	919	Pre-reversal	919	NA	Pre-reversal	-1.07805	1.04871
1003	920	Pre-reversal	920	NA	Pre-reversal	-1.07805	0.976996
1003	921	Pre-reversal	921	NA	Pre-reversal	-1.07805	0.914461
1003	922	Pre-reversal	922	NA	Pre-reversal	-1.07805	0.85945
1003	923	Pre-reversal	923	NA	Pre-reversal	-1.07805	0.810682
1003	924	Pre-reversal	924	NA	Pre-reversal	-0.298055	0.956574
1003	925	Pre-reversal	925	NA	Pre-reversal	-0.298055	0.896545
1003	926	Pre-reversal	926	NA	Pre-reversal	-0.298055	0.843606
1003	927	Pre-reversal	927	NA	Pre-reversal	-0.298055	0.79657
1003	928	Pre-reversal	928	NA	Pre-reversal	0.276468	0.999032
1003	929	Pre-reversal	929	NA	Pre-reversal	0.276468	0.933738
1003	930	Pre-reversal	930	NA	Pre-reversal	0.276468	0.876456
1003	931	Pre-reversal	931	NA	Pre-reversal	0.276468	0.825796
1003	932	Pre-reversal	932	NA	Pre-reversal	-0.277825	1.02595
1003	933	Pre-reversal	933	NA	Pre-reversal	-0.277825	0.957216
1003	934	Pre-reversal	934	NA	Pre-reversal	-0.277825	0.89711
1003	935	Pre-reversal	935	NA	Pre-reversal	-0.277825	0.844106
1003	936	Pre-reversal	936	NA	Pre-reversal	-0.277825	0.797016
1003	937	Pre-reversal	937	NA	Pre-reversal	0.291108	1.00014
1003	938	Pre-reversal	938	NA	Pre-reversal	0.291108	0.934706
1003	939	Pre-reversal	939	NA	Pre-reversal	0.291108	0.877309
1003	940	Pre-reversal	940	NA	Pre-reversal	0.291108	0.826553
1003	941	Pre-reversal	941	NA	Pre-reversal	0.291108	0.781348
1003	942	Pre-reversal	942	NA	Pre-reversal	-0.289515	0.985609
1003	943	Pre-reversal	943	NA	Pre-reversal	-0.289515	0.922003
1003	944	Pre-reversal	944	NA	Pre-reversal	-0.674884	1.11094
1003	945	Pre-reversal	945	NA	Pre-reversal	-0.674884	1.03079
1003	946	Pre-reversal	946	NA	Pre-reversal	-0.674884	0.961422
1003	947	Pre-reversal	947	NA	Pre-reversal	-0.674884	0.900803
1003	948	Pre-reversal	948	NA	Pre-reversal	-0.674884	0.847375
1003	949	Pre-reversal	949	NA	Pre-reversal	-1.00454	1.02349
1003	950	Pre-reversal	950	NA	Pre-reversal	-1.00454	0.955072
1003	951	Pre-reversal	951	NA	Pre-reversal	-1.00454	0.895226
1003	952	Pre-reversal	952	NA	Pre-reversal	-1.00454	0.842438
1003	953	Pre-reversal	953	NA	Pre-reversal	-1.00454	0.795529
1003	954	Pre-reversal	954	NA	Pre-reversal	-0.23388	0.949767
1003	955	Pre-reversal	955	NA	Pre-reversal	-0.23388	0.890563
1003	956	Pre-reversal	956	NA	Pre-reversal	-0.23388	0.838308
1003	957	Pre-reversal	957	NA	Pre-reversal	-0.23388	0.791845
1003	958	Pre-reversal	958	NA	Pre-reversal	-0.67706	0.996874
1003	959	Pre-reversal	959	NA	Pre-reversal	-0.67706	0.931853
1003	960	Pre-reversal	960	NA	Pre-reversal	-0.983851	1.0982
1003	961	Post-reversal	1	120	Post-reversal	-0.983851	1.01981
1003	962	Post-reversal	2	120	Post-reversal	-0.983851	0.951863
1003	963	Post-reversal	3	120	Post-reversal	-1.2334	1.09048
1003	964	Post-reversal	4	120	Post-reversal	-1.2334	1.01315
1003	965	Post-reversal	5	120	Post-reversal	-1.2334	0.94606
1003	966	Post-reversal	6	120	Post-reversal	-1.2334	0.887303
1003	967	Post-reversal	7	120	Post-reversal	-1.45673	1.01012
1003	968	Post-reversal	8	120	Post-reversal	-1.45673	0.943414
1003	969	Post-reversal	9	120	Post-reversal	-1.45673	0.884975
1003	970	Post-reversal	10	120	Post-reversal	-1.45673	0.833354
1003	971	Post-reversal	11	120	Post-reversal	-1.65761	0.940683
1003	972	Post-reversal	12	120	Post-reversal	-1.65761	0.882572
1003	973	Post-reversal	13	120	Post-reversal	-1.65761	0.831223
1003	974	Post-reversal	14	120	Post-reversal	-1.65761	0.785521
1003	975	Post-reversal	15	120	Post-reversal	-1.83972	0.879038
1003	976	Post-reversal	16	120	Post-reversal	-1.83972	0.828088
1003	977	Post-reversal	17	120	Post-reversal	-1.83972	0.78272
1003	978	Post-reversal	18	120	Post-reversal	-1.99906	0.860357
1003	979	Post-reversal	19	120	Post-reversal	-1.99906	0.811489
1003	980	Post-reversal	20	120	Post-reversal	-1.99906	0.767874
1003	981	Post-reversal	21	120	Post-reversal	-0.942782	0.833777
1003	982	Post-reversal	22	120	Post-reversal	-0.942782	0.787801
1003	983	Post-reversal	23	120	Post-reversal	-0.942782	0.74663
1003	984	Post-reversal	24	120	Post-reversal	-0.942782	0.709549
1003	985	Post-reversal	25	120	Post-reversal	-1.26217	0.877726
1003	986	Post-reversal	26	120	Post-reversal	-1.26217	0.826923
1003	987	Post-reversal	27	120	Post-reversal	-1.26217	0.781679
1003	988	Post-reversal	28	120	Post-reversal	-0.408565	0.913065
1003	989	Post-reversal	29	120	Post-reversal	-0.408565	0.858217
1003	990	Post-reversal	30	120	Post-reversal	-0.408565	0.809585
1003	991	Post-reversal	31	120	Post-reversal	-0.408565	0.766168
1003	992	Post-reversal	32	120	Post-reversal	-0.408565	0.727172
1003	993	Post-reversal	33	120	Post-reversal	-0.837042	0.931803
1003	994	Post-reversal	34	120	Post-reversal	-0.837042	0.874751
1003	995	Post-reversal	35	120	Post-reversal	-0.837042	0.824282
1003	996	Post-reversal	36	120	Post-reversal	-0.132278	0.990178
1003	997	Post-reversal	37	120	Post-reversal	-0.132278	0.925999
1003	998	Post-reversal	38	120	Post-reversal	-0.132278	0.869634
1003	999	Post-reversal	39	120	Post-reversal	-0.132278	0.819737
1003	1000	Post-reversal	40	120	Post-reversal	-0.132278	0.775255
1003	1001	Post-reversal	41	120	Post-reversal	-0.606724	0.984262
1003	1002	Post-reversal	42	120	Post-reversal	-0.606724	0.920823
1003	1003	Post-reversal	43	120	Post-reversal	-0.606724	0.865067
1003	1004	Post-reversal	44	120	Post-reversal	-0.606724	0.815678
1003	1005	Post-reversal	45	120	Post-reversal	-0.959545	0.999958
1003	1006	Post-reversal	46	120	Post-reversal	-0.959545	0.934547
1003	1007	Post-reversal	47	120	Post-reversal	-0.959545	0.877169
1003	1008	Post-reversal	48	120	Post-reversal	-0.959545	0.826428
1003	1009	Post-reversal	49	120	Post-reversal	-0.959545	0.781237
1003	1010	Post-reversal	50	120	Post-reversal	-0.959545	0.740732
1003	1011	Post-reversal	51	120	Post-reversal	-1.26577	0.904478
1003	1012	Post-reversal	52	120	Post-reversal	-1.26577	0.850626
1003	1013	Post-reversal	53	120	Post-reversal	-1.26577	0.802826
1003	1014	Post-reversal	54	120	Post-reversal	-0.428571	0.931703
1003	1015	Post-reversal	55	120	Post-reversal	-0.428571	0.874663
1003	1016	Post-reversal	56	120	Post-reversal	-0.428571	0.824204
1003	1017	Post-reversal	57	120	Post-reversal	-0.428571	0.779249
1003	1018	Post-reversal	58	120	Post-reversal	-0.428571	0.738944
1003	1019	Post-reversal	59	120	Post-reversal	-0.847563	0.941467
1003	1020	Post-reversal	60	120	Post-reversal	-0.847563	0.883262
1003	1021	Post-reversal	61	120	Post-reversal	-0.847563	0.831835
1003	1022	Post-reversal	62	120	Post-reversal	-0.847563	0.786067
1003	1023	Post-reversal	63	120	Post-reversal	-1.16162	0.955051
1003	1024	Post-reversal	64	120	Post-reversal	-1.16162	0.895207
1003	1025	Post-reversal	65	120	Post-reversal	-1.16162	0.842422
1003	1026	Post-reversal	66	120	Post-reversal	-1.40559	0.977065
1003	1027	Post-reversal	67	120	Post-reversal	-1.40559	0.914522
1003	1028	Post-reversal	68	120	Post-reversal	-1.40559	0.859503
1003	1029	Post-reversal	69	120	Post-reversal	-0.576726	0.968878
1003	1030	Post-reversal	70	120	Post-reversal	-0.576726	0.907345
1003	1031	Post-reversal	71	120	Post-reversal	-0.576726	0.853162
1003	1032	Post-reversal	72	120	Post-reversal	-0.924116	1.0354
1003	1033	Post-reversal	73	120	Post-reversal	-0.924116	0.96543
1003	1034	Post-reversal	74	120	Post-reversal	-0.924116	0.90432
1003	1035	Post-reversal	75	120	Post-reversal	-1.19371	1.05388
1003	1036	Post-reversal	76	120	Post-reversal	-1.19371	0.981482
1003	1037	Post-reversal	77	120	Post-reversal	-1.19371	0.91839
1003	1038	Post-reversal	78	120	Post-reversal	-1.19371	0.86292
1003	1039	Post-reversal	79	120	Post-reversal	-1.42812	0.992264
1003	1040	Post-reversal	80	120	Post-reversal	-1.42812	0.927823
1003	1041	Post-reversal	81	120	Post-reversal	-1.42812	0.871243
1003	1042	Post-reversal	82	120	Post-reversal	-0.602655	0.977157
1003	1043	Post-reversal	83	120	Post-reversal	-0.602655	0.914602
1003	1044	Post-reversal	84	120	Post-reversal	-0.602655	0.859575
1003	1045	Post-reversal	85	120	Post-reversal	-0.602655	0.810793
1003	1046	Post-reversal	86	120	Post-reversal	-0.602655	0.767251
1003	1047	Post-reversal	87	120	Post-reversal	-0.972381	0.956754
1003	1048	Post-reversal	88	120	Post-reversal	-0.972381	0.896704
1003	1049	Post-reversal	89	120	Post-reversal	-0.972381	0.843746
1003	1050	Post-reversal	90	120	Post-reversal	-0.972381	0.796695
1003	1051	Post-reversal	91	120	Post-reversal	-0.972381	0.754615
1003	1052	Post-reversal	92	120	Post-reversal	-0.18013	0.915864
1003	1053	Post-reversal	93	120	Post-reversal	-0.18013	0.860689
1003	1054	Post-reversal	94	120	Post-reversal	-0.18013	0.811784
1003	1055	Post-reversal	95	120	Post-reversal	-0.18013	0.768138
1003	1056	Post-reversal	96	120	Post-reversal	-0.18013	0.728946
1003	1057	Post-reversal	97	120	Post-reversal	-0.663474	0.941542
1003	1058	Post-reversal	98	120	Post-reversal	-0.663474	0.883328
1003	1059	Post-reversal	99	120	Post-reversal	-0.663474	0.831894
1003	1060	Post-reversal	100	120	Post-reversal	-0.663474	0.786119
1003	1061	Post-reversal	101	120	Post-reversal	-0.663474	0.74512
1003	1062	Post-reversal	102	120	Post-reversal	-0.663474	0.708185
1003	1063	Post-reversal	103	120	Post-reversal	-1.04157	0.899126
1003	1064	Post-reversal	104	120	Post-reversal	-1.04157	0.84589
1003	1065	Post-reversal	105	120	Post-reversal	-1.04157	0.798607
1003	1066	Post-reversal	106	120	Post-reversal	-1.3164	0.949135
1003	1067	Post-reversal	107	120	Post-reversal	-1.3164	0.890008
1003	1068	Post-reversal	108	120	Post-reversal	-1.3164	0.837815
1003	1069	Post-reversal	109	120	Post-reversal	-1.3164	0.791405
1003	1070	Post-reversal	110	120	Post-reversal	-1.54706	0.916587
1003	1071	Post-reversal	111	120	Post-reversal	-1.54706	0.861328
1003	1072	Post-reversal	112	120	Post-reversal	-1.54706	0.812353
1003	1073	Post-reversal	113	120	Post-reversal	-1.54706	0.768647
1003	1074	Post-reversal	114	120	Post-reversal	-1.54706	0.729404
1003	1075	Post-reversal	115	120	Post-reversal	-1.75633	0.838681
1003	1076	Post-reversal	116	120	Post-reversal	-1.75633	0.792178
1003	1077	Post-reversal	117	120	Post-reversal	-1.75633	0.750561
1003	1078	Post-reversal	118	120	Post-reversal	-1.75633	0.713098
1003	1079	Post-reversal	119	120	Post-reversal	-1.9393	0.804765
1003	1080	Post-reversal	120	120	Post-reversal	-1.9393	0.761851
1003	1081	Post-reversal	121	240	Post-reversal	-1.9393	0.723281
1003	1082	Post-reversal	122	240	Post-reversal	-1.9393	0.688429
1003	1083	Post-reversal	123	240	Post-reversal	-2.10328	0.766699
1003	1084	Post-reversal	124	240	Post-reversal	-2.10328	0.72765
1003	1085	Post-reversal	125	240	Post-reversal	-2.10328	0.692386
1003	1086	Post-reversal	126	240	Post-reversal	-2.10328	0.660381
1003	1087	Post-reversal	127	240	Post-reversal	-2.10328	0.631205
1003	1088	Post-reversal	128	240	Post-reversal	-2.10328	0.604498
1003	1089	Post-reversal	129	240	Post-reversal	-2.10328	0.579959
1003	1090	Post-reversal	130	240	Post-reversal	-2.26954	0.65428
1003	1091	Post-reversal	131	240	Post-reversal	-2.26954	0.625628
1003	1092	Post-reversal	132	240	Post-reversal	-2.26954	0.599381
1003	1093	Post-reversal	133	240	Post-reversal	-2.26954	0.575247
1003	1094	Post-reversal	134	240	Post-reversal	-2.4164	0.637884
1003	1095	Post-reversal	135	240	Post-reversal	-2.4164	0.610621
1003	1096	Post-reversal	136	240	Post-reversal	-2.4164	0.585592
1003	1097	Post-reversal	137	240	Post-reversal	-0.97686	0.637753
1003	1098	Post-reversal	138	240	Post-reversal	-0.97686	0.610501
1003	1099	Post-reversal	139	240	Post-reversal	-0.97686	0.585482
1003	1100	Post-reversal	140	240	Post-reversal	-1.33621	0.761138
1003	1101	Post-reversal	141	240	Post-reversal	-1.33621	0.722639
1003	1102	Post-reversal	142	240	Post-reversal	-1.33621	0.687847
1003	1103	Post-reversal	143	240	Post-reversal	-1.5897	0.821066
1003	1104	Post-reversal	144	240	Post-reversal	-1.5897	0.776443
1003	1105	Post-reversal	145	240	Post-reversal	-1.5897	0.736421
1003	1106	Post-reversal	146	240	Post-reversal	-1.5897	0.700323
1003	1107	Post-reversal	147	240	Post-reversal	-1.5897	0.667598
1003	1108	Post-reversal	148	240	Post-reversal	-1.5897	0.637795
1003	1109	Post-reversal	149	240	Post-reversal	-1.5897	0.610539
1003	1110	Post-reversal	150	240	Post-reversal	-1.823	0.726238
1003	1111	Post-reversal	151	240	Post-reversal	-1.823	0.691107
1003	1112	Post-reversal	152	240	Post-reversal	-1.823	0.659218
1003	1113	Post-reversal	153	240	Post-reversal	-0.674904	0.749875
1003	1114	Post-reversal	154	240	Post-reversal	-0.674904	0.712479
1003	1115	Post-reversal	155	240	Post-reversal	-0.674904	0.678636
1003	1116	Post-reversal	156	240	Post-reversal	-0.674904	0.647862
1003	1117	Post-reversal	157	240	Post-reversal	-0.674904	0.619758
1003	1118	Post-reversal	158	240	Post-reversal	-1.0876	0.817552
1003	1119	Post-reversal	159	240	Post-reversal	-1.0876	0.7733
1003	1120	Post-reversal	160	240	Post-reversal	-1.0876	0.733593
1003	1121	Post-reversal	161	240	Post-reversal	-1.0876	0.697765
1003	1122	Post-reversal	162	240	Post-reversal	-1.38283	0.853804
1003	1123	Post-reversal	163	240	Post-reversal	-1.38283	0.805656
1003	1124	Post-reversal	164	240	Post-reversal	-1.38283	0.762649
1003	1125	Post-reversal	165	240	Post-reversal	-0.478823	0.884334
1003	1126	Post-reversal	166	240	Post-reversal	-0.478823	0.832785
1003	1127	Post-reversal	167	240	Post-reversal	-0.478823	0.786916
1003	1128	Post-reversal	168	240	Post-reversal	-0.86835	0.982036
1003	1129	Post-reversal	169	240	Post-reversal	-0.86835	0.918875
1003	1130	Post-reversal	170	240	Post-reversal	-0.86835	0.863348
1003	1131	Post-reversal	171	240	Post-reversal	-0.86835	0.814149
1003	1132	Post-reversal	172	240	Post-reversal	-1.17045	0.978475
1003	1133	Post-reversal	173	240	Post-reversal	-1.17045	0.915757
1003	1134	Post-reversal	174	240	Post-reversal	-1.17045	0.860594
1003	1135	Post-reversal	175	240	Post-reversal	-0.401388	0.992412
1003	1136	Post-reversal	176	240	Post-reversal	-0.401388	0.927953
1003	1137	Post-reversal	177	240	Post-reversal	-0.401388	0.871357
1003	1138	Post-reversal	178	240	Post-reversal	-0.401388	0.821267
1003	1139	Post-reversal	179	240	Post-reversal	-0.401388	0.776624
1003	1140	Post-reversal	180	240	Post-reversal	-0.8119	0.976778
1003	1141	Post-reversal	181	240	Post-reversal	-0.8119	0.91427
1003	1142	Post-reversal	182	240	Post-reversal	-0.8119	0.859281
1003	1143	Post-reversal	183	240	Post-reversal	-1.11233	1.02347
1003	1144	Post-reversal	184	240	Post-reversal	-1.11233	0.955053
1003	1145	Post-reversal	185	240	Post-reversal	-1.11233	0.895209
1003	1146	Post-reversal	186	240	Post-reversal	-0.38072	1.02863
1003	1147	Post-reversal	187	240	Post-reversal	-0.38072	0.959548
1003	1148	Post-reversal	188	240	Post-reversal	-0.38072	0.899158
1003	1149	Post-reversal	189	240	Post-reversal	0.165744	1.08707
1003	1150	Post-reversal	190	240	Post-reversal	0.165744	1.01021
1003	1151	Post-reversal	191	240	Post-reversal	0.165744	0.943494
1003	1152	Post-reversal	192	240	Post-reversal	0.165744	0.885046
1003	1153	Post-reversal	193	240	Post-reversal	0.165744	0.833417
1003	1154	Post-reversal	194	240	Post-reversal	-0.356902	1.03577
1003	1155	Post-reversal	195	240	Post-reversal	-0.356902	0.965755
1003	1156	Post-reversal	196	240	Post-reversal	-0.356902	0.904606
1003	1157	Post-reversal	197	240	Post-reversal	0.18136	1.09294
1003	1158	Post-reversal	198	240	Post-reversal	0.18136	1.01528
1003	1159	Post-reversal	199	240	Post-reversal	0.18136	0.947913
1003	1160	Post-reversal	200	240	Post-reversal	0.18136	0.888933
1003	1161	Post-reversal	201	240	Post-reversal	-0.321227	1.08482
1003	1162	Post-reversal	202	240	Post-reversal	-0.321227	1.00826
1003	1163	Post-reversal	203	240	Post-reversal	-0.321227	0.941795
1003	1164	Post-reversal	204	240	Post-reversal	0.192983	1.12721
1003	1165	Post-reversal	205	240	Post-reversal	0.192983	1.04478
1003	1166	Post-reversal	206	240	Post-reversal	0.192983	0.973582
1003	1167	Post-reversal	207	240	Post-reversal	0.192983	0.91147
1003	1168	Post-reversal	208	240	Post-reversal	-0.303259	1.10449
1003	1169	Post-reversal	209	240	Post-reversal	-0.303259	1.02523
1003	1170	Post-reversal	210	240	Post-reversal	-0.656953	1.20093
1003	1171	Post-reversal	211	240	Post-reversal	-0.656953	1.10781
1003	1172	Post-reversal	212	240	Post-reversal	-0.656953	1.02809
1003	1173	Post-reversal	213	240	Post-reversal	-0.10069	1.18393
1003	1174	Post-reversal	214	240	Post-reversal	-0.10069	1.09332
1003	1175	Post-reversal	215	240	Post-reversal	-0.10069	1.0156
1003	1176	Post-reversal	216	240	Post-reversal	-0.10069	0.948199
1003	1177	Post-reversal	217	240	Post-reversal	-0.517753	1.13855
1003	1178	Post-reversal	218	240	Post-reversal	-0.517753	1.05452
1003	1179	Post-reversal	219	240	Post-reversal	-0.517753	0.982031
1003	1180	Post-reversal	220	240	Post-reversal	0.0257945	1.15284
1003	1181	Post-reversal	221	240	Post-reversal	0.0257945	1.06676
1003	1182	Post-reversal	222	240	Post-reversal	0.0257945	0.992641
1003	1183	Post-reversal	223	240	Post-reversal	0.0257945	0.928153
1003	1184	Post-reversal	224	240	Post-reversal	0.0257945	0.871533
1003	1185	Post-reversal	225	240	Post-reversal	-0.446911	1.07138
1003	1186	Post-reversal	226	240	Post-reversal	-0.446911	0.996643
1003	1187	Post-reversal	227	240	Post-reversal	-0.446911	0.931652
1003	1188	Post-reversal	228	240	Post-reversal	-0.446911	0.874617
1003	1189	Post-reversal	229	240	Post-reversal	-0.814203	1.06208
1003	1190	Post-reversal	230	240	Post-reversal	-0.814203	0.988592
1003	1191	Post-reversal	231	240	Post-reversal	-0.814203	0.924612
1003	1192	Post-reversal	232	240	Post-reversal	-0.173221	1.08116
1003	1193	Post-reversal	233	240	Post-reversal	-0.173221	1.0051
1003	1194	Post-reversal	234	240	Post-reversal	-0.173221	0.939036
1003	1195	Post-reversal	235	240	Post-reversal	-0.173221	0.881122
1003	1196	Post-reversal	236	240	Post-reversal	-0.173221	0.829937
1003	1197	Post-reversal	237	240	Post-reversal	-0.615642	1.03251
1003	1198	Post-reversal	238	240	Post-reversal	-0.615642	0.962916
1003	1199	Post-reversal	239	240	Post-reversal	-0.615642	0.902114
1003	1200	Post-reversal	240	240	Post-reversal	-0.615642	0.848535
1003	1201	Post-reversal	241	360	Post-reversal	-0.615642	0.800964
1003	1202	Post-reversal	242	360	Post-reversal	-0.615642	0.758443
1003	1203	Post-reversal	243	360	Post-reversal	-0.98568	0.947941
1003	1204	Post-reversal	244	360	Post-reversal	-0.98568	0.888958
1003	1205	Post-reversal	245	360	Post-reversal	-0.98568	0.836885
1003	1206	Post-reversal	246	360	Post-reversal	-0.98568	0.790575
1003	1207	Post-reversal	247	360	Post-reversal	-0.98568	0.749121
1003	1208	Post-reversal	248	360	Post-reversal	-0.98568	0.711799
1003	1209	Post-reversal	249	360	Post-reversal	-0.98568	0.678018
1003	1210	Post-reversal	250	360	Post-reversal	-1.30722	0.845208
1003	1211	Post-reversal	251	360	Post-reversal	-1.30722	0.797999
1003	1212	Post-reversal	252	360	Post-reversal	-1.30722	0.755784
1003	1213	Post-reversal	253	360	Post-reversal	-1.30722	0.717811
1003	1214	Post-reversal	254	360	Post-reversal	-1.30722	0.683472
1003	1215	Post-reversal	255	360	Post-reversal	-1.30722	0.652268
1003	1216	Post-reversal	256	360	Post-reversal	-1.30722	0.623788
1003	1217	Post-reversal	257	360	Post-reversal	-1.58548	0.765296
1003	1218	Post-reversal	258	360	Post-reversal	-1.58548	0.726386
1003	1219	Post-reversal	259	360	Post-reversal	-1.58548	0.691241
1003	1220	Post-reversal	260	360	Post-reversal	-1.58548	0.65934
1003	1221	Post-reversal	261	360	Post-reversal	-1.80589	0.771368
1003	1222	Post-reversal	262	360	Post-reversal	-1.80589	0.731854
1003	1223	Post-reversal	263	360	Post-reversal	-1.80589	0.696191
1003	1224	Post-reversal	264	360	Post-reversal	-1.98567	0.785058
1003	1225	Post-reversal	265	360	Post-reversal	-1.98567	0.744166
1003	1226	Post-reversal	266	360	Post-reversal	-1.98567	0.707323
1003	1227	Post-reversal	267	360	Post-reversal	-0.858527	0.7801
1003	1228	Post-reversal	268	360	Post-reversal	-0.858527	0.73971
1003	1229	Post-reversal	269	360	Post-reversal	-0.858527	0.703296
1003	1230	Post-reversal	270	360	Post-reversal	-0.858527	0.670299
1003	1231	Post-reversal	271	360	Post-reversal	-0.858527	0.64026
1003	1232	Post-reversal	272	360	Post-reversal	-1.22069	0.821851
1003	1233	Post-reversal	273	360	Post-reversal	-1.22069	0.777145
1003	1234	Post-reversal	274	360	Post-reversal	-1.22069	0.737053
1003	1235	Post-reversal	275	360	Post-reversal	-1.48052	0.876809
1003	1236	Post-reversal	276	360	Post-reversal	-1.48052	0.826109
1003	1237	Post-reversal	277	360	Post-reversal	-1.48052	0.780952
1003	1238	Post-reversal	278	360	Post-reversal	-1.48052	0.740476
1003	1239	Post-reversal	279	360	Post-reversal	-1.6973	0.854983
1003	1240	Post-reversal	280	360	Post-reversal	-1.6973	0.806707
1003	1241	Post-reversal	281	360	Post-reversal	-1.6973	0.76359
1003	1242	Post-reversal	282	360	Post-reversal	-0.709593	0.855698
1003	1243	Post-reversal	283	360	Post-reversal	-0.709593	0.807343
1003	1244	Post-reversal	284	360	Post-reversal	-0.709593	0.764161
1003	1245	Post-reversal	285	360	Post-reversal	-0.709593	0.725363
1003	1246	Post-reversal	286	360	Post-reversal	-0.709593	0.690315
1003	1247	Post-reversal	287	360	Post-reversal	-1.08446	0.879491
1003	1248	Post-reversal	288	360	Post-reversal	-1.08446	0.82849
1003	1249	Post-reversal	289	360	Post-reversal	-1.08446	0.783079
1003	1250	Post-reversal	290	360	Post-reversal	-0.281915	0.931213
1003	1251	Post-reversal	291	360	Post-reversal	-0.281915	0.87423
1003	1252	Post-reversal	292	360	Post-reversal	-0.281915	0.82382
1003	1253	Post-reversal	293	360	Post-reversal	-0.281915	0.778906
1003	1254	Post-reversal	294	360	Post-reversal	-0.281915	0.738636
1003	1255	Post-reversal	295	360	Post-reversal	0.319733	0.947423
1003	1256	Post-reversal	296	360	Post-reversal	0.319733	0.888502
1003	1257	Post-reversal	297	360	Post-reversal	0.319733	0.836481
1003	1258	Post-reversal	298	360	Post-reversal	0.319733	0.790215
1003	1259	Post-reversal	299	360	Post-reversal	0.319733	0.748798
1003	1260	Post-reversal	300	360	Post-reversal	-0.286678	0.955225
1003	1261	Post-reversal	301	360	Post-reversal	-0.286678	0.89536
1003	1262	Post-reversal	302	360	Post-reversal	-0.286678	0.842557
1003	1263	Post-reversal	303	360	Post-reversal	-0.286678	0.795635
1003	1264	Post-reversal	304	360	Post-reversal	-0.716098	0.998596
1003	1265	Post-reversal	305	360	Post-reversal	-0.716098	0.933358
1003	1266	Post-reversal	306	360	Post-reversal	-0.716098	0.876121
1003	1267	Post-reversal	307	360	Post-reversal	-1.02991	1.046
1003	1268	Post-reversal	308	360	Post-reversal	-1.02991	0.974643
1003	1269	Post-reversal	309	360	Post-reversal	-1.02991	0.912399
1003	1270	Post-reversal	310	360	Post-reversal	-0.329112	1.05151
1003	1271	Post-reversal	311	360	Post-reversal	-0.329112	0.979422
1003	1272	Post-reversal	312	360	Post-reversal	-0.329112	0.916586
1003	1273	Post-reversal	313	360	Post-reversal	-0.329112	0.861327
1003	1274	Post-reversal	314	360	Post-reversal	-0.329112	0.812351
1003	1275	Post-reversal	315	360	Post-reversal	-0.742608	1.012
1003	1276	Post-reversal	316	360	Post-reversal	-0.742608	0.945054
1003	1277	Post-reversal	317	360	Post-reversal	-0.742608	0.886419
1003	1278	Post-reversal	318	360	Post-reversal	-0.742608	0.834634
1003	1279	Post-reversal	319	360	Post-reversal	-1.06279	1.00704
1003	1280	Post-reversal	320	360	Post-reversal	-1.06279	0.940728
1003	1281	Post-reversal	321	360	Post-reversal	-1.06279	0.882611
1003	1282	Post-reversal	322	360	Post-reversal	-0.335636	1.0221
1003	1283	Post-reversal	323	360	Post-reversal	-0.335636	0.95386
1003	1284	Post-reversal	324	360	Post-reversal	-0.335636	0.894161
1003	1285	Post-reversal	325	360	Post-reversal	-0.335636	0.841495
1003	1286	Post-reversal	326	360	Post-reversal	-0.335636	0.794688
1003	1287	Post-reversal	327	360	Post-reversal	-0.754221	0.995903
1003	1288	Post-reversal	328	360	Post-reversal	-0.754221	0.931004
1003	1289	Post-reversal	329	360	Post-reversal	-0.754221	0.874047
1003	1290	Post-reversal	330	360	Post-reversal	-0.754221	0.823657
1003	1291	Post-reversal	331	360	Post-reversal	-1.0753	0.996325
1003	1292	Post-reversal	332	360	Post-reversal	-1.0753	0.931373
1003	1293	Post-reversal	333	360	Post-reversal	-1.0753	0.874372
1003	1294	Post-reversal	334	360	Post-reversal	-0.339721	1.01362
1003	1295	Post-reversal	335	360	Post-reversal	-0.339721	0.946473
1003	1296	Post-reversal	336	360	Post-reversal	-0.339721	0.887667
1003	1297	Post-reversal	337	360	Post-reversal	-0.339721	0.835741
1003	1298	Post-reversal	338	360	Post-reversal	-0.339721	0.789554
1003	1299	Post-reversal	339	360	Post-reversal	-0.759321	0.991128
1003	1300	Post-reversal	340	360	Post-reversal	-0.759321	0.926831
1003	1301	Post-reversal	341	360	Post-reversal	-0.759321	0.870367
1003	1302	Post-reversal	342	360	Post-reversal	-0.759321	0.820388
1003	1303	Post-reversal	343	360	Post-reversal	-1.08036	0.993002
1003	1304	Post-reversal	344	360	Post-reversal	-1.08036	0.928469
1003	1305	Post-reversal	345	360	Post-reversal	-1.08036	0.871812
1003	1306	Post-reversal	346	360	Post-reversal	-0.341833	1.01088
1003	1307	Post-reversal	347	360	Post-reversal	-0.341833	0.944079
1003	1308	Post-reversal	348	360	Post-reversal	-0.341833	0.885561
1003	1309	Post-reversal	349	360	Post-reversal	-0.341833	0.833874
1003	1310	Post-reversal	350	360	Post-reversal	-0.744816	1.03072
1003	1311	Post-reversal	351	360	Post-reversal	-0.744816	0.961366
1003	1312	Post-reversal	352	360	Post-reversal	-0.744816	0.900754
1003	1313	Post-reversal	353	360	Post-reversal	-0.108528	1.06563
1003	1314	Post-reversal	354	360	Post-reversal	-0.108528	0.991664
1003	1315	Post-reversal	355	360	Post-reversal	-0.108528	0.927299
1003	1316	Post-reversal	356	360	Post-reversal	-0.108528	0.87078
1003	1317	Post-reversal	357	360	Post-reversal	-0.108528	0.820755
1003	1318	Post-reversal	358	360	Post-reversal	-0.108528	0.776166
1003	1319	Post-reversal	359	360	Post-reversal	-0.108528	0.736171
1003	1320	Post-reversal	360	360	Post-reversal	-0.108528	0.700097
1003	1321	Post-reversal	361	480	Post-reversal	-0.108528	0.667392
1003	1322	Post-reversal	362	480	Post-reversal	-0.108528	0.637607
1003	1323	Post-reversal	363	480	Post-reversal	-0.65864	0.859633
1003	1324	Post-reversal	364	480	Post-reversal	-0.65864	0.810844
1003	1325	Post-reversal	365	480	Post-reversal	-0.65864	0.767297
1003	1326	Post-reversal	366	480	Post-reversal	-1.01653	0.952921
1003	1327	Post-reversal	367	480	Post-reversal	-1.01653	0.893336
1003	1328	Post-reversal	368	480	Post-reversal	-1.01653	0.840764
1003	1329	Post-reversal	369	480	Post-reversal	-0.274176	0.989141
1003	1330	Post-reversal	370	480	Post-reversal	-0.274176	0.925093
1003	1331	Post-reversal	371	480	Post-reversal	-0.274176	0.868834
1003	1332	Post-reversal	372	480	Post-reversal	-0.274176	0.819026
1003	1333	Post-reversal	373	480	Post-reversal	-0.697599	1.01998
1003	1334	Post-reversal	374	480	Post-reversal	-0.697599	0.952012
1003	1335	Post-reversal	375	480	Post-reversal	-0.697599	0.892537
1003	1336	Post-reversal	376	480	Post-reversal	-1.01056	1.06195
1003	1337	Post-reversal	377	480	Post-reversal	-1.01056	0.988474
1003	1338	Post-reversal	378	480	Post-reversal	-1.01056	0.92451
1003	1339	Post-reversal	379	480	Post-reversal	-0.321506	1.06397
1003	1340	Post-reversal	380	480	Post-reversal	-0.321506	0.990226
1003	1341	Post-reversal	381	480	Post-reversal	-0.321506	0.926042
1003	1342	Post-reversal	382	480	Post-reversal	-0.321506	0.869672
1003	1343	Post-reversal	383	480	Post-reversal	-0.321506	0.81977
1003	1344	Post-reversal	384	480	Post-reversal	-0.734005	1.01893
1003	1345	Post-reversal	385	480	Post-reversal	-0.734005	0.951102
1003	1346	Post-reversal	386	480	Post-reversal	-0.734005	0.891737
1003	1347	Post-reversal	387	480	Post-reversal	-0.734005	0.839348
1003	1348	Post-reversal	388	480	Post-reversal	-1.0545	1.01191
1003	1349	Post-reversal	389	480	Post-reversal	-1.0545	0.944977
1003	1350	Post-reversal	390	480	Post-reversal	-0.366503	1.07796
1003	1351	Post-reversal	391	480	Post-reversal	-0.366503	1.00233
1003	1352	Post-reversal	392	480	Post-reversal	-0.366503	0.936622
1003	1353	Post-reversal	393	480	Post-reversal	-0.366503	0.878996
1003	1354	Post-reversal	394	480	Post-reversal	-0.749165	1.06984
1003	1355	Post-reversal	395	480	Post-reversal	-0.749165	0.995308
1003	1356	Post-reversal	396	480	Post-reversal	-0.749165	0.930485
1003	1357	Post-reversal	397	480	Post-reversal	-0.749165	0.873589
1003	1358	Post-reversal	398	480	Post-reversal	-1.05746	1.04121
1003	1359	Post-reversal	399	480	Post-reversal	-1.05746	0.970482
1003	1360	Post-reversal	400	480	Post-reversal	-1.05746	0.908752
1003	1361	Post-reversal	401	480	Post-reversal	-1.05746	0.854405
1003	1362	Post-reversal	402	480	Post-reversal	-1.05746	0.806192
1003	1363	Post-reversal	403	480	Post-reversal	-1.05746	0.763129
1003	1364	Post-reversal	404	480	Post-reversal	-1.33897	0.91577
1003	1365	Post-reversal	405	480	Post-reversal	-1.33897	0.860606
1003	1366	Post-reversal	406	480	Post-reversal	-1.33897	0.81171
1003	1367	Post-reversal	407	480	Post-reversal	-1.33897	0.768072
1003	1368	Post-reversal	408	480	Post-reversal	-1.57142	0.893435
1003	1369	Post-reversal	409	480	Post-reversal	-1.57142	0.840852
1003	1370	Post-reversal	410	480	Post-reversal	-1.57142	0.794114
1003	1371	Post-reversal	411	480	Post-reversal	-1.57142	0.752299
1003	1372	Post-reversal	412	480	Post-reversal	-1.77211	0.857092
1003	1373	Post-reversal	413	480	Post-reversal	-1.77211	0.808584
1003	1374	Post-reversal	414	480	Post-reversal	-1.77211	0.765272
1003	1375	Post-reversal	415	480	Post-reversal	-0.767197	0.850538
1003	1376	Post-reversal	416	480	Post-reversal	-0.767197	0.802748
1003	1377	Post-reversal	417	480	Post-reversal	-0.767197	0.760042
1003	1378	Post-reversal	418	480	Post-reversal	-0.767197	0.721651
1003	1379	Post-reversal	419	480	Post-reversal	-1.11815	0.903495
1003	1380	Post-reversal	420	480	Post-reversal	-1.11815	0.849756
1003	1381	Post-reversal	421	480	Post-reversal	-0.355132	0.987715
1003	1382	Post-reversal	422	480	Post-reversal	-0.355132	0.923845
1003	1383	Post-reversal	423	480	Post-reversal	-0.355132	0.867734
1003	1384	Post-reversal	424	480	Post-reversal	-0.355132	0.818049
1003	1385	Post-reversal	425	480	Post-reversal	-0.355132	0.773745
1003	1386	Post-reversal	426	480	Post-reversal	-0.777287	0.976273
1003	1387	Post-reversal	427	480	Post-reversal	-0.777287	0.913828
1003	1388	Post-reversal	428	480	Post-reversal	-0.777287	0.858891
1003	1389	Post-reversal	429	480	Post-reversal	-0.777287	0.810184
1003	1390	Post-reversal	430	480	Post-reversal	-0.777287	0.766706
1003	1391	Post-reversal	431	480	Post-reversal	-0.777287	0.727656
1003	1392	Post-reversal	432	480	Post-reversal	-0.777287	0.692391
1003	1393	Post-reversal	433	480	Post-reversal	-1.13672	0.876126
1003	1394	Post-reversal	434	480	Post-reversal	-1.13672	0.825503
1003	1395	Post-reversal	435	480	Post-reversal	-1.13672	0.78041
1003	1396	Post-reversal	436	480	Post-reversal	-1.39965	0.9239
1003	1397	Post-reversal	437	480	Post-reversal	-1.39965	0.867783
1003	1398	Post-reversal	438	480	Post-reversal	-1.39965	0.818092
1003	1399	Post-reversal	439	480	Post-reversal	-1.39965	0.773783
1003	1400	Post-reversal	440	480	Post-reversal	-1.62129	0.892746
1003	1401	Post-reversal	441	480	Post-reversal	-1.62129	0.840242
1003	1402	Post-reversal	442	480	Post-reversal	-1.62129	0.79357
1003	1403	Post-reversal	443	480	Post-reversal	-0.682702	0.889603
1003	1404	Post-reversal	444	480	Post-reversal	-0.682702	0.837457
1003	1405	Post-reversal	445	480	Post-reversal	-0.682702	0.791085
1003	1406	Post-reversal	446	480	Post-reversal	-0.682702	0.74958
1003	1407	Post-reversal	447	480	Post-reversal	-0.682702	0.712212
1003	1408	Post-reversal	448	480	Post-reversal	-0.682702	0.678394
1003	1409	Post-reversal	449	480	Post-reversal	0.0803536	0.870633
1003	1410	Post-reversal	450	480	Post-reversal	0.0803536	0.820625
1003	1411	Post-reversal	451	480	Post-reversal	0.0803536	0.776049
1003	1412	Post-reversal	452	480	Post-reversal	0.0803536	0.736066
1003	1413	Post-reversal	453	480	Post-reversal	0.0803536	0.700002
1003	1414	Post-reversal	454	480	Post-reversal	-0.486857	0.916903
1003	1415	Post-reversal	455	480	Post-reversal	-0.486857	0.861607
1003	1416	Post-reversal	456	480	Post-reversal	-0.486857	0.8126
1003	1417	Post-reversal	457	480	Post-reversal	0.12966	1.00462
1003	1418	Post-reversal	458	480	Post-reversal	0.12966	0.938619
1003	1419	Post-reversal	459	480	Post-reversal	0.12966	0.880755
1003	1420	Post-reversal	460	480	Post-reversal	0.12966	0.829611
1003	1421	Post-reversal	461	480	Post-reversal	0.12966	0.784081
1003	1422	Post-reversal	462	480	Post-reversal	-0.406873	0.99224
1003	1423	Post-reversal	463	480	Post-reversal	-0.406873	0.927803
1003	1424	Post-reversal	464	480	Post-reversal	-0.406873	0.871224
1003	1425	Post-reversal	465	480	Post-reversal	0.158906	1.06108
1003	1426	Post-reversal	466	480	Post-reversal	0.158906	0.987724
1003	1427	Post-reversal	467	480	Post-reversal	0.158906	0.923853
1003	1428	Post-reversal	468	480	Post-reversal	0.158906	0.867741
1003	1429	Post-reversal	469	480	Post-reversal	0.158906	0.818054
1003	1430	Post-reversal	470	480	Post-reversal	-0.369029	1.02218
1003	1431	Post-reversal	471	480	Post-reversal	-0.369029	0.953928
1003	1432	Post-reversal	472	480	Post-reversal	-0.369029	0.894221
1003	1433	Post-reversal	473	480	Post-reversal	-0.746398	1.08323
1003	1434	Post-reversal	474	480	Post-reversal	-0.746398	1.00688
1003	1435	Post-reversal	475	480	Post-reversal	-0.746398	0.940594
1003	1436	Post-reversal	476	480	Post-reversal	-0.746398	0.882494
1003	1437	Post-reversal	477	480	Post-reversal	-1.05289	1.04933
1003	1438	Post-reversal	478	480	Post-reversal	-1.05289	0.977532
1003	1439	Post-reversal	479	480	Post-reversal	-1.05289	0.914931
1003	1440	Post-reversal	480	480	Post-reversal	-0.347949	1.05163
1003	1441	Post-reversal	481	600	Post-reversal	-0.347949	0.979524
1003	1442	Post-reversal	482	600	Post-reversal	-0.347949	0.916676
1003	1443	Post-reversal	483	600	Post-reversal	-0.722844	1.10399
1003	1444	Post-reversal	484	600	Post-reversal	-0.722844	1.0248
1003	1445	Post-reversal	485	600	Post-reversal	-0.722844	0.95621
1003	1446	Post-reversal	486	600	Post-reversal	-0.722844	0.896226
1003	1447	Post-reversal	487	600	Post-reversal	-1.03015	1.06331
1003	1448	Post-reversal	488	600	Post-reversal	-1.03015	0.989657
1003	1449	Post-reversal	489	600	Post-reversal	-1.03015	0.925544
1003	1450	Post-reversal	490	600	Post-reversal	-1.2776	1.06309
1003	1451	Post-reversal	491	600	Post-reversal	-1.2776	0.989463
1003	1452	Post-reversal	492	600	Post-reversal	-1.2776	0.925374
1003	1453	Post-reversal	493	600	Post-reversal	-1.2776	0.869083
1003	1454	Post-reversal	494	600	Post-reversal	-1.49783	0.9897
1003	1455	Post-reversal	495	600	Post-reversal	-1.49783	0.925582
1003	1456	Post-reversal	496	600	Post-reversal	-1.49783	0.869266
1003	1457	Post-reversal	497	600	Post-reversal	-0.654223	0.968762
1003	1458	Post-reversal	498	600	Post-reversal	-0.654223	0.907244
1003	1459	Post-reversal	499	600	Post-reversal	-0.654223	0.853072
1003	1460	Post-reversal	500	600	Post-reversal	-0.654223	0.805004
1003	1461	Post-reversal	501	600	Post-reversal	-0.654223	0.762065
1003	1462	Post-reversal	502	600	Post-reversal	-1.01482	0.948523
1003	1463	Post-reversal	503	600	Post-reversal	-1.01482	0.88947
1003	1464	Post-reversal	504	600	Post-reversal	-1.01482	0.837339
1003	1465	Post-reversal	505	600	Post-reversal	-1.01482	0.79098
1003	1466	Post-reversal	506	600	Post-reversal	-1.29642	0.944746
1003	1467	Post-reversal	507	600	Post-reversal	-1.29642	0.886148
1003	1468	Post-reversal	508	600	Post-reversal	-1.29642	0.834394
1003	1469	Post-reversal	509	600	Post-reversal	-1.52084	0.956995
1003	1470	Post-reversal	510	600	Post-reversal	-1.52084	0.896915
1003	1471	Post-reversal	511	600	Post-reversal	-1.52084	0.843934
1003	1472	Post-reversal	512	600	Post-reversal	-1.52084	0.796862
1003	1473	Post-reversal	513	600	Post-reversal	-1.71968	0.90194
1003	1474	Post-reversal	514	600	Post-reversal	-1.71968	0.848381
1003	1475	Post-reversal	515	600	Post-reversal	-1.71968	0.800826
1003	1476	Post-reversal	516	600	Post-reversal	-0.763713	0.887155
1003	1477	Post-reversal	517	600	Post-reversal	-0.763713	0.835287
1003	1478	Post-reversal	518	600	Post-reversal	-0.763713	0.789149
1003	1479	Post-reversal	519	600	Post-reversal	-0.763713	0.747841
1003	1480	Post-reversal	520	600	Post-reversal	-0.763713	0.710643
1003	1481	Post-reversal	521	600	Post-reversal	-1.11932	0.893787
1003	1482	Post-reversal	522	600	Post-reversal	-1.11932	0.841164
1003	1483	Post-reversal	523	600	Post-reversal	-1.11932	0.794393
1003	1484	Post-reversal	524	600	Post-reversal	-0.315719	0.938102
1003	1485	Post-reversal	525	600	Post-reversal	-0.315719	0.8803
1003	1486	Post-reversal	526	600	Post-reversal	-0.315719	0.829207
1003	1487	Post-reversal	527	600	Post-reversal	-0.315719	0.78372
1003	1488	Post-reversal	528	600	Post-reversal	-0.315719	0.742964
1003	1489	Post-reversal	529	600	Post-reversal	-0.759583	0.950109
1003	1490	Post-reversal	530	600	Post-reversal	-0.759583	0.890864
1003	1491	Post-reversal	531	600	Post-reversal	-0.759583	0.838574
1003	1492	Post-reversal	532	600	Post-reversal	-1.07541	1.00923
1003	1493	Post-reversal	533	600	Post-reversal	-1.07541	0.942638
1003	1494	Post-reversal	534	600	Post-reversal	-1.07541	0.884293
1003	1495	Post-reversal	535	600	Post-reversal	-1.07541	0.832749
1003	1496	Post-reversal	536	600	Post-reversal	-1.07541	0.786883
1003	1497	Post-reversal	537	600	Post-reversal	-1.07541	0.745806
1003	1498	Post-reversal	538	600	Post-reversal	-1.35853	0.898474
1003	1499	Post-reversal	539	600	Post-reversal	-1.35853	0.845313
1003	1500	Post-reversal	540	600	Post-reversal	-1.35853	0.798092
1003	1501	Post-reversal	541	600	Post-reversal	-1.35853	0.755868
1003	1502	Post-reversal	542	600	Post-reversal	-1.59074	0.880555
1003	1503	Post-reversal	543	600	Post-reversal	-1.59074	0.829433
1003	1504	Post-reversal	544	600	Post-reversal	-1.59074	0.783922
1003	1505	Post-reversal	545	600	Post-reversal	-0.650769	0.883769
1003	1506	Post-reversal	546	600	Post-reversal	-0.650769	0.832285
1003	1507	Post-reversal	547	600	Post-reversal	-0.650769	0.786469
1003	1508	Post-reversal	548	600	Post-reversal	-0.650769	0.745434
1003	1509	Post-reversal	549	600	Post-reversal	-0.650769	0.708468
1003	1510	Post-reversal	550	600	Post-reversal	-1.03155	0.900289
1003	1511	Post-reversal	551	600	Post-reversal	-1.03155	0.84692
1003	1512	Post-reversal	552	600	Post-reversal	-0.289329	0.993253
1003	1513	Post-reversal	553	600	Post-reversal	-0.289329	0.928688
1003	1514	Post-reversal	554	600	Post-reversal	-0.289329	0.872005
1003	1515	Post-reversal	555	600	Post-reversal	-0.289329	0.821843
1003	1516	Post-reversal	556	600	Post-reversal	-0.289329	0.777139
1003	1517	Post-reversal	557	600	Post-reversal	-0.289329	0.737047
1003	1518	Post-reversal	558	600	Post-reversal	0.315318	0.945728
1003	1519	Post-reversal	559	600	Post-reversal	0.315318	0.887012
1003	1520	Post-reversal	560	600	Post-reversal	0.315318	0.83516
1003	1521	Post-reversal	561	600	Post-reversal	0.315318	0.789036
1003	1522	Post-reversal	562	600	Post-reversal	-0.267747	0.991627
1003	1523	Post-reversal	563	600	Post-reversal	-0.267747	0.927267
1003	1524	Post-reversal	564	600	Post-reversal	-0.267747	0.870752
1003	1525	Post-reversal	565	600	Post-reversal	-0.674255	1.0663
1003	1526	Post-reversal	566	600	Post-reversal	-0.674255	0.992246
1003	1527	Post-reversal	567	600	Post-reversal	-0.674255	0.927808
1003	1528	Post-reversal	568	600	Post-reversal	-0.0691827	1.09484
1003	1529	Post-reversal	569	600	Post-reversal	-0.0691827	1.01691
1003	1530	Post-reversal	570	600	Post-reversal	-0.0691827	0.949337
1003	1531	Post-reversal	571	600	Post-reversal	-0.0691827	0.890185
1003	1532	Post-reversal	572	600	Post-reversal	-0.0691827	0.837973
1003	1533	Post-reversal	573	600	Post-reversal	-0.532772	1.04125
1003	1534	Post-reversal	574	600	Post-reversal	-0.532772	0.970514
1003	1535	Post-reversal	575	600	Post-reversal	-0.532772	0.90878
1003	1536	Post-reversal	576	600	Post-reversal	-0.872884	1.0875
1003	1537	Post-reversal	577	600	Post-reversal	-0.872884	1.01057
1003	1538	Post-reversal	578	600	Post-reversal	-0.872884	0.943812
1003	1539	Post-reversal	579	600	Post-reversal	-0.872884	0.885326
1003	1540	Post-reversal	580	600	Post-reversal	-1.1558	1.0415
1003	1541	Post-reversal	581	600	Post-reversal	-1.1558	0.970733
1003	1542	Post-reversal	582	600	Post-reversal	-1.1558	0.908972
1003	1543	Post-reversal	583	600	Post-reversal	-0.422157	1.0367
1003	1544	Post-reversal	584	600	Post-reversal	-0.422157	0.966566
1003	1545	Post-reversal	585	600	Post-reversal	-0.422157	0.905317
1003	1546	Post-reversal	586	600	Post-reversal	-0.422157	0.851368
1003	1547	Post-reversal	587	600	Post-reversal	-0.422157	0.803488
1003	1548	Post-reversal	588	600	Post-reversal	-0.818202	0.99989
1003	1549	Post-reversal	589	600	Post-reversal	-0.818202	0.934488
1003	1550	Post-reversal	590	600	Post-reversal	-0.818202	0.877116
1003	1551	Post-reversal	591	600	Post-reversal	-0.818202	0.826382
1003	1552	Post-reversal	592	600	Post-reversal	-1.12631	0.993616
1003	1553	Post-reversal	593	600	Post-reversal	-1.12631	0.929006
1003	1554	Post-reversal	594	600	Post-reversal	-1.12631	0.872285
1003	1555	Post-reversal	595	600	Post-reversal	-0.376395	1.00699
1003	1556	Post-reversal	596	600	Post-reversal	-0.376395	0.940684
1003	1557	Post-reversal	597	600	Post-reversal	-0.376395	0.882573
1003	1558	Post-reversal	598	600	Post-reversal	-0.376395	0.831224
1003	1559	Post-reversal	599	600	Post-reversal	-0.376395	0.785521
1003	1560	Post-reversal	600	600	Post-reversal	-0.789199	0.985933
1003	1561	Post-reversal	601	720	Post-reversal	-0.789199	0.922286
1003	1562	Post-reversal	602	720	Post-reversal	-0.789199	0.866358
1003	1563	Post-reversal	603	720	Post-reversal	-1.09197	1.03161
1003	1564	Post-reversal	604	720	Post-reversal	-1.09197	0.962136
1003	1565	Post-reversal	605	720	Post-reversal	-1.09197	0.90143
1003	1566	Post-reversal	606	720	Post-reversal	-1.09197	0.84793
1003	1567	Post-reversal	607	720	Post-reversal	-1.34613	0.988546
1003	1568	Post-reversal	608	720	Post-reversal	-1.34613	0.924572
1003	1569	Post-reversal	609	720	Post-reversal	-1.34613	0.868375
1003	1570	Post-reversal	610	720	Post-reversal	-0.538481	0.982479
1003	1571	Post-reversal	611	720	Post-reversal	-0.538481	0.919263
1003	1572	Post-reversal	612	720	Post-reversal	-0.538481	0.86369
1003	1573	Post-reversal	613	720	Post-reversal	-0.538481	0.814453
1003	1574	Post-reversal	614	720	Post-reversal	-0.538481	0.770527
1003	1575	Post-reversal	615	720	Post-reversal	-0.920858	0.963816
1003	1576	Post-reversal	616	720	Post-reversal	-0.920858	0.902904
1003	1577	Post-reversal	617	720	Post-reversal	-0.920858	0.849234
1003	1578	Post-reversal	618	720	Post-reversal	-0.920858	0.801586
1003	1579	Post-reversal	619	720	Post-reversal	-1.21668	0.962683
1003	1580	Post-reversal	620	720	Post-reversal	-1.21668	0.90191
1003	1581	Post-reversal	621	720	Post-reversal	-1.21668	0.848354
1003	1582	Post-reversal	622	720	Post-reversal	-0.427122	0.977102
1003	1583	Post-reversal	623	720	Post-reversal	-0.427122	0.914554
1003	1584	Post-reversal	624	720	Post-reversal	-0.427122	0.859532
1003	1585	Post-reversal	625	720	Post-reversal	-0.427122	0.810755
1003	1586	Post-reversal	626	720	Post-reversal	-0.427122	0.767216
1003	1587	Post-reversal	627	720	Post-reversal	-0.427122	0.728116
1003	1588	Post-reversal	628	720	Post-reversal	-0.850859	0.931743
1003	1589	Post-reversal	629	720	Post-reversal	-0.850859	0.874698
1003	1590	Post-reversal	630	720	Post-reversal	-0.850859	0.824235
1003	1591	Post-reversal	631	720	Post-reversal	-0.142301	0.988977
1003	1592	Post-reversal	632	720	Post-reversal	-0.142301	0.924949
1003	1593	Post-reversal	633	720	Post-reversal	-0.142301	0.868708
1003	1594	Post-reversal	634	720	Post-reversal	-0.142301	0.818914
1003	1595	Post-reversal	635	720	Post-reversal	0.381042	1.02326
1003	1596	Post-reversal	636	720	Post-reversal	0.381042	0.954868
1003	1597	Post-reversal	637	720	Post-reversal	0.381042	0.895047
1003	1598	Post-reversal	638	720	Post-reversal	0.381042	0.842279
1003	1599	Post-reversal	639	720	Post-reversal	0.381042	0.795387
1003	1600	Post-reversal	640	720	Post-reversal	0.381042	0.753441
1003	1601	Post-reversal	641	720	Post-reversal	-0.239883	0.956838
1003	1602	Post-reversal	642	720	Post-reversal	-0.239883	0.896778
1003	1603	Post-reversal	643	720	Post-reversal	-0.239883	0.843812
1003	1604	Post-reversal	644	720	Post-reversal	-0.661967	1.04319
1003	1605	Post-reversal	645	720	Post-reversal	-0.661967	0.972203
1003	1606	Post-reversal	646	720	Post-reversal	-0.661967	0.910261
1003	1607	Post-reversal	647	720	Post-reversal	-0.0512644	1.08023
1003	1608	Post-reversal	648	720	Post-reversal	-0.0512644	1.0043
1003	1609	Post-reversal	649	720	Post-reversal	-0.0512644	0.938338
1003	1610	Post-reversal	650	720	Post-reversal	-0.0512644	0.880507
1003	1611	Post-reversal	651	720	Post-reversal	-0.0512644	0.829391
1003	1612	Post-reversal	652	720	Post-reversal	-0.522559	1.03372
1003	1613	Post-reversal	653	720	Post-reversal	-0.522559	0.963972
1003	1614	Post-reversal	654	720	Post-reversal	-0.522559	0.903041
1003	1615	Post-reversal	655	720	Post-reversal	-0.522559	0.849355
1003	1616	Post-reversal	656	720	Post-reversal	-0.882094	1.03538
1003	1617	Post-reversal	657	720	Post-reversal	-0.882094	0.965411
1003	1618	Post-reversal	658	720	Post-reversal	-0.882094	0.904304
1003	1619	Post-reversal	659	720	Post-reversal	-0.213305	1.05752
1003	1620	Post-reversal	660	720	Post-reversal	-0.213305	0.984634
1003	1621	Post-reversal	661	720	Post-reversal	-0.213305	0.921149
1003	1622	Post-reversal	662	720	Post-reversal	-0.213305	0.865355
1003	1623	Post-reversal	663	720	Post-reversal	-0.213305	0.815934
1003	1624	Post-reversal	664	720	Post-reversal	-0.651835	1.01903
1003	1625	Post-reversal	665	720	Post-reversal	-0.651835	0.951185
1003	1626	Post-reversal	666	720	Post-reversal	-0.651835	0.891811
1003	1627	Post-reversal	667	720	Post-reversal	-0.651835	0.839413
1003	1628	Post-reversal	668	720	Post-reversal	-0.988338	1.01805
1003	1629	Post-reversal	669	720	Post-reversal	-0.988338	0.95033
1003	1630	Post-reversal	670	720	Post-reversal	-0.988338	0.891058
1003	1631	Post-reversal	671	720	Post-reversal	-0.285184	1.03642
1003	1632	Post-reversal	672	720	Post-reversal	-0.285184	0.966315
1003	1633	Post-reversal	673	720	Post-reversal	-0.285184	0.905098
1003	1634	Post-reversal	674	720	Post-reversal	-0.285184	0.851174
1003	1635	Post-reversal	675	720	Post-reversal	-0.285184	0.803314
1003	1636	Post-reversal	676	720	Post-reversal	-0.712005	1.00554
1003	1637	Post-reversal	677	720	Post-reversal	-0.712005	0.939417
1003	1638	Post-reversal	678	720	Post-reversal	-0.712005	0.881458
1003	1639	Post-reversal	679	720	Post-reversal	-0.712005	0.830235
1003	1640	Post-reversal	680	720	Post-reversal	-1.03938	1.00545
1003	1641	Post-reversal	681	720	Post-reversal	-1.03938	0.939343
1003	1642	Post-reversal	682	720	Post-reversal	-1.03938	0.881392
1003	1643	Post-reversal	683	720	Post-reversal	-1.29473	1.02318
1003	1644	Post-reversal	684	720	Post-reversal	-1.29473	0.954804
1003	1645	Post-reversal	685	720	Post-reversal	-1.29473	0.894991
1003	1646	Post-reversal	686	720	Post-reversal	-1.50743	1.01104
1003	1647	Post-reversal	687	720	Post-reversal	-1.50743	0.944216
1003	1648	Post-reversal	688	720	Post-reversal	-1.50743	0.885681
1003	1649	Post-reversal	689	720	Post-reversal	-1.692	0.982423
1003	1650	Post-reversal	690	720	Post-reversal	-1.692	0.919214
1003	1651	Post-reversal	691	720	Post-reversal	-1.692	0.863647
1003	1652	Post-reversal	692	720	Post-reversal	-1.85643	0.945744
1003	1653	Post-reversal	693	720	Post-reversal	-1.85643	0.887025
1003	1654	Post-reversal	694	720	Post-reversal	-1.85643	0.835172
1003	1655	Post-reversal	695	720	Post-reversal	-0.901721	0.905909
1003	1656	Post-reversal	696	720	Post-reversal	-0.901721	0.851891
1003	1657	Post-reversal	697	720	Post-reversal	-0.901721	0.803953
1003	1658	Post-reversal	698	720	Post-reversal	-1.20043	0.966474
1003	1659	Post-reversal	699	720	Post-reversal	-1.20043	0.905237
1003	1660	Post-reversal	700	720	Post-reversal	-0.453601	1.02915
1003	1661	Post-reversal	701	720	Post-reversal	-0.453601	0.959997
1003	1662	Post-reversal	702	720	Post-reversal	-0.453601	0.899552
1003	1663	Post-reversal	703	720	Post-reversal	-0.453601	0.846267
1003	1664	Post-reversal	704	720	Post-reversal	-0.453601	0.798943
1003	1665	Post-reversal	705	720	Post-reversal	0.161462	0.9942
1003	1666	Post-reversal	706	720	Post-reversal	0.161462	0.929516
1003	1667	Post-reversal	707	720	Post-reversal	0.161462	0.872735
1003	1668	Post-reversal	708	720	Post-reversal	0.161462	0.822491
1003	1669	Post-reversal	709	720	Post-reversal	0.161462	0.777718
1003	1670	Post-reversal	710	720	Post-reversal	-0.386518	0.985946
1003	1671	Post-reversal	711	720	Post-reversal	-0.386518	0.922297
1003	1672	Post-reversal	712	720	Post-reversal	-0.386518	0.866368
1003	1673	Post-reversal	713	720	Post-reversal	-0.386518	0.816834
1003	1674	Post-reversal	714	720	Post-reversal	-0.785666	1.01355
1003	1675	Post-reversal	715	720	Post-reversal	-0.785666	0.946408
1003	1676	Post-reversal	716	720	Post-reversal	-0.785666	0.887609
1003	1677	Post-reversal	717	720	Post-reversal	-0.131947	1.05076
1003	1678	Post-reversal	718	720	Post-reversal	-0.131947	0.978772
1003	1679	Post-reversal	719	720	Post-reversal	-0.131947	0.916017
1003	1680	Post-reversal	720	720	Post-reversal	-0.131947	0.860824
1003	1681	Post-reversal	721	840	Post-reversal	-0.131947	0.811904
1003	1682	Post-reversal	722	840	Post-reversal	-0.131947	0.768246
1003	1683	Post-reversal	723	840	Post-reversal	-0.609535	0.977958
1003	1684	Post-reversal	724	840	Post-reversal	-0.609535	0.915304
1003	1685	Post-reversal	725	840	Post-reversal	-0.933116	1.08834
1003	1686	Post-reversal	726	840	Post-reversal	-0.933116	1.0113
1003	1687	Post-reversal	727	840	Post-reversal	-0.933116	0.944447
1003	1688	Post-reversal	728	840	Post-reversal	-0.273755	1.08849
1003	1689	Post-reversal	729	840	Post-reversal	-0.273755	1.01143
1003	1690	Post-reversal	730	840	Post-reversal	-0.273755	0.944559
1003	1691	Post-reversal	731	840	Post-reversal	-0.273755	0.885983
1003	1692	Post-reversal	732	840	Post-reversal	-0.273755	0.834248
1003	1693	Post-reversal	733	840	Post-reversal	-0.691699	1.0336
1003	1694	Post-reversal	734	840	Post-reversal	-0.691699	0.963864
1003	1695	Post-reversal	735	840	Post-reversal	-0.691699	0.902946
1003	1696	Post-reversal	736	840	Post-reversal	-0.691699	0.849271
1003	1697	Post-reversal	737	840	Post-reversal	-0.691699	0.801619
1003	1698	Post-reversal	738	840	Post-reversal	-1.03169	0.98136
1003	1699	Post-reversal	739	840	Post-reversal	-1.03169	0.918283
1003	1700	Post-reversal	740	840	Post-reversal	-1.03169	0.862825
1003	1701	Post-reversal	741	840	Post-reversal	-0.299863	1.0074
1003	1702	Post-reversal	742	840	Post-reversal	-0.299863	0.941044
1003	1703	Post-reversal	743	840	Post-reversal	-0.299863	0.88289
1003	1704	Post-reversal	744	840	Post-reversal	-0.695405	1.07597
1003	1705	Post-reversal	745	840	Post-reversal	-0.695405	1.00061
1003	1706	Post-reversal	746	840	Post-reversal	-0.695405	0.935117
1003	1707	Post-reversal	747	840	Post-reversal	-0.695405	0.877671
1003	1708	Post-reversal	748	840	Post-reversal	-1.01271	1.04893
1003	1709	Post-reversal	749	840	Post-reversal	-1.01271	0.977185
1003	1710	Post-reversal	750	840	Post-reversal	-1.01271	0.914626
1003	1711	Post-reversal	751	840	Post-reversal	-1.01271	0.859596
1003	1712	Post-reversal	752	840	Post-reversal	-1.2775	1.00627
1003	1713	Post-reversal	753	840	Post-reversal	-1.2775	0.940055
1003	1714	Post-reversal	754	840	Post-reversal	-1.2775	0.882019
1003	1715	Post-reversal	755	840	Post-reversal	-0.496411	1.00119
1003	1716	Post-reversal	756	840	Post-reversal	-0.496411	0.935628
1003	1717	Post-reversal	757	840	Post-reversal	-0.496411	0.87812
1003	1718	Post-reversal	758	840	Post-reversal	-0.496411	0.827273
1003	1719	Post-reversal	759	840	Post-reversal	-0.496411	0.781992
1003	1720	Post-reversal	760	840	Post-reversal	-0.883854	0.976621
1003	1721	Post-reversal	761	840	Post-reversal	-0.883854	0.914132
1003	1722	Post-reversal	762	840	Post-reversal	-0.883854	0.859159
1003	1723	Post-reversal	763	840	Post-reversal	-0.883854	0.810423
1003	1724	Post-reversal	764	840	Post-reversal	-1.1841	0.973813
1003	1725	Post-reversal	765	840	Post-reversal	-1.1841	0.911672
1003	1726	Post-reversal	766	840	Post-reversal	-1.1841	0.856986
1003	1727	Post-reversal	767	840	Post-reversal	-1.1841	0.808489
1003	1728	Post-reversal	768	840	Post-reversal	-1.1841	0.765187
1003	1729	Post-reversal	769	840	Post-reversal	-1.44281	0.905701
1003	1730	Post-reversal	770	840	Post-reversal	-1.44281	0.851707
1003	1731	Post-reversal	771	840	Post-reversal	-1.44281	0.803789
1003	1732	Post-reversal	772	840	Post-reversal	-0.559321	0.915564
1003	1733	Post-reversal	773	840	Post-reversal	-0.559321	0.860424
1003	1734	Post-reversal	774	840	Post-reversal	-0.559321	0.811548
1003	1735	Post-reversal	775	840	Post-reversal	-0.559321	0.767927
1003	1736	Post-reversal	776	840	Post-reversal	0.103363	0.960179
1003	1737	Post-reversal	777	840	Post-reversal	0.103363	0.899712
1003	1738	Post-reversal	778	840	Post-reversal	0.103363	0.846409
1003	1739	Post-reversal	779	840	Post-reversal	0.103363	0.799069
1003	1740	Post-reversal	780	840	Post-reversal	0.103363	0.756744
1003	1741	Post-reversal	781	840	Post-reversal	-0.439831	0.968011
1003	1742	Post-reversal	782	840	Post-reversal	-0.439831	0.906584
1003	1743	Post-reversal	783	840	Post-reversal	-0.439831	0.852489
1003	1744	Post-reversal	784	840	Post-reversal	-0.439831	0.804486
1003	1745	Post-reversal	785	840	Post-reversal	-0.831656	0.999889
1003	1746	Post-reversal	786	840	Post-reversal	-0.831656	0.934487
1003	1747	Post-reversal	787	840	Post-reversal	-0.831656	0.877116
1003	1748	Post-reversal	788	840	Post-reversal	-1.12394	1.03769
1003	1749	Post-reversal	789	840	Post-reversal	-1.12394	0.967422
1003	1750	Post-reversal	790	840	Post-reversal	-1.12394	0.906068
1003	1751	Post-reversal	791	840	Post-reversal	-0.396252	1.03715
1003	1752	Post-reversal	792	840	Post-reversal	-0.396252	0.966955
1003	1753	Post-reversal	793	840	Post-reversal	-0.396252	0.905659
1003	1754	Post-reversal	794	840	Post-reversal	-0.396252	0.85167
1003	1755	Post-reversal	795	840	Post-reversal	-0.396252	0.803756
1003	1756	Post-reversal	796	840	Post-reversal	-0.797909	1.00138
1003	1757	Post-reversal	797	840	Post-reversal	-0.797909	0.935793
1003	1758	Post-reversal	798	840	Post-reversal	-0.797909	0.878266
1003	1759	Post-reversal	799	840	Post-reversal	-0.797909	0.827403
1003	1760	Post-reversal	800	840	Post-reversal	-1.10957	0.996187
1003	1761	Post-reversal	801	840	Post-reversal	-1.10957	0.931253
1003	1762	Post-reversal	802	840	Post-reversal	-1.10957	0.874266
1003	1763	Post-reversal	803	840	Post-reversal	-0.365205	1.01032
1003	1764	Post-reversal	804	840	Post-reversal	-0.365205	0.943594
1003	1765	Post-reversal	805	840	Post-reversal	-0.365205	0.885134
1003	1766	Post-reversal	806	840	Post-reversal	-0.365205	0.833495
1003	1767	Post-reversal	807	840	Post-reversal	-0.365205	0.78755
1003	1768	Post-reversal	808	840	Post-reversal	-0.779776	0.988251
1003	1769	Post-reversal	809	840	Post-reversal	-0.779776	0.924314
1003	1770	Post-reversal	810	840	Post-reversal	-0.779776	0.868147
1003	1771	Post-reversal	811	840	Post-reversal	-0.779776	0.818416
1003	1772	Post-reversal	812	840	Post-reversal	-1.09744	0.989614
1003	1773	Post-reversal	813	840	Post-reversal	-1.09744	0.925506
1003	1774	Post-reversal	814	840	Post-reversal	-1.09744	0.869199
1003	1775	Post-reversal	815	840	Post-reversal	-1.34593	1.00696
1003	1776	Post-reversal	816	840	Post-reversal	-1.34593	0.940661
1003	1777	Post-reversal	817	840	Post-reversal	-1.34593	0.882552
1003	1778	Post-reversal	818	840	Post-reversal	-0.54855	0.995084
1003	1779	Post-reversal	819	840	Post-reversal	-0.54855	0.930289
1003	1780	Post-reversal	820	840	Post-reversal	-0.54855	0.873416
1003	1781	Post-reversal	821	840	Post-reversal	-0.54855	0.823097
1003	1782	Post-reversal	822	840	Post-reversal	-0.54855	0.778259
1003	1783	Post-reversal	823	840	Post-reversal	-0.926017	0.970153
1003	1784	Post-reversal	824	840	Post-reversal	-0.926017	0.908463
1003	1785	Post-reversal	825	840	Post-reversal	-0.926017	0.85415
1003	1786	Post-reversal	826	840	Post-reversal	-0.926017	0.805964
1003	1787	Post-reversal	827	840	Post-reversal	-1.21969	0.966154
1003	1788	Post-reversal	828	840	Post-reversal	-1.21969	0.904956
1003	1789	Post-reversal	829	840	Post-reversal	-1.21969	0.851049
1003	1790	Post-reversal	830	840	Post-reversal	-1.45252	0.979214
1003	1791	Post-reversal	831	840	Post-reversal	-1.45252	0.916404
1003	1792	Post-reversal	832	840	Post-reversal	-1.45252	0.861166
1003	1793	Post-reversal	833	840	Post-reversal	-0.613498	0.965869
1003	1794	Post-reversal	834	840	Post-reversal	-0.613498	0.904706
1003	1795	Post-reversal	835	840	Post-reversal	-0.613498	0.850827
1003	1796	Post-reversal	836	840	Post-reversal	-0.613498	0.803006
1003	1797	Post-reversal	837	840	Post-reversal	-0.613498	0.760274
1003	1798	Post-reversal	838	840	Post-reversal	0.0695738	0.949737
1003	1799	Post-reversal	839	840	Post-reversal	0.0695738	0.890537
1003	1800	Post-reversal	840	840	Post-reversal	0.0695738	0.838284
1003	1801	Post-reversal	841	960	Post-reversal	0.0695738	0.791824
1003	1802	Post-reversal	842	960	Post-reversal	-0.447843	0.999941
1003	1803	Post-reversal	843	960	Post-reversal	-0.447843	0.934532
1003	1804	Post-reversal	844	960	Post-reversal	-0.447843	0.877155
1003	1805	Post-reversal	845	960	Post-reversal	0.125428	1.06429
1003	1806	Post-reversal	846	960	Post-reversal	0.125428	0.990502
1003	1807	Post-reversal	847	960	Post-reversal	0.125428	0.926283
1003	1808	Post-reversal	848	960	Post-reversal	0.125428	0.869884
1003	1809	Post-reversal	849	960	Post-reversal	0.125428	0.819959
1003	1810	Post-reversal	850	960	Post-reversal	0.125428	0.775454
1003	1811	Post-reversal	851	960	Post-reversal	-0.414226	0.98455
1003	1812	Post-reversal	852	960	Post-reversal	-0.414226	0.921076
1003	1813	Post-reversal	853	960	Post-reversal	-0.414226	0.86529
1003	1814	Post-reversal	854	960	Post-reversal	0.156242	1.05545
1003	1815	Post-reversal	855	960	Post-reversal	0.156242	0.982843
1003	1816	Post-reversal	856	960	Post-reversal	0.156242	0.919582
1003	1817	Post-reversal	857	960	Post-reversal	0.156242	0.863971
1003	1818	Post-reversal	858	960	Post-reversal	0.156242	0.814704
1003	1819	Post-reversal	859	960	Post-reversal	-0.372569	1.01923
1003	1820	Post-reversal	860	960	Post-reversal	-0.372569	0.951361
1003	1821	Post-reversal	861	NA	Post-reversal	-0.372569	0.891965
1003	1822	Post-reversal	862	NA	Post-reversal	-0.372569	0.83955
1003	1823	Post-reversal	863	NA	Post-reversal	-0.766896	1.03447
1003	1824	Post-reversal	864	NA	Post-reversal	-0.766896	0.964628
1003	1825	Post-reversal	865	NA	Post-reversal	-0.766896	0.903617
1003	1826	Post-reversal	866	NA	Post-reversal	-0.126583	1.06643
1003	1827	Post-reversal	867	NA	Post-reversal	-0.126583	0.992356
1003	1828	Post-reversal	868	NA	Post-reversal	-0.126583	0.927905
1003	1829	Post-reversal	869	NA	Post-reversal	-0.126583	0.871314
1003	1830	Post-reversal	870	NA	Post-reversal	-0.126583	0.82123
1003	1831	Post-reversal	871	NA	Post-reversal	0.391756	1.02559
1003	1832	Post-reversal	872	NA	Post-reversal	0.391756	0.956899
1003	1833	Post-reversal	873	NA	Post-reversal	0.391756	0.896831
1003	1834	Post-reversal	874	NA	Post-reversal	0.391756	0.84386
1003	1835	Post-reversal	875	NA	Post-reversal	0.391756	0.796796
1003	1836	Post-reversal	876	NA	Post-reversal	-0.207735	0.995353
1003	1837	Post-reversal	877	NA	Post-reversal	-0.207735	0.930524
1003	1838	Post-reversal	878	NA	Post-reversal	-0.207735	0.873624
1003	1839	Post-reversal	879	NA	Post-reversal	-0.207735	0.823281
1003	1840	Post-reversal	880	NA	Post-reversal	-0.644736	1.02575
1003	1841	Post-reversal	881	NA	Post-reversal	-0.644736	0.957034
1003	1842	Post-reversal	882	NA	Post-reversal	-0.644736	0.89695
1003	1843	Post-reversal	883	NA	Post-reversal	-0.966492	1.06968
1003	1844	Post-reversal	884	NA	Post-reversal	-0.966492	0.995173
1003	1845	Post-reversal	885	NA	Post-reversal	-0.966492	0.930367
1003	1846	Post-reversal	886	NA	Post-reversal	-0.291433	1.07312
1003	1847	Post-reversal	887	NA	Post-reversal	-0.291433	0.998147
1003	1848	Post-reversal	888	NA	Post-reversal	-0.291433	0.932965
1003	1849	Post-reversal	889	NA	Post-reversal	-0.291433	0.875775
1003	1850	Post-reversal	890	NA	Post-reversal	-0.291433	0.825191
1003	1851	Post-reversal	891	NA	Post-reversal	-0.291433	0.780132
1003	1852	Post-reversal	892	NA	Post-reversal	0.289923	0.984504
1003	1853	Post-reversal	893	NA	Post-reversal	0.289923	0.921036
1003	1854	Post-reversal	894	NA	Post-reversal	0.289923	0.865255
1003	1855	Post-reversal	895	NA	Post-reversal	0.289923	0.815845
1003	1856	Post-reversal	896	NA	Post-reversal	0.289923	0.771773
1003	1857	Post-reversal	897	NA	Post-reversal	-0.295497	0.977038
1003	1858	Post-reversal	898	NA	Post-reversal	-0.295497	0.914497
1003	1859	Post-reversal	899	NA	Post-reversal	-0.295497	0.859482
1003	1860	Post-reversal	900	NA	Post-reversal	-0.699786	1.05533
1003	1861	Post-reversal	901	NA	Post-reversal	-0.699786	0.982739
1003	1862	Post-reversal	902	NA	Post-reversal	-0.699786	0.919491
1003	1863	Post-reversal	903	NA	Post-reversal	-0.699786	0.863891
1003	1864	Post-reversal	904	NA	Post-reversal	-1.02	1.03636
1003	1865	Post-reversal	905	NA	Post-reversal	-1.02	0.966268
1003	1866	Post-reversal	906	NA	Post-reversal	-1.02	0.905056
1003	1867	Post-reversal	907	NA	Post-reversal	-0.317301	1.04592
1003	1868	Post-reversal	908	NA	Post-reversal	-0.317301	0.974577
1003	1869	Post-reversal	909	NA	Post-reversal	-0.317301	0.912341
1003	1870	Post-reversal	910	NA	Post-reversal	-0.317301	0.857577
1003	1871	Post-reversal	911	NA	Post-reversal	-0.317301	0.809016
1003	1872	Post-reversal	912	NA	Post-reversal	-0.734682	1.00947
1003	1873	Post-reversal	913	NA	Post-reversal	-0.734682	0.942851
1003	1874	Post-reversal	914	NA	Post-reversal	-0.734682	0.88448
1003	1875	Post-reversal	915	NA	Post-reversal	-0.734682	0.832915
1003	1876	Post-reversal	916	NA	Post-reversal	-1.05688	1.00611
1003	1877	Post-reversal	917	NA	Post-reversal	-1.05688	0.939923
1003	1878	Post-reversal	918	NA	Post-reversal	-1.05688	0.881903
1003	1879	Post-reversal	919	NA	Post-reversal	-0.330775	1.02202
1003	1880	Post-reversal	920	NA	Post-reversal	-0.330775	0.95379
1003	1881	Post-reversal	921	NA	Post-reversal	-0.330775	0.8941
1003	1882	Post-reversal	922	NA	Post-reversal	-0.330775	0.84144
1003	1883	Post-reversal	923	NA	Post-reversal	-0.330775	0.794639
1003	1884	Post-reversal	924	NA	Post-reversal	0.253478	0.996054
1003	1885	Post-reversal	925	NA	Post-reversal	0.253478	0.931137
1003	1886	Post-reversal	926	NA	Post-reversal	0.253478	0.874164
1003	1887	Post-reversal	927	NA	Post-reversal	0.253478	0.82376
1003	1888	Post-reversal	928	NA	Post-reversal	0.253478	0.778853
1003	1889	Post-reversal	929	NA	Post-reversal	-0.318352	0.984615
1003	1890	Post-reversal	930	NA	Post-reversal	-0.318352	0.921133
1003	1891	Post-reversal	931	NA	Post-reversal	-0.318352	0.86534
1003	1892	Post-reversal	932	NA	Post-reversal	-0.318352	0.815921
1003	1893	Post-reversal	933	NA	Post-reversal	-0.732956	1.01561
1003	1894	Post-reversal	934	NA	Post-reversal	-0.732956	0.948207
1003	1895	Post-reversal	935	NA	Post-reversal	-0.732956	0.889191
1003	1896	Post-reversal	936	NA	Post-reversal	-0.732956	0.837092
1003	1897	Post-reversal	937	NA	Post-reversal	-0.732956	0.79076
1003	1898	Post-reversal	938	NA	Post-reversal	-1.06806	0.968504
1003	1899	Post-reversal	939	NA	Post-reversal	-1.06806	0.907017
1003	1900	Post-reversal	940	NA	Post-reversal	-1.06806	0.852871
1003	1901	Post-reversal	941	NA	Post-reversal	-1.06806	0.804826
1003	1902	Post-reversal	942	NA	Post-reversal	-1.33665	0.952258
1003	1903	Post-reversal	943	NA	Post-reversal	-1.33665	0.892754
1003	1904	Post-reversal	944	NA	Post-reversal	-1.33665	0.840248
1003	1905	Post-reversal	945	NA	Post-reversal	-0.510294	0.958347
1003	1906	Post-reversal	946	NA	Post-reversal	-0.510294	0.898103
1003	1907	Post-reversal	947	NA	Post-reversal	-0.510294	0.844986
1003	1908	Post-reversal	948	NA	Post-reversal	-0.510294	0.7978
1003	1909	Post-reversal	949	NA	Post-reversal	-0.889203	0.990012
1003	1910	Post-reversal	950	NA	Post-reversal	-0.889203	0.925854
1003	1911	Post-reversal	951	NA	Post-reversal	-0.889203	0.869506
1003	1912	Post-reversal	952	NA	Post-reversal	-0.198476	1.02606
1003	1913	Post-reversal	953	NA	Post-reversal	-0.198476	0.957305
1003	1914	Post-reversal	954	NA	Post-reversal	-0.198476	0.897188
1003	1915	Post-reversal	955	NA	Post-reversal	-0.198476	0.844175
1003	1916	Post-reversal	956	NA	Post-reversal	0.327506	1.04463
1003	1917	Post-reversal	957	NA	Post-reversal	0.327506	0.973454
1003	1918	Post-reversal	958	NA	Post-reversal	0.327506	0.911357
1003	1919	Post-reversal	959	NA	Post-reversal	0.327506	0.856708
1003	1920	Post-reversal	960	NA	Post-reversal	0.327506	0.808241
1004	1	Pre-reversal	1	120	Pre-reversal	0
1004	2	Pre-reversal	2	120	Pre-reversal	-0.400755
1004	3	Pre-reversal	3	120	Pre-reversal	-0.400755
1004	4	Pre-reversal	4	120	Pre-reversal	-0.400755
1004	5	Pre-reversal	5	120	Pre-reversal	-0.67235
1004	6	Pre-reversal	6	120	Pre-reversal	-0.67235
1004	7	Pre-reversal	7	120	Pre-reversal	-0.872278
1004	8	Pre-reversal	8	120	Pre-reversal	-0.872278
1004	9	Pre-reversal	9	120	Pre-reversal	-0.872278
1004	10	Pre-reversal	10	120	Pre-reversal	-1.02921
1004	11	Pre-reversal	11	120	Pre-reversal	-1.02921
1004	12	Pre-reversal	12	120	Pre-reversal	-1.02921
1004	13	Pre-reversal	13	120	Pre-reversal	-1.02921
1004	14	Pre-reversal	14	120	Pre-reversal	-1.02921
1004	15	Pre-reversal	15	120	Pre-reversal	-1.02921
1004	16	Pre-reversal	16	120	Pre-reversal	-1.02921
1004	17	Pre-reversal	17	120	Pre-reversal	-1.1598
1004	18	Pre-reversal	18	120	Pre-reversal	-1.1598
1004	19	Pre-reversal	19	120	Pre-reversal	-1.26938
1004	20	Pre-reversal	20	120	Pre-reversal	-1.26938
1004	21	Pre-reversal	21	120	Pre-reversal	-1.26938
1004	22	Pre-reversal	22	120	Pre-reversal	-1.26938
1004	23	Pre-reversal	23	120	Pre-reversal	-1.26938
1004	24	Pre-reversal	24	120	Pre-reversal	-1.26938
1004	25	Pre-reversal	25	120	Pre-reversal	-1.26938
1004	26	Pre-reversal	26	120	Pre-reversal	-1.26938
1004	27	Pre-reversal	27	120	Pre-reversal	-0.924519
1004	28	Pre-reversal	28	120	Pre-reversal	-0.924519
1004	29	Pre-reversal	29	120	Pre-reversal	-0.924519
1004	30	Pre-reversal	30	120	Pre-reversal	-0.924519
1004	31	Pre-reversal	31	120	Pre-reversal	-0.924519
1004	32	Pre-reversal	32	120	Pre-reversal	-1.04247
1004	33	Pre-reversal	33	120	Pre-reversal	-1.04247
1004	34	Pre-reversal	34	120	Pre-reversal	-1.14375
1004	35	Pre-reversal	35	120	Pre-reversal	-1.14375
1004	36	Pre-reversal	36	120	Pre-reversal	-1.14375
1004	37	Pre-reversal	37	120	Pre-reversal	-1.14375
1004	38	Pre-reversal	38	120	Pre-reversal	-1.14375
1004	39	Pre-reversal	39	120	Pre-reversal	-0.860898
1004	40	Pre-reversal	40	120	Pre-reversal	-0.860898
1004	41	Pre-reversal	41	120	Pre-reversal	-0.860898
1004	42	Pre-reversal	42	120	Pre-reversal	-0.860898
1004	43	Pre-reversal	43	120	Pre-reversal	-0.860898
1004	44	Pre-reversal	44	120	Pre-reversal	-0.96673
1004	45	Pre-reversal	45	120	Pre-reversal	-0.96673
1004	46	Pre-reversal	46	120	Pre-reversal	-1.05948
1004	47	Pre-reversal	47	120	Pre-reversal	-1.05948
1004	48	Pre-reversal	48	120	Pre-reversal	-1.05948
1004	49	Pre-reversal	49	120	Pre-reversal	-1.05948
1004	50	Pre-reversal	50	120	Pre-reversal	-1.14304
1004	51	Pre-reversal	51	120	Pre-reversal	-1.14304
1004	52	Pre-reversal	52	120	Pre-reversal	-1.21812
1004	53	Pre-reversal	53	120	Pre-reversal	-1.21812
1004	54	Pre-reversal	54	120	Pre-reversal	-1.21812
1004	55	Pre-reversal	55	120	Pre-reversal	-1.21812
1004	56	Pre-reversal	56	120	Pre-reversal	-1.21812
1004	57	Pre-reversal	57	120	Pre-reversal	-1.28775
1004	58	Pre-reversal	58	120	Pre-reversal	-1.28775
1004	59	Pre-reversal	59	120	Pre-reversal	-1.05708
1004	60	Pre-reversal	60	120	Pre-reversal	-1.05708
1004	61	Pre-reversal	61	120	Pre-reversal	-1.05708
1004	62	Pre-reversal	62	120	Pre-reversal	-1.05708
1004	63	Pre-reversal	63	120	Pre-reversal	-1.05708
1004	64	Pre-reversal	64	120	Pre-reversal	-1.13165
1004	65	Pre-reversal	65	120	Pre-reversal	-1.13165
1004	66	Pre-reversal	66	120	Pre-reversal	-1.13165
1004	67	Pre-reversal	67	120	Pre-reversal	-0.919237
1004	68	Pre-reversal	68	120	Pre-reversal	-0.919237
1004	69	Pre-reversal	69	120	Pre-reversal	-0.919237
1004	70	Pre-reversal	70	120	Pre-reversal	-0.919237
1004	71	Pre-reversal	71	120	Pre-reversal	-0.919237
1004	72	Pre-reversal	72	120	Pre-reversal	-0.997995
1004	73	Pre-reversal	73	120	Pre-reversal	-0.997995
1004	74	Pre-reversal	74	120	Pre-reversal	-1.0697
1004	75	Pre-reversal	75	120	Pre-reversal	-1.0697
1004	76	Pre-reversal	76	120	Pre-reversal	-1.0697
1004	77	Pre-reversal	77	120	Pre-reversal	-1.0697
1004	78	Pre-reversal	78	120	Pre-reversal	-1.0697
1004	79	Pre-reversal	79	120	Pre-reversal	-0.87309
[truncated: 78,641 more rows]
