# Supplementary material for: Computational signatures of uncertainty are reflected in motor cortex excitatory neurochemistry
Source: Nat Commun. 2025 Nov 4;16:9737. doi: 10.1038/s41467-025-64702-6 (PMC12586698; doi:10.1038/s41467-025-64702-6)
Supplement: Supplementary file 4 — Source data [file 41467_2025_64702_MOESM4_ESM.zip › Source data/Fig4.xlsx]

## Sheet: Fig4h
SID	parameters	reg_noise_mean	reg_noise_std	reg_noise_mcse	reg_noise_ess_bulk	reg_noise_ess_tail	reg_noise_rhat	reg_noise_ess_per_sec	ID
1046	regression_noise	0.1243	0.002	0	6731.45	5602.76	1.0001	0.0449	1
1037	regression_noise	0.127	0.0021	0	7417.04	5094.82	1.0007	0.0457	2
1019	regression_noise	0.136	0.0023	0	7549.09	4768.7	1.0002	0.0838	3
1007	regression_noise	0.1459	0.0025	0	5182.61	4912.36	1.0004	0.0375	4
1030	regression_noise	0.1522	0.0025	0	5710.4	5060.55	1.0011	0.0503	5
1039	regression_noise	0.1531	0.0026	0	6870.46	5100.53	1.0007	0.0425	6
1016	regression_noise	0.1538	0.0025	0	4510.34	4584.49	1.001	0.0322	7
1034	regression_noise	0.1542	0.0026	0	6257.5	5090.33	1.001	0.0419	8
1035	regression_noise	0.1582	0.0026	0	6083.26	5332.23	1.0002	0.0508	9
1014	regression_noise	0.1584	0.0026	0	6410.45	4595.71	1.002	0.067	10
1031	regression_noise	0.1589	0.0027	0	6169.1	5018.58	1.0006	0.0435	11
1006	regression_noise	0.1601	0.0027	0	6246.77	5031.48	1.0009	0.044	12
1036	regression_noise	0.1614	0.0026	0	5786.23	5143.19	1.0008	0.0417	13
1004	regression_noise	0.1667	0.0027	0	6321.8	4828.51	1.0011	0.0473	14
1029	regression_noise	0.169	0.0027	0	7553.78	4955.56	1.0004	0.0861	15
1028	regression_noise	0.1727	0.0028	0	7474.72	4925.64	1.0011	0.0853	16
1038	regression_noise	0.1771	0.0029	0	7773.51	5480.51	1.0012	0.0724	17
1018	regression_noise	0.1811	0.003	0	6802.95	4959.54	1	0.0645	18
1003	regression_noise	0.1822	0.003	0	6897.5	5582.44	1.0003	0.0792	19
1013	regression_noise	0.1883	0.0031	0	7244.56	4808.12	1.0002	0.0478	20
1021	regression_noise	0.1888	0.0032	0.0001	2105.88	1164.77	1.0024	0.0185	21
1044	regression_noise	0.1889	0.0031	0	4341.89	4199.36	1.0005	0.0291	22
1044	regression_noise	0.1889	0.0031	0	4341.89	4199.36	1.0005	0.0291	23
1010	regression_noise	0.1955	0.0032	0	6096.14	5323.19	1.0014	0.0504	24
1005	regression_noise	0.1974	0.0032	0	6092.32	5207.83	1.0011	0.0484	25
1025	regression_noise	0.2001	0.0033	0	5450.54	4964.77	1	0.0476	26
1041	regression_noise	0.2002	0.0033	0	6328.8	5387.53	1	0.0619	27
1047	regression_noise	0.2031	0.0034	0	5295.86	5516.77	1.0005	0.042	28
1032	regression_noise	0.2034	0.0033	0	5821.61	5038.42	1.0004	0.0452	29
1033	regression_noise	0.2063	0.0034	0.0001	3376.88	3958.96	1.0018	0.0285	30
1043	regression_noise	0.212	0.0035	0	7041.38	4369.8	1.0006	0.0733	31
1022	regression_noise	0.2179	0.0036	0	6388.3	4900.77	1.0012	0.0427	32
1009	regression_noise	0.2191	0.0036	0	5832.23	4832.49	1.001	0.0506	33
1027	regression_noise	0.2208	0.0037	0	6301.53	4852.93	1.0014	0.0423	34
1015	regression_noise	0.2375	0.0039	0.0001	5302.96	5521.38	1.0006	0.0411	35
1026	regression_noise	0.2438	0.0039	0	7072.18	5668.37	1.0015	0.0777	36
1023	regression_noise	0.2486	0.0041	0	7004.43	5842.58	1.0006	0.0477	37
1008	regression_noise	0.2504	0.0041	0.0001	6622.42	5072.81	1.0005	0.0654	38
1020	regression_noise	0.2523	0.0041	0.0001	5136.98	4674.13	1.0005	0.0385	39
1024	regression_noise	0.2579	0.0043	0.0001	7196.87	5112.31	1.0001	0.0752	40
1045	regression_noise	0.2654	0.0044	0.0001	6900.42	5429.67	1.0003	0.0639	41
1040	regression_noise	0.3073	0.005	0.0001	6288.7	5382.56	1.0002	0.0532	42

## Sheet: Fig4g
SID	parameters	reg_intercept_mean	reg_intercept_std	reg_intercept_mcse	reg_intercept_ess_bulk	reg_intercept_ess_tail	reg_intercept_rhat	reg_intercept_ess_per_sec	ID
1004	regression_intercept	4.6212	0.2226	0.0042	2879.75	3446.95	1.0008	0.0215	1
1035	regression_intercept	5.194	0.1593	0.0033	2377.55	2823.58	1.0012	0.0198	2
1036	regression_intercept	5.2328	0.2023	0.0043	2257.3	2611.43	1.0002	0.0163	3
1010	regression_intercept	5.2847	0.1951	0.0051	1512.8	2909.54	1.0052	0.0125	4
1040	regression_intercept	5.3153	0.2931	0.0068	2013.19	2231.94	1.0016	0.017	5
1006	regression_intercept	5.3368	0.2087	0.0049	1835.59	2356.89	1.0011	0.0129	6
1034	regression_intercept	5.4343	0.2013	0.0042	2311.8	3008.91	1.002	0.0155	7
1014	regression_intercept	5.4355	0.0837	0.0016	2787.06	3230.23	1.0006	0.0291	8
1041	regression_intercept	5.4527	0.1221	0.0026	2685.18	1752.46	1.0017	0.0263	9
1019	regression_intercept	5.4676	0.0961	0.0017	3100.97	3959.29	1.0009	0.0344	10
1005	regression_intercept	5.4823	0.1959	0.0044	2024.31	2978.36	1.0022	0.0161	11
1007	regression_intercept	5.4972	0.1712	0.0036	2250.35	2810.32	1.0017	0.0163	12
1009	regression_intercept	5.53	0.213	0.0063	1274.64	652.307	1.0697	0.0111	13
1038	regression_intercept	5.5432	0.1253	0.0024	2737.57	2980.65	1.0009	0.0255	14
1018	regression_intercept	5.565	0.1309	0.0026	2627.09	2788.19	1.001	0.0249	15
1025	regression_intercept	5.593	0.1684	0.0034	2549.52	2336.43	1.0003	0.0223	16
1030	regression_intercept	5.6343	0.1241	0.0028	2135.01	2258.07	1.0019	0.0188	17
1003	regression_intercept	5.638	0.09	0.0015	3896.69	4254.89	1.0004	0.0447	18
1026	regression_intercept	5.6659	0.1674	0.0047	2261.98	1356.38	1.0011	0.0248	19
1032	regression_intercept	5.6922	0.2397	0.0058	1702.53	2867.52	1.0012	0.0132	20
1020	regression_intercept	5.695	0.2798	0.0074	1688.49	1738.27	1.0011	0.0126	21
1015	regression_intercept	5.7024	0.2364	0.0056	1840.74	2401.06	1.0014	0.0143	22
1029	regression_intercept	5.733	0.093	0.0017	3484.6	2470.69	1.0006	0.0397	23
1047	regression_intercept	5.7389	0.2294	0.005	2082.86	2472.29	1.0019	0.0165	24
1023	regression_intercept	5.741	0.1839	0.0047	1632.55	2765.44	1.003	0.0111	25
1043	regression_intercept	5.78	0.1419	0.0026	2990.01	3492.73	1.001	0.0311	26
1024	regression_intercept	5.8375	0.1586	0.0028	3541.12	3398.2	1.0007	0.037	27
1028	regression_intercept	5.871	0.0665	0.0008	6894.72	5362.7	1.0012	0.0787	28
1021	regression_intercept	5.9044	0.1622	0.0037	2124.86	1727.77	1.0028	0.0186	29
1033	regression_intercept	5.9265	0.1943	0.0088	620.627	1639.61	1.0052	0.0052	30
1031	regression_intercept	5.9914	0.174	0.0032	2964.18	3744.13	1.0004	0.0209	31
1008	regression_intercept	6.0075	0.1695	0.0037	2364.38	2415.54	1.0022	0.0233	32
1044	regression_intercept	6.0841	0.2734	0.0082	1170.37	2438.99	1.0008	0.0078	33
1044	regression_intercept	6.0841	0.2734	0.0082	1170.37	2438.99	1.0008	0.0078	34
1045	regression_intercept	6.1176	0.2057	0.0047	2179.77	1717.76	1.0035	0.0202	35
1016	regression_intercept	6.2104	0.4122	0.0515	83.7787	1399.09	1.096	0.0006	36
1022	regression_intercept	6.4262	0.3186	0.007	2059.59	2968.14	1.0017	0.0138	37
1039	regression_intercept	6.5928	0.2674	0.0065	1730.98	1469.84	1.0018	0.0107	38
1037	regression_intercept	6.8405	0.1873	0.0039	2308.61	3082.84	1.0009	0.0142	39
1027	regression_intercept	7.1286	0.3358	0.0065	2651.05	3241.02	1.0036	0.0178	40
1046	regression_intercept	7.4539	0.2075	0.0045	2164.07	3502.63	1.0013	0.0144	41
1013	regression_intercept	8.4641	0.3057	0.0065	2249.16	3175.57	1.0017	0.0148	42

## Sheet: Fig4f
SID	parameters	beta_pr_mean	beta_pr_std	beta_pr_mcse	beta_pr_ess_bulk	beta_pr_ess_tail	beta_pr_rhat	beta_pr_ess_per_sec
1003	regression_beta_post_reversal	-0.079	0.0087	0.0001	6815.61	5435.9	1.0007	0.0783
1005	regression_beta_post_reversal	-0.0021	0.0098	0.0001	4840.17	5235.14	1.0009	0.0385
1007	regression_beta_post_reversal	0.0256	0.0079	0.0001	4793.87	5171.94	1.0008	0.0347
1008	regression_beta_post_reversal	-0.1109	0.0119	0.0001	6611.15	5377.9	1.001	0.0653
1010	regression_beta_post_reversal	-0.0089	0.0098	0.0001	4912.38	4842.78	1.0006	0.0406
1014	regression_beta_post_reversal	-0.0568	0.0074	0.0001	6248.43	4861.67	1.0006	0.0653
1015	regression_beta_post_reversal	-0.0392	0.012	0.0002	4218.95	5087.2	1.0011	0.0327
1018	regression_beta_post_reversal	0.0157	0.0085	0.0001	6678.45	4984.23	1.0002	0.0633
1019	regression_beta_post_reversal	0.045	0.0065	0.0001	7938.07	5893.44	0.9999	0.0881
1047	regression_beta_post_reversal	-0.0977	0.0106	0.0002	4815.23	4953.57	1.0003	0.0382
1020	regression_beta_post_reversal	-0.1189	0.0134	0.0002	3456.03	3495.32	1.0004	0.0259
1021	regression_beta_post_reversal	-0.0055	0.0091	0.0001	4179.1	4657.37	1.0014	0.0366
1023	regression_beta_post_reversal	-0.0072	0.0116	0.0001	7200.68	5347.39	1.0004	0.049
1024	regression_beta_post_reversal	0.109	0.0122	0.0001	8087.32	5237.03	0.9999	0.0846
1025	regression_beta_post_reversal	0.0128	0.0098	0.0001	5132.82	5464.74	1.0007	0.0449
1026	regression_beta_post_reversal	-0.018	0.0114	0.0001	6088.6	4942.26	1.0019	0.0669
1028	regression_beta_post_reversal	0.0093	0.008	0.0001	8024.57	5321.88	1.0004	0.0916
1006	regression_beta_post_reversal	0.01	0.0097	0.0002	2690.95	3962.86	1	0.0189
1009	regression_beta_post_reversal	0.0754	0.0111	0.0002	2311.81	3442.43	1.0073	0.02
1029	regression_beta_post_reversal	-0.0551	0.0079	0.0001	7997.24	5273.19	1.0001	0.0911
1030	regression_beta_post_reversal	-0.0159	0.0072	0.0001	6094.6	5272.2	1.0012	0.0536
1031	regression_beta_post_reversal	-0.0015	0.008	0.0001	5242.75	5396.3	1.0007	0.037
1032	regression_beta_post_reversal	0.0176	0.0107	0.0002	4499.77	4434.31	1.0002	0.0349
1033	regression_beta_post_reversal	-0.0328	0.0099	0.0002	3528.22	4204.23	1.0009	0.0297
1034	regression_beta_post_reversal	0.0133	0.0083	0.0001	5157.29	5482.04	1	0.0346
1036	regression_beta_post_reversal	0.1137	0.0089	0.0001	3907.45	5026.85	1.0012	0.0282
1035	regression_beta_post_reversal	0.0288	0.0079	0.0001	5512.41	5289.86	1.0002	0.046
1037	regression_beta_post_reversal	0.0059	0.0072	0.0001	4786.56	5181.26	1.0004	0.0295
1038	regression_beta_post_reversal	-0.0194	0.0083	0.0001	6859.26	4828.15	1.0006	0.0639
1040	regression_beta_post_reversal	0.0044	0.0156	0.0002	4402.7	4473.65	1.0003	0.0372
1041	regression_beta_post_reversal	0.0085	0.0096	0.0001	5235.76	4632.69	1.0008	0.0512
1043	regression_beta_post_reversal	-0.0527	0.01	0.0001	6845.61	5011	1.0012	0.0713
1044	regression_beta_post_reversal	-0.0556	0.0104	0.0002	2189.68	3574.78	0.9999	0.0147
1045	regression_beta_post_reversal	-0.0782	0.0127	0.0002	4137.61	3846.97	1.0014	0.0383
1004	regression_beta_post_reversal	0.009	0.0089	0.0001	5521.46	5677.11	0.9999	0.0413
1013	regression_beta_post_reversal	-0.1057	0.0101	0.0002	4356.83	5034.82	1.0003	0.0287
1016	regression_beta_post_reversal	0.0377	0.0104	0.0009	132.105	1789.7	1.0576	0.0009
1027	regression_beta_post_reversal	-0.0712	0.012	0.0002	4932.14	5691.5	1.001	0.0331
1044	regression_beta_post_reversal	-0.0556	0.0104	0.0002	2189.68	3574.78	0.9999	0.0147
1022	regression_beta_post_reversal	0.0305	0.0126	0.0002	3568.81	4700.98	1.0003	0.0238
1039	regression_beta_post_reversal	0.0123	0.0092	0.0002	2960.69	3449.08	1.001	0.0183
1046	regression_beta_post_reversal	-0.0257	0.0068	0.0001	4827.41	4873.14	1.0008	0.0322

## Sheet: Fig4e
SID	parameters	beta_pe_mean	beta_pe_std	beta_pe_mcse	beta_pe_ess_bulk	beta_pe_ess_tail	beta_pe_rhat	beta_pe_ess_per_sec	ID
1029	regression_beta_post_error	-0.0213	0.0312	0.0004	7915.75	5076.78	1.0003	0.0902	1
1013	regression_beta_post_error	-0.0194	0.0485	0.0006	6353.93	5467.81	1.001	0.0419	2
1007	regression_beta_post_error	-0.007	0.0215	0.0003	6114.65	5161.77	1.0019	0.0442	3
1014	regression_beta_post_error	0.0134	0.0165	0.0002	6222.55	5016.75	1.0005	0.065	4
1036	regression_beta_post_error	0.0152	0.0191	0.0002	5941.94	5626.67	1.0002	0.0428	5
1008	regression_beta_post_error	0.0319	0.0389	0.0005	6309.55	4858.54	1.0007	0.0623	6
1030	regression_beta_post_error	0.0453	0.0155	0.0002	5074.93	4870.36	1.0003	0.0447	7
1021	regression_beta_post_error	0.0539	0.0372	0.0005	5042.91	5196.15	1.0013	0.0442	8
1038	regression_beta_post_error	0.0546	0.0218	0.0003	6809.39	5328.4	1.0006	0.0634	9
1031	regression_beta_post_error	0.0683	0.0205	0.0003	5918.94	4734.61	1.0003	0.0418	10
1018	regression_beta_post_error	0.07	0.0245	0.0003	6132.02	4766.99	1.0007	0.0581	11
1024	regression_beta_post_error	0.0711	0.0241	0.0003	7409.47	5537.98	1.0009	0.0775	12
1041	regression_beta_post_error	0.0739	0.0265	0.0004	5547.94	4328.6	1.0006	0.0543	13
1016	regression_beta_post_error	0.0739	0.0245	0.0004	4107.3	3985.22	1.0008	0.0293	14
1033	regression_beta_post_error	0.0856	0.0292	0.0004	4285.37	5180.94	1.001	0.0361	15
1006	regression_beta_post_error	0.0938	0.0407	0.0006	4951.96	4931.62	1.0013	0.0349	16
1023	regression_beta_post_error	0.0985	0.0338	0.0004	6736.56	5294	1.0005	0.0459	17
1019	regression_beta_post_error	0.0989	0.0223	0.0003	6896.82	5032.43	1.0004	0.0766	18
1034	regression_beta_post_error	0.105	0.0183	0.0002	5701.88	4881.74	1.0006	0.0382	19
1009	regression_beta_post_error	0.1054	0.0246	0.0004	4810.89	4986.23	1.001	0.0417	20
1035	regression_beta_post_error	0.108	0.0178	0.0002	6896.42	5488.66	1.0008	0.0576	21
1039	regression_beta_post_error	0.1096	0.032	0.0004	5769.02	5221.71	1.0013	0.0357	22
1022	regression_beta_post_error	0.1137	0.0221	0.0003	6176.96	4944.19	0.9999	0.0412	23
1015	regression_beta_post_error	0.12	0.0323	0.0004	5920.75	5228.42	1.0002	0.0459	24
1004	regression_beta_post_error	0.1213	0.0188	0.0002	7144.18	5303.01	1.001	0.0534	25
1046	regression_beta_post_error	0.123	0.0293	0.0004	6406.18	5214.63	1.0005	0.0427	26
1028	regression_beta_post_error	0.1397	0.0292	0.0003	7868.05	5170.08	1.0006	0.0898	27
1003	regression_beta_post_error	0.1422	0.0331	0.0004	7084.91	5317.27	1.0004	0.0813	28
1027	regression_beta_post_error	0.1456	0.0222	0.0003	7039.35	5258.96	1.0013	0.0472	29
1044	regression_beta_post_error	0.1485	0.0297	0.0004	4544.5	4506.04	1.0011	0.0304	30
1044	regression_beta_post_error	0.1485	0.0297	0.0004	4544.5	4506.04	1.0011	0.0304	31
1037	regression_beta_post_error	0.1502	0.0623	0.0007	6952.72	5314.36	1.0009	0.0428	32
1045	regression_beta_post_error	0.1507	0.068	0.0008	6588.82	5403.3	0.9998	0.061	33
1025	regression_beta_post_error	0.1514	0.0344	0.0004	5920.64	5024.48	1.0007	0.0518	34
1047	regression_beta_post_error	0.1533	0.0324	0.0004	5793.94	4626.41	1.0002	0.046	35
1005	regression_beta_post_error	0.1572	0.0299	0.0004	6747.4	5226.79	1.0005	0.0536	36
1020	regression_beta_post_error	0.1707	0.0308	0.0004	5088.2	4966.39	1.0018	0.0381	37
1043	regression_beta_post_error	0.1761	0.0435	0.0005	7071	5293.95	1.0001	0.0737	38
1040	regression_beta_post_error	0.1869	0.0343	0.0005	5645.58	4907.54	1.0001	0.0477	39
1032	regression_beta_post_error	0.2029	0.0453	0.0006	5545.59	5280.34	1.0003	0.0431	40
1010	regression_beta_post_error	0.209	0.0285	0.0003	7115.57	5289.99	1.0003	0.0588	41
1026	regression_beta_post_error	0.2978	0.0532	0.0006	7170.64	5026.92	1.0007	0.0787	42

## Sheet: Fig4d
SID	parameters	beta_uu_mean	beta_uu_std	beta_uu_mcse	beta_uu_ess_bulk	beta_uu_ess_tail	beta_uu_rhat	beta_uu_ess_per_sec	ID
1013	regression_beta_unexpected_uncertainty	-5.1622	0.7966	0.0164	2368.88	3792.21	1.0016	0.0156	1
1046	regression_beta_unexpected_uncertainty	-4.2173	0.5706	0.0118	2334.98	3870.4	1.0011	0.0156	2
1027	regression_beta_unexpected_uncertainty	-3.3821	0.9204	0.0177	2714.73	3538.68	1.003	0.0182	3
1037	regression_beta_unexpected_uncertainty	-2.5612	0.5002	0.0102	2414.72	3278.93	1.0006	0.0149	4
1039	regression_beta_unexpected_uncertainty	-1.9201	0.7278	0.0173	1783.91	1717.43	1.0015	0.011	5
1022	regression_beta_unexpected_uncertainty	-1.6935	0.8716	0.0192	2054.32	2704.12	1.0015	0.0137	6
1016	regression_beta_unexpected_uncertainty	-1.0606	0.9485	0.1109	86.7477	1700.78	1.0925	0.0006	7
1008	regression_beta_unexpected_uncertainty	-0.8061	0.5455	0.0117	2267.35	2928.99	1.0013	0.0224	8
1024	regression_beta_unexpected_uncertainty	-0.7992	0.5234	0.009	3447.74	3725.28	1.0007	0.036	9
1045	regression_beta_unexpected_uncertainty	-0.5289	0.6454	0.0155	1935.37	1637.29	1.002	0.0179	10
1020	regression_beta_unexpected_uncertainty	-0.2276	0.8163	0.0212	1659.49	1765.27	1.0018	0.0124	11
1031	regression_beta_unexpected_uncertainty	-0.2165	0.5013	0.0092	2946.56	3914.17	1.0007	0.0208	12
1018	regression_beta_unexpected_uncertainty	-0.0718	0.5128	0.0172	925.899	1124.77	1.0031	0.0088	13
1021	regression_beta_unexpected_uncertainty	-0.0666	0.4982	0.011	2103.28	2183.16	1.0032	0.0184	14
1032	regression_beta_unexpected_uncertainty	-0.0445	0.6509	0.0156	1746.85	2964.04	1.0009	0.0136	15
1009	regression_beta_unexpected_uncertainty	0.0178	0.6287	0.0175	1330.92	1108.62	1.0295	0.0115	16
1007	regression_beta_unexpected_uncertainty	0.0487	0.4865	0.0102	2292.56	2950.24	1.0016	0.0166	17
1044	regression_beta_unexpected_uncertainty	0.0947	0.739	0.0218	1194.18	2746.21	1.0013	0.008	18
1044	regression_beta_unexpected_uncertainty	0.0947	0.739	0.0218	1194.18	2746.21	1.0013	0.008	19
1005	regression_beta_unexpected_uncertainty	0.147	0.5598	0.0122	2098.66	3233.84	1.0024	0.0167	20
1030	regression_beta_unexpected_uncertainty	0.2566	0.4065	0.0096	1856.99	2121.95	1.0017	0.0163	21
1033	regression_beta_unexpected_uncertainty	0.2797	0.5589	0.0202	817.619	1704.22	1.0034	0.0069	22
1028	regression_beta_unexpected_uncertainty	0.3135	0.3795	0.0063	3708.88	3466.24	1.0015	0.0423	23
1034	regression_beta_unexpected_uncertainty	0.3843	0.5402	0.011	2414.48	3175.1	1.0018	0.0162	24
1003	regression_beta_unexpected_uncertainty	0.3996	0.3282	0.0053	3821.44	3900.36	1.0006	0.0439	25
1041	regression_beta_unexpected_uncertainty	0.4409	0.3958	0.0085	2654.78	1625.15	1.0016	0.026	26
1025	regression_beta_unexpected_uncertainty	0.481	0.5291	0.0111	2369.35	2261.82	1.0018	0.0207	27
1019	regression_beta_unexpected_uncertainty	0.5	0.2985	0.0054	3081.17	4146.92	1.0013	0.0342	28
1043	regression_beta_unexpected_uncertainty	0.5114	0.4492	0.0082	3067.34	3574.85	1.0008	0.0319	29
1029	regression_beta_unexpected_uncertainty	0.514	0.3204	0.0056	3747.88	2016.96	1.0003	0.0427	30
1040	regression_beta_unexpected_uncertainty	0.5519	0.8474	0.0191	2081.82	2345.86	1.0007	0.0176	31
1026	regression_beta_unexpected_uncertainty	0.6439	0.5715	0.0161	2051.99	1329.58	1.0004	0.0225	32
1014	regression_beta_unexpected_uncertainty	0.7215	0.3184	0.0063	2652.93	3175.62	1.0003	0.0277	33
1047	regression_beta_unexpected_uncertainty	0.734	0.6709	0.0149	2016.37	2689.24	1.0021	0.016	34
1015	regression_beta_unexpected_uncertainty	0.7757	0.7071	0.0167	1867.4	2467.27	1.0016	0.0145	35
1036	regression_beta_unexpected_uncertainty	0.7852	0.5526	0.0115	2338.44	2857.51	1	0.0168	36
1038	regression_beta_unexpected_uncertainty	0.7959	0.4177	0.0084	2488.39	3622.75	1.0012	0.0232	37
1035	regression_beta_unexpected_uncertainty	0.8158	0.482	0.0103	2269.2	2397.59	1.001	0.0189	38
1023	regression_beta_unexpected_uncertainty	0.837	0.7041	0.0198	1269.59	2135.93	1.0031	0.0086	39
1006	regression_beta_unexpected_uncertainty	0.8891	0.5885	0.0137	1857.47	2443.19	1.0011	0.0131	40
1010	regression_beta_unexpected_uncertainty	1.1758	0.5431	0.0135	1638.02	2769.93	1.0055	0.0135	41
1004	regression_beta_unexpected_uncertainty	2.2541	0.5953	0.0109	2987.4	3924.45	1.001	0.0223	42

## Sheet: Fig4c
	SID	parameters	beta_eu_mean	beta_eu_std	beta_eu_mcse	beta_eu_ess_bulk	beta_eu_ess_tail	beta_eu_rhat	beta_eu_ess_per_sec
1	1003	regression_beta_expected_uncertainty	0.1716	0.2855	0.0054	3868.84	2090	1.0007	0.0444
2	1005	regression_beta_expected_uncertainty	0.9168	0.529	0.0081	4240	5246.26	1.0009	0.0337
3	1007	regression_beta_expected_uncertainty	1.1913	0.4286	0.0068	3906.63	4921.54	1.0003	0.0283
4	1008	regression_beta_expected_uncertainty	0.2938	0.56	0.01	3333.62	3649.72	1.0028	0.0329
5	1010	regression_beta_expected_uncertainty	-0.2554	0.4991	0.0083	3720.75	3634.26	1.003	0.0307
6	1014	regression_beta_expected_uncertainty	-0.4734	0.4331	0.0114	1371.67	2615.71	1.0017	0.0143
7	1015	regression_beta_expected_uncertainty	1.0686	0.6653	0.0115	3388.32	3860.42	1.0004	0.0262
8	1018	regression_beta_expected_uncertainty	-0.1653	0.4059	0.0071	3389.73	3680.9	1.0012	0.0321
9	1019	regression_beta_expected_uncertainty	-0.1021	0.3121	0.0046	4663.73	4272.1	1.0024	0.0518
10	1047	regression_beta_expected_uncertainty	0.9133	0.5649	0.009	3861.27	3525.72	1.0002	0.0306
11	1020	regression_beta_expected_uncertainty	0.685	0.6667	0.012	3143.6	4416.89	1.0008	0.0235
12	1021	regression_beta_expected_uncertainty	0.1176	0.5842	0.0158	1536.98	2723.08	1.0021	0.0135
13	1023	regression_beta_expected_uncertainty	-0.95	0.5536	0.011	2673.3	4054.01	1.0009	0.0182
14	1024	regression_beta_expected_uncertainty	0.0755	0.4749	0.0083	3704.45	3364.23	1.0007	0.0387
15	1025	regression_beta_expected_uncertainty	0.5076	0.6422	0.0125	2737.64	4024.08	1.0002	0.0239
16	1026	regression_beta_expected_uncertainty	-0.8587	0.5079	0.0095	2718.44	2055.77	1.0009	0.0299
17	1028	regression_beta_expected_uncertainty	0.5012	0.1757	0.0033	4220.8	2858.8	1.0004	0.0482
18	1006	regression_beta_expected_uncertainty	1.0362	0.4673	0.0084	3117.96	4558.4	1.0012	0.022
19	1009	regression_beta_expected_uncertainty	-0.3357	1.1835	0.2308	36.0608	608.794	1.2199	0.0003
20	1029	regression_beta_expected_uncertainty	0.2395	0.278	0.0047	4427.52	2534.4	1.0006	0.0504
21	1030	regression_beta_expected_uncertainty	-0.538	0.5018	0.0141	1278.86	3930	1.0031	0.0113
22	1031	regression_beta_expected_uncertainty	-1.4523	0.4227	0.0061	4848.85	5385.51	1.0011	0.0342
23	1032	regression_beta_expected_uncertainty	0.3199	0.5077	0.0092	3091.73	4494.55	1.0009	0.024
24	1033	regression_beta_expected_uncertainty	-0.3003	0.824	0.0479	386.532	2337.95	1.0112	0.0033
25	1034	regression_beta_expected_uncertainty	-0.3272	0.388	0.0063	3840.83	4376.57	1.0007	0.0257
26	1036	regression_beta_expected_uncertainty	0.2954	0.435	0.0066	4297.34	4789.74	1.0006	0.031
27	1035	regression_beta_expected_uncertainty	-0.1313	0.4916	0.009	2969.59	4376.27	1.001	0.0248
28	1037	regression_beta_expected_uncertainty	-0.2488	0.2885	0.0049	3538.43	4289.03	1.0002	0.0218
29	1038	regression_beta_expected_uncertainty	-1.1142	0.475	0.0082	3430.25	4961.32	1.0015	0.032
30	1040	regression_beta_expected_uncertainty	0.8493	0.767	0.0116	4436.2	4843.28	1.0017	0.0375
31	1041	regression_beta_expected_uncertainty	0.6735	0.4277	0.0112	2685.29	1147.6	1.0015	0.0263
32	1043	regression_beta_expected_uncertainty	-0.0882	0.4614	0.0072	4085.58	4375.21	1.0009	0.0426
33	1044	regression_beta_expected_uncertainty	0.0709	0.6773	0.0197	1221.18	3284.85	1.0033	0.0082
34	1045	regression_beta_expected_uncertainty	1.0751	0.8409	0.023	1527.22	1859.16	1.0036	0.0141
35	1004	regression_beta_expected_uncertainty	-0.4705	0.4024	0.0061	4396.03	4924.4	1.0005	0.0329
36	1013	regression_beta_expected_uncertainty	-1.9873	0.3769	0.0064	3432.76	4687.44	1.0013	0.0226
37	1016	regression_beta_expected_uncertainty	0.3872	0.4686	0.0479	97.7016	1253.25	1.079	0.0007
38	1027	regression_beta_expected_uncertainty	-0.9627	0.4426	0.0071	3881.32	4750.4	1.0014	0.026
39	1044	regression_beta_expected_uncertainty	0.0709	0.6773	0.0197	1221.18	3284.85	1.0033	0.0082
40	1022	regression_beta_expected_uncertainty	-1.0113	0.4837	0.0079	3791.02	3644.6	1.0011	0.0253
41	1039	regression_beta_expected_uncertainty	-0.1149	0.3521	0.0056	3923	4915.79	1.0007	0.0243
42	1046	regression_beta_expected_uncertainty	-0.1254	0.2533	0.0046	3051.54	4325	1.0012	0.0204

## Sheet: Fig4b
SID	parameters	reg_surprise_mean	reg_surprise_std	reg_surprise_mcse	reg_surprise_ess_bulk	reg_surprise_ess_tail	reg_surprise_rhat	reg_surprise_ess_per_sec	ID
1013	regression_beta_surprise	-0.8113	0.1122	0.0023	2344.92	3388.12	1.0016	0.0155	1
1046	regression_beta_surprise	-0.5644	0.0727	0.0016	2181.43	3648.5	1.0013	0.0146	2
1027	regression_beta_surprise	-0.3644	0.1198	0.0023	2764.08	3682.06	1.0038	0.0185	3
1037	regression_beta_surprise	-0.3211	0.0692	0.0014	2306.88	3187.87	1.0009	0.0142	4
1039	regression_beta_surprise	-0.2588	0.0905	0.0021	1895.46	1885.41	1.0018	0.0117	5
1028	regression_beta_surprise	-0.186	0.068	0.0011	3602.34	4093.58	1.0006	0.0411	6
1022	regression_beta_surprise	-0.1768	0.117	0.0025	2235.75	3427.46	1.0015	0.0149	7
1016	regression_beta_surprise	-0.1502	0.117	0.0133	91.2984	1431.34	1.0922	0.0007	8
1008	regression_beta_surprise	-0.021	0.0794	0.0017	2382.47	2471.82	1.002	0.0235	9
1031	regression_beta_surprise	0.0089	0.0644	0.0012	2944.87	4003.05	1.0005	0.0208	10
1029	regression_beta_surprise	0.01	0.0534	0.001	2910.99	2924.06	1.0005	0.0332	11
1033	regression_beta_surprise	0.0109	0.0788	0.0018	1923.86	2737	1.0017	0.0162	12
1021	regression_beta_surprise	0.0433	0.0743	0.002	1570.41	1612.17	1.0033	0.0138	13
1030	regression_beta_surprise	0.0487	0.0634	0.002	1191.79	1333.83	1.005	0.0105	14
1045	regression_beta_surprise	0.055	0.0966	0.0028	1570.26	1275.05	1.0035	0.0145	15
1024	regression_beta_surprise	0.0651	0.0883	0.0017	2677.74	3126.54	1.0006	0.028	16
1019	regression_beta_surprise	0.0679	0.0373	0.0007	3029.9	4250.2	1.0016	0.0336	17
1009	regression_beta_surprise	0.0999	0.1335	0.0201	45.6847	773.242	1.1518	0.0004	18
1041	regression_beta_surprise	0.101	0.074	0.0019	2071.02	1097.37	1.0029	0.0203	19
1007	regression_beta_surprise	0.1114	0.0665	0.0014	2256.57	3198.24	1.0016	0.0163	20
1043	regression_beta_surprise	0.1125	0.0685	0.0015	2132.55	2274.12	1.002	0.0222	21
1044	regression_beta_surprise	0.1156	0.1299	0.0042	1006.36	2889.6	1.0013	0.0067	22
1044	regression_beta_surprise	0.1156	0.1299	0.0042	1006.36	2889.6	1.0013	0.0067	23
1018	regression_beta_surprise	0.1183	0.0699	0.0025	1018.97	777.541	1.003	0.0097	24
1015	regression_beta_surprise	0.1287	0.1035	0.0025	1741.15	2467.01	1.0017	0.0135	25
1020	regression_beta_surprise	0.1338	0.0991	0.0024	2018.12	1941.87	1.0017	0.0151	26
1003	regression_beta_surprise	0.1391	0.0549	0.001	3157.5	3225.12	1.0017	0.0363	27
1026	regression_beta_surprise	0.1433	0.0685	0.0018	2257.2	1267.75	1.0018	0.0248	28
1047	regression_beta_surprise	0.1481	0.0871	0.0018	2254.14	3162.47	1.0018	0.0179	29
1014	regression_beta_surprise	0.1659	0.0588	0.0016	1665.07	1573.18	1.0013	0.0174	30
1025	regression_beta_surprise	0.1771	0.0602	0.0011	2781.92	3192.51	1.0012	0.0243	31
1032	regression_beta_surprise	0.1908	0.0932	0.0022	1724.19	3167.83	1.0012	0.0134	32
1023	regression_beta_surprise	0.192	0.0671	0.0014	2708.69	2704.7	1.001	0.0184	33
1038	regression_beta_surprise	0.1955	0.0441	0.0008	3134.02	3499.83	1.0003	0.0292	34
1040	regression_beta_surprise	0.1995	0.1132	0.0025	2128.63	2324.25	1.0007	0.018	35
1005	regression_beta_surprise	0.2206	0.0753	0.0017	2052.19	3388.5	1.0025	0.0163	36
1035	regression_beta_surprise	0.2266	0.0593	0.0012	2542.97	3042	1.0004	0.0212	37
1036	regression_beta_surprise	0.2272	0.0787	0.0016	2371.03	2671.21	1.0006	0.0171	38
1010	regression_beta_surprise	0.2709	0.0756	0.002	1426.29	2610.83	1.006	0.0118	39
1034	regression_beta_surprise	0.2785	0.0774	0.0016	2368.58	3073.12	1.0011	0.0159	40
1006	regression_beta_surprise	0.32	0.0856	0.0021	1743.13	2573.28	1.0008	0.0123	41
1004	regression_beta_surprise	0.5321	0.0851	0.0016	2898.92	3302.93	1.0007	0.0217	42

## Sheet: Fig4a
beta_estimate	mean	std
regression_beta_expected_uncertainty	-0.0213927	0.890581
regression_beta_post_error	0.106914	0.072025
regression_beta_post_reversal	-0.01107	0.0530181
regression_beta_surprise	0.0534113	0.252929
regression_beta_unexpected_uncertainty	-0.155438	1.54767
regression_intercept	5.83883	0.689112
regression_noise	0.193076	0.0406654
