# Supplementary material for: Computational signatures of uncertainty are reflected in motor cortex excitatory neurochemistry
Source: Nat Commun. 2025 Nov 4;16:9737. doi: 10.1038/s41467-025-64702-6 (PMC12586698; doi:10.1038/s41467-025-64702-6)
Supplement: Supplementary file 4 — Source data [file 41467_2025_64702_MOESM4_ESM.zip › Source data/Fig5.xlsx]

## Sheet: Fig5e
SID	parameters	xprob_vol_mean	xprob_vol_std	Metab	absolute_Glx_corr_alpha
1003	xprob_volatility	-2.7325	0.5505	Glu+Gln	14.8212
1004	xprob_volatility	-6.0446	0.3293	Glu+Gln	12.5516
1006	xprob_volatility	-5.5449	0.7202	Glu+Gln	15.5871
1007	xprob_volatility	-5.4068	0.686	Glu+Gln	13.1123
1008	xprob_volatility	-3.4912	1.0236	Glu+Gln	13.7883
1010	xprob_volatility	-4.0922	0.6041	Glu+Gln	13.8093
1013	xprob_volatility	-7.897	0.4844	Glu+Gln	15.4162
1014	xprob_volatility	-2.8262	0.6625	Glu+Gln	13.1598
1015	xprob_volatility	-4.1243	0.6063	Glu+Gln	14.3627
1016	xprob_volatility	-4.3937	1.7264	Glu+Gln	14.2485
1018	xprob_volatility	-3.4088	1.0497	Glu+Gln	12.2832
1019	xprob_volatility	-3.6181	0.5493	Glu+Gln	12.0703
1020	xprob_volatility	-4.1758	1.1055	Glu+Gln	12.6539
1021	xprob_volatility	-3.9315	1.3739	Glu+Gln	14.3521
1022	xprob_volatility	-6.4357	0.7177	Glu+Gln	13.6418
1023	xprob_volatility	-3.3029	0.7095	Glu+Gln	13.7443
1024	xprob_volatility	-3.0851	0.8746	Glu+Gln	13.7929
1026	xprob_volatility	-3.2256	0.7691	Glu+Gln	14.4792
1027	xprob_volatility	-7.5989	0.6541	Glu+Gln	14.8752
1028	xprob_volatility	-2.1906	0.3199	Glu+Gln	12.1651
1029	xprob_volatility	-2.875	0.5753	Glu+Gln	12.5155
1030	xprob_volatility	-3.9579	1.1899	Glu+Gln	14.012
1032	xprob_volatility	-5.5068	0.64	Glu+Gln	12.9263
1034	xprob_volatility	-5.6707	0.5495	Glu+Gln	13.7221
1036	xprob_volatility	-5.2689	0.7163	Glu+Gln	15.0207
1037	xprob_volatility	-6.5021	0.3593	Glu+Gln	13.339
1038	xprob_volatility	-3.5254	0.5263	Glu+Gln	14.6782
1039	xprob_volatility	-6.4826	0.9529	Glu+Gln	15.0262
1040	xprob_volatility	-4.355	0.7901	Glu+Gln	14.7104
1041	xprob_volatility	-3.0358	0.5543	Glu+Gln	14.3229
1043	xprob_volatility	-3.5114	0.76	Glu+Gln	13.8735
1046	xprob_volatility	-8.2742	0.7204	Glu+Gln	15.5083
1047	xprob_volatility	-4.7952	0.6999	Glu+Gln	13.1031

## Sheet: Fig5d
SID	parameter	mean	sd	Metab	absolute_Glx_corr
1003	high_level_PE	-0.0014819	0.23239	Glu+Gln	40.3529
1004	high_level_PE	-0.00107008	0.0458778	Glu+Gln	29.4814
1006	high_level_PE	-0.00112176	0.0556782	Glu+Gln	41.2257
1007	high_level_PE	-0.00114817	0.0615914	Glu+Gln	29.4818
1008	high_level_PE	-0.00137452	0.150973	Glu+Gln	30.8163
1010	high_level_PE	-0.00129885	0.111361	Glu+Gln	29.6812
1012	high_level_PE	-0.0012732	0.100523	Glu+Gln	37.4083
1013	high_level_PE	-0.000891861	0.0257267	Glu+Gln	32.9083
1014	high_level_PE	-0.00146064	0.213493	Glu+Gln	28.5178
1015	high_level_PE	-0.00130282	0.113141	Glu+Gln	31.8318
1016	high_level_PE	-0.0013593	0.141983	Glu+Gln	32.7814
1018	high_level_PE	-0.00137678	0.152357	Glu+Gln	27.7803
1019	high_level_PE	-0.0013626	0.143886	Glu+Gln	29
1020	high_level_PE	-0.00127865	0.102728	Glu+Gln	30.7231
1021	high_level_PE	-0.00135977	0.14225	Glu+Gln	32.5
1022	high_level_PE	-0.00102508	0.0390011	Glu+Gln	33.2575
1023	high_level_PE	-0.00139355	0.163018	Glu+Gln	28.9388
1024	high_level_PE	-0.00143701	0.194204	Glu+Gln	35.5622
1026	high_level_PE	-0.00141582	0.178332	Glu+Gln	35.6795
1027	high_level_PE	-0.000914262	0.0273304	Glu+Gln	40.5
1028	high_level_PE	-0.00155073	0.304884	Glu+Gln	27.1172
1029	high_level_PE	-0.0014656	0.217762	Glu+Gln	31.5019
1030	high_level_PE	-0.00129457	0.109468	Glu+Gln	29.4891
1032	high_level_PE	-0.00112292	0.0559243	Glu+Gln	30.9752
1034	high_level_PE	-0.00110941	0.0531315	Glu+Gln	57.695
1036	high_level_PE	-0.00115841	0.06407	Glu+Gln	40.7417
1037	high_level_PE	-0.00102256	0.0386564	Glu+Gln	34.3919
1038	high_level_PE	-0.00137078	0.14871	Glu+Gln	36.8039
1039	high_level_PE	-0.0010187	0.0381374	Glu+Gln	33.0087
1040	high_level_PE	-0.00127099	0.0996446	Glu+Gln	33.8442
1041	high_level_PE	-0.00144522	0.200704	Glu+Gln	39.2941
1043	high_level_PE	-0.00137155	0.149171	Glu+Gln	32.3016
1046	high_level_PE	-0.000868246	0.0242691	Glu+Gln	39.221
1047	high_level_PE	-0.00121384	0.079499	Glu+Gln	31.1759

## Sheet: Fig5c
	Mac	Ala	Asp	Asc	Cr	GABA	Glc	Gln	Glu	GPC	GSH	Ins	sIns	Lac	PCr	PCho	PE	NAA	NAAG	Tau	PCho+GPC	Cr+PCr	NAA+NAAG	Glu+Gln	Glc+Tau
Mac	1	0.628291	-0.151302	0.818609	-0.734944	-0.903401	-0.48162	0.460489	-0.635398	-0.566987	-0.963087	-0.511359	0.669058	0.883258	-0.808874	0.311676	-0.792457	-0.904995	0.219665	0.509791	-0.616321	-0.859226	-0.831228	-0.34074	-0.270695
Ala	0.628291	1	0.0306049	0.385089	-0.353043	-0.407373	-0.278329	0.341769	-0.281384	-0.415181	-0.678759	-0.44243	0.305725	0.368654	-0.539602	0.242603	-0.469111	-0.562957	0.338417	0.230114	-0.442284	-0.509775	-0.467701	-0.0896262	-0.189133
Asp	-0.151302	0.0306049	1	0.298794	0.110338	0.205812	-0.596426	0.418792	0.761577	0.52693	0.287425	0.185732	-0.242742	-0.386022	0.570549	-0.787572	0.632543	0.33321	-0.015856	0.250084	0.263985	0.417466	0.322	0.839764	-0.528263
Asc	0.818609	0.385089	0.298794	1	-0.616142	-0.735282	-0.709282	0.565732	-0.264646	-0.173678	-0.712006	-0.221534	0.44591	0.626876	-0.37961	-0.201585	-0.381563	-0.626598	0.208098	0.514852	-0.373099	-0.528584	-0.561807	0.0242391	-0.518117
Cr	-0.734944	-0.353043	0.110338	-0.616142	1	0.734743	0.234597	-0.275117	0.673218	0.783436	0.773628	0.827269	-0.661547	-0.775401	0.629596	-0.384031	0.599393	0.790043	0.220965	-0.501631	0.880016	0.866581	0.826529	0.455574	0.00353718
GABA	-0.903401	-0.407373	0.205812	-0.735282	0.734743	1	0.356043	-0.569109	0.662277	0.544971	0.873965	0.495797	-0.708248	-0.937074	0.838549	-0.328216	0.830852	0.935583	0.0223961	-0.559487	0.574667	0.878197	0.920349	0.315541	0.107639
Glc	-0.48162	-0.278329	-0.596426	-0.709282	0.234597	0.356043	1	-0.58292	-0.228643	-0.259151	0.308928	0.0536047	-0.208994	-0.252107	0.00806177	0.456866	-0.0274514	0.193883	-0.264119	-0.415566	-0.0864967	0.113611	0.124987	-0.455267	0.88761
Gln	0.460489	0.341769	0.418792	0.565732	-0.275117	-0.569109	-0.58292	1	0.0863086	0.143476	-0.388602	-0.17568	0.107878	0.391151	-0.269559	-0.363228	-0.183545	-0.413024	-0.0365791	0.447908	-0.0205557	-0.30029	-0.412828	0.518461	-0.413302
Glu	-0.635398	-0.281384	0.761577	-0.264646	0.673218	0.662277	-0.228643	0.0863086	1	0.836228	0.752919	0.559473	-0.601254	-0.795789	0.843418	-0.763752	0.872803	0.778269	0.0219322	-0.125404	0.720186	0.852891	0.766399	0.896658	-0.314577
GPC	-0.566987	-0.415181	0.52693	-0.173678	0.783436	0.544971	-0.259152	0.143476	0.836228	1	0.688189	0.788012	-0.655448	-0.67311	0.759874	-0.803051	0.740719	0.735256	0.192376	-0.279685	0.92937	0.850183	0.765983	0.781491	-0.426227
GSH	-0.963087	-0.678759	0.287425	-0.712006	0.773628	0.873965	0.308928	-0.388602	0.752919	0.688189	1	0.610271	-0.64674	-0.879197	0.882202	-0.409194	0.849694	0.948217	-0.235069	-0.360078	0.728762	0.924202	0.869721	0.473548	0.156887
Ins	-0.511359	-0.44243	0.185732	-0.221534	0.827269	0.495797	0.0536047	-0.17568	0.559473	0.788012	0.610271	1	-0.501956	-0.556508	0.592132	-0.539034	0.540989	0.635219	0.218454	-0.328132	0.790292	0.762684	0.674527	0.402125	-0.107349
sIns	0.669058	0.305725	-0.242742	0.44591	-0.661547	-0.708248	-0.208994	0.107878	-0.601254	-0.655447	-0.64674	-0.501956	1	0.759167	-0.677368	0.520621	-0.700508	-0.750904	-0.295759	0.604031	-0.61293	-0.740898	-0.806588	-0.46813	0.076371
Lac	0.883258	0.368654	-0.386022	0.626876	-0.775401	-0.937074	-0.252107	0.391151	-0.795789	-0.67311	-0.879197	-0.556508	0.759167	1	-0.885725	0.492691	-0.870476	-0.931933	-0.0929862	0.535237	-0.655589	-0.927301	-0.934037	-0.509217	-0.0057858
PCr	-0.808874	-0.539602	0.570549	-0.37961	0.629596	0.838549	0.00806177	-0.269559	0.843418	0.759874	0.882202	0.592132	-0.677368	-0.885725	1	-0.6653	0.968407	0.930591	-0.0859335	-0.297116	0.672354	0.933308	0.888986	0.604119	-0.141594
PCho	0.311676	0.242603	-0.787572	-0.201585	-0.384031	-0.328216	0.456866	-0.363228	-0.763752	-0.803051	-0.409194	-0.539034	0.520621	0.492691	-0.6653	1	-0.727409	-0.476654	-0.233122	0.18307	-0.526351	-0.604846	-0.523114	-0.816939	0.594391
PE	-0.792457	-0.469111	0.632543	-0.381563	0.599393	0.830852	-0.0274514	-0.183545	0.872803	0.740719	0.849694	0.540989	-0.700508	-0.870476	0.968407	-0.72741	1	0.896555	-0.0499476	-0.329996	0.606569	0.899056	0.864508	0.667567	-0.19724
NAA	-0.904995	-0.562957	0.33321	-0.626598	0.790043	0.935583	0.193883	-0.413024	0.778269	0.735256	0.948217	0.635219	-0.750904	-0.931933	0.930591	-0.476654	0.896555	1	-0.0334041	-0.447382	0.754136	0.96288	0.96968	0.484453	-0.0136461
NAAG	0.219665	0.338417	-0.015856	0.208098	0.220965	0.0223961	-0.264119	-0.0365791	0.0219322	0.192376	-0.235069	0.218454	-0.295759	-0.0929862	-0.0859335	-0.233122	-0.0499476	-0.0334041	1	-0.506658	0.129984	0.0469833	0.211849	0.00257006	-0.546581
Tau	0.509791	0.230114	0.250084	0.514852	-0.501631	-0.559487	-0.415566	0.447908	-0.125404	-0.279685	-0.360078	-0.328132	0.604031	0.535237	-0.297116	0.18307	-0.329996	-0.447382	-0.506658	1	-0.285985	-0.422723	-0.561349	0.0913931	0.0500806
PCho+GPC	-0.616321	-0.442284	0.263985	-0.373099	0.880016	0.574667	-0.0864967	-0.0205557	0.720186	0.92937	0.728762	0.790292	-0.61293	-0.655589	0.672354	-0.526351	0.606569	0.754136	0.129984	-0.285985	1	0.838599	0.769168	0.608999	-0.239833
Cr+PCr	-0.859226	-0.509775	0.417466	-0.528584	0.866581	0.878197	0.113611	-0.30029	0.852891	0.850183	0.924202	0.762684	-0.740898	-0.927301	0.933308	-0.604846	0.899056	0.96288	0.0469833	-0.422723	0.838599	1	0.953033	0.598597	-0.0893237
NAA+NAAG	-0.831228	-0.4677	0.322	-0.561807	0.826529	0.920349	0.124987	-0.412828	0.766399	0.765983	0.869721	0.674527	-0.806588	-0.934037	0.888986	-0.523114	0.864508	0.96968	0.211849	-0.561349	0.769168	0.953033	1	0.474352	-0.147009
Glu+Gln	-0.34074	-0.0896262	0.839764	0.0242391	0.455574	0.315541	-0.455267	0.518461	0.896658	0.781491	0.473548	0.402125	-0.46813	-0.509217	0.604119	-0.81694	0.667567	0.484453	0.00257006	0.0913931	0.608999	0.598597	0.474352	1	-0.453654
Glc+Tau	-0.270695	-0.189133	-0.528263	-0.518117	0.00353718	0.107639	0.88761	-0.413302	-0.314577	-0.426227	0.156887	-0.107349	0.076371	-0.0057858	-0.141594	0.594391	-0.19724	-0.0136461	-0.546581	0.0500806	-0.239833	-0.0893237	-0.147009	-0.453654	1
