# Supplementary material for: Computational signatures of uncertainty are reflected in motor cortex excitatory neurochemistry
Source: Nat Commun. 2025 Nov 4;16:9737. doi: 10.1038/s41467-025-64702-6 (PMC12586698; doi:10.1038/s41467-025-64702-6)
Supplement: Supplementary file 4 — Source data [file 41467_2025_64702_MOESM4_ESM.zip › Source data/Fig6.xlsx]

## Sheet: Fig6b
SID	parameters	beta_pr_mean	beta_pr_std	STAI_T	STAI_S	STAI_total
1003	regression_beta_post_reversal	-0.079	0.0087	34	22	56
1004	regression_beta_post_reversal	0.009	0.0089	31	20	51
1005	regression_beta_post_reversal	-0.0021	0.0098	38	32	70
1006	regression_beta_post_reversal	0.01	0.0097	61	54	115
1007	regression_beta_post_reversal	0.0256	0.0079	48	56	104
1008	regression_beta_post_reversal	-0.1109	0.0119	63	73	136
1009	regression_beta_post_reversal	0.0754	0.0111	43	47	90
1010	regression_beta_post_reversal	-0.0089	0.0098	51	41	92
1013	regression_beta_post_reversal	-0.1057	0.0101	57	44	101
1014	regression_beta_post_reversal	-0.0568	0.0074	47	38	85
1015	regression_beta_post_reversal	-0.0392	0.012	46	32	78
1016	regression_beta_post_reversal	0.0377	0.0104	44	40	84
1018	regression_beta_post_reversal	0.0157	0.0085	60	60	120
1019	regression_beta_post_reversal	0.045	0.0065	36	39	75
1020	regression_beta_post_reversal	-0.1189	0.0134	59	41	100
1021	regression_beta_post_reversal	-0.0055	0.0091	56	47	103
1022	regression_beta_post_reversal	0.0305	0.0126	37	29	66
1023	regression_beta_post_reversal	-0.0072	0.0116	39	35	74
1024	regression_beta_post_reversal	0.109	0.0122	33	36	69
1025	regression_beta_post_reversal	0.0128	0.0098	55	45	100
1026	regression_beta_post_reversal	-0.018	0.0114	41	47	88
1027	regression_beta_post_reversal	-0.0712	0.012	64	47	111
1028	regression_beta_post_reversal	0.0093	0.008	34	29	63
1029	regression_beta_post_reversal	-0.0551	0.0079	44	37	81
1030	regression_beta_post_reversal	-0.0159	0.0072	47	41	88
1031	regression_beta_post_reversal	-0.0015	0.008	55	45	100
1032	regression_beta_post_reversal	0.0176	0.0107	41	36	77
1033	regression_beta_post_reversal	-0.0328	0.0099	49	38	87
1034	regression_beta_post_reversal	0.0133	0.0083	42	39	81
1035	regression_beta_post_reversal	0.0288	0.0079	44	35	79
1036	regression_beta_post_reversal	0.1137	0.0089	19	51	70
1037	regression_beta_post_reversal	0.0059	0.0072	66	68	134
1038	regression_beta_post_reversal	-0.0194	0.0083	54	39	93
1039	regression_beta_post_reversal	0.0123	0.0092	35	27	62
1040	regression_beta_post_reversal	0.0044	0.0156	50	33	83
1041	regression_beta_post_reversal	0.0085	0.0096	55	70	125
1043	regression_beta_post_reversal	-0.0527	0.01	57	62	119
1044	regression_beta_post_reversal	-0.0556	0.0104	60	39	99
1044	regression_beta_post_reversal	-0.0556	0.0104	60	39	99
1045	regression_beta_post_reversal	-0.0782	0.0127	36	30	66
1046	regression_beta_post_reversal	-0.0257	0.0068	50	35	85
1047	regression_beta_post_reversal	-0.0977	0.0106	55	55	110

## Sheet: Fig6a
SID	Session	Trial	RT	Result	Correct	log_RT	STAI_T	STAI_S	STAI_total
1003	Pre-reversal	2	322.946	Correct	1	5.77749	34	22	56
1003	Pre-reversal	3	349.024	Correct	1	5.85514	34	22	56
1003	Pre-reversal	4	331.725	Correct	1	5.80431	34	22	56
1003	Pre-reversal	5	375.126	Correct	1	5.92726	34	22	56
1003	Pre-reversal	6	471.184	Correct	1	6.15525	34	22	56
1003	Pre-reversal	7	321.242	Correct	1	5.7722	34	22	56
1003	Pre-reversal	8	379.274	Correct	1	5.93826	34	22	56
1003	Pre-reversal	9	365.317	Correct	1	5.90077	34	22	56
1003	Pre-reversal	10	383.354	Correct	1	5.94896	34	22	56
1003	Pre-reversal	11	312.759	Correct	1	5.74543	34	22	56
1003	Pre-reversal	12	391.466	Correct	1	5.9699	34	22	56
1003	Pre-reversal	13	292.868	Correct	1	5.67972	34	22	56
1003	Pre-reversal	14	314.235	Correct	1	5.75014	34	22	56
1003	Pre-reversal	15	422.962	Correct	1	6.04728	34	22	56
1003	Pre-reversal	16	295.058	Correct	1	5.68717	34	22	56
1003	Pre-reversal	17	494.385	Correct	1	6.20331	34	22	56
1003	Pre-reversal	18	347.858	Correct	1	5.85179	34	22	56
1003	Pre-reversal	19	469.151	Correct	1	6.15093	34	22	56
1003	Pre-reversal	20	389.248	Correct	1	5.96422	34	22	56
1003	Pre-reversal	21	330.577	Correct	1	5.80084	34	22	56
1003	Pre-reversal	22	356.613	Correct	1	5.87665	34	22	56
1003	Pre-reversal	23	379.319	Correct	1	5.93838	34	22	56
1003	Pre-reversal	24	497.364	Correct	1	6.20932	34	22	56
1003	Pre-reversal	25	414.762	Correct	1	6.0277	34	22	56
1003	Pre-reversal	26	396.796	Correct	1	5.98342	34	22	56
1003	Pre-reversal	27	462.169	Correct	1	6.13593	34	22	56
1003	Pre-reversal	28	456.908	Correct	1	6.12448	34	22	56
1003	Pre-reversal	29	429.659	Correct	1	6.06299	34	22	56
1003	Pre-reversal	30	407.68	Correct	1	6.01048	34	22	56
1003	Pre-reversal	31	332.385	Correct	1	5.80629	34	22	56
1003	Pre-reversal	32	427.779	Correct	1	6.05861	34	22	56
1003	Pre-reversal	33	517.834	Correct	1	6.24965	34	22	56
1003	Pre-reversal	34	373.938	Correct	1	5.92409	34	22	56
1003	Pre-reversal	35	429.964	Correct	1	6.0637	34	22	56
1003	Pre-reversal	36	376	Correct	1	5.92959	34	22	56
1003	Pre-reversal	37	378.055	Correct	1	5.93504	34	22	56
1003	Pre-reversal	38	558.13	Correct	1	6.32459	34	22	56
1003	Pre-reversal	39	322.791	Correct	1	5.77701	34	22	56
1003	Pre-reversal	40	372.853	Correct	1	5.92118	34	22	56
1003	Pre-reversal	41	412.887	Correct	1	6.02317	34	22	56
1003	Pre-reversal	42	479.607	Correct	1	6.17297	34	22	56
1003	Pre-reversal	43	277.672	Correct	1	5.62644	34	22	56
1003	Pre-reversal	44	401.703	Correct	1	5.99571	34	22	56
1003	Pre-reversal	45	362.437	Correct	1	5.89285	34	22	56
1003	Pre-reversal	46	371.162	Correct	1	5.91664	34	22	56
1003	Pre-reversal	47	395.228	Correct	1	5.97946	34	22	56
1003	Pre-reversal	48	308.643	Correct	1	5.73219	34	22	56
1003	Pre-reversal	49	343.345	Correct	1	5.83873	34	22	56
1003	Pre-reversal	50	454.708	Correct	1	6.11966	34	22	56
1003	Pre-reversal	51	365.462	Wrong	0	5.90116	34	22	56
1003	Pre-reversal	52	509.496	Correct	1	6.23342	34	22	56
1003	Pre-reversal	53	364.229	Correct	1	5.89778	34	22	56
1003	Pre-reversal	54	360.944	Correct	1	5.88872	34	22	56
1003	Pre-reversal	55	487.668	Correct	1	6.18964	34	22	56
1003	Pre-reversal	56	381.064	Correct	1	5.94297	34	22	56
1003	Pre-reversal	57	387.095	Correct	1	5.95867	34	22	56
1003	Pre-reversal	58	346.485	Correct	1	5.84784	34	22	56
1003	Pre-reversal	59	317.875	Correct	1	5.76166	34	22	56
1003	Pre-reversal	60	391.909	Correct	1	5.97103	34	22	56
1003	Pre-reversal	61	309.306	Correct	1	5.73433	34	22	56
1003	Pre-reversal	62	350.001	Correct	1	5.85794	34	22	56
1003	Pre-reversal	63	412.737	Correct	1	6.02281	34	22	56
1003	Pre-reversal	64	419.428	Correct	1	6.03889	34	22	56
1003	Pre-reversal	65	499.479	Correct	1	6.21357	34	22	56
1003	Pre-reversal	66	412.216	Correct	1	6.02155	34	22	56
1003	Pre-reversal	67	314.922	Correct	1	5.75233	34	22	56
1003	Pre-reversal	68	404.965	Correct	1	6.0038	34	22	56
1003	Pre-reversal	69	323.695	Correct	1	5.7798	34	22	56
1003	Pre-reversal	70	365.722	Correct	1	5.90187	34	22	56
1003	Pre-reversal	71	293.761	Correct	1	5.68277	34	22	56
1003	Pre-reversal	72	467.156	Correct	1	6.14666	34	22	56
1003	Pre-reversal	73	471.207	Correct	1	6.1553	34	22	56
1003	Pre-reversal	74	377.241	Correct	1	5.93289	34	22	56
1003	Pre-reversal	75	451.304	Correct	1	6.11214	34	22	56
1003	Pre-reversal	76	476.035	Correct	1	6.16549	34	22	56
1003	Pre-reversal	77	288.103	Correct	1	5.66332	34	22	56
1003	Pre-reversal	78	519.469	Correct	1	6.25281	34	22	56
1003	Pre-reversal	79	303.544	Correct	1	5.71553	34	22	56
1003	Pre-reversal	80	290.247	Correct	1	5.67073	34	22	56
1003	Pre-reversal	81	299.618	Correct	1	5.70251	34	22	56
1003	Pre-reversal	82	374.312	Correct	1	5.92509	34	22	56
1003	Pre-reversal	83	312.361	Correct	1	5.74416	34	22	56
1003	Pre-reversal	84	365.062	Correct	1	5.90007	34	22	56
1003	Pre-reversal	85	371.148	Correct	1	5.9166	34	22	56
1003	Pre-reversal	86	337.163	Correct	1	5.82057	34	22	56
1003	Pre-reversal	87	290.562	Correct	1	5.67182	34	22	56
1003	Pre-reversal	88	309.933	Correct	1	5.73636	34	22	56
1003	Pre-reversal	89	346.647	Wrong	0	5.84831	34	22	56
1003	Pre-reversal	90	406.023	Correct	1	6.00641	34	22	56
1003	Pre-reversal	91	460.736	Correct	1	6.13283	34	22	56
1003	Pre-reversal	92	613.532	Correct	1	6.41923	34	22	56
1003	Pre-reversal	93	438.204	Correct	1	6.08268	34	22	56
1003	Pre-reversal	94	437.586	Correct	1	6.08127	34	22	56
1003	Pre-reversal	95	392.937	Correct	1	5.97365	34	22	56
1003	Pre-reversal	96	382.31	Correct	1	5.94623	34	22	56
1003	Pre-reversal	97	339.774	Correct	1	5.82828	34	22	56
1003	Pre-reversal	98	309.105	Correct	1	5.73368	34	22	56
1003	Pre-reversal	99	367.838	Correct	1	5.90764	34	22	56
1003	Pre-reversal	100	379.858	Correct	1	5.9398	34	22	56
1003	Pre-reversal	101	292.025	Correct	1	5.67684	34	22	56
1003	Pre-reversal	102	383.328	Correct	1	5.94889	34	22	56
1003	Pre-reversal	103	484.69	Correct	1	6.18351	34	22	56
1003	Pre-reversal	104	284.136	Correct	1	5.64945	34	22	56
1003	Pre-reversal	105	381.485	Correct	1	5.94407	34	22	56
1003	Pre-reversal	106	292.89	Correct	1	5.6798	34	22	56
1003	Pre-reversal	107	384.263	Correct	1	5.95133	34	22	56
1003	Pre-reversal	108	301.649	Correct	1	5.70927	34	22	56
1003	Pre-reversal	109	338.367	Correct	1	5.82413	34	22	56
1003	Pre-reversal	110	345.736	Correct	1	5.84568	34	22	56
1003	Pre-reversal	111	291.124	Correct	1	5.67375	34	22	56
1003	Pre-reversal	112	404.542	Correct	1	6.00276	34	22	56
1003	Pre-reversal	113	391.223	Correct	1	5.96928	34	22	56
1003	Pre-reversal	114	288.618	Correct	1	5.6651	34	22	56
1003	Pre-reversal	115	323.976	Correct	1	5.78067	34	22	56
1003	Pre-reversal	116	342.036	Correct	1	5.83492	34	22	56
1003	Pre-reversal	117	431.43	Correct	1	6.06711	34	22	56
1003	Pre-reversal	118	330.831	Correct	1	5.80161	34	22	56
1003	Pre-reversal	119	516.907	Correct	1	6.24786	34	22	56
1003	Pre-reversal	120	572.98	Correct	1	6.35085	34	22	56
1003	Pre-reversal	1	345.947	Correct	1	5.84629	34	22	56
1003	Pre-reversal	2	435.292	Correct	1	6.07602	34	22	56
1003	Pre-reversal	3	338.678	Correct	1	5.82505	34	22	56
1003	Pre-reversal	4	462.071	Correct	1	6.13572	34	22	56
1003	Pre-reversal	5	412.804	Correct	1	6.02297	34	22	56
1003	Pre-reversal	6	325.515	Correct	1	5.78541	34	22	56
1003	Pre-reversal	7	367.58	Correct	1	5.90694	34	22	56
1003	Pre-reversal	8	307.623	Correct	1	5.72887	34	22	56
1003	Pre-reversal	9	384.343	Correct	1	5.95154	34	22	56
1003	Pre-reversal	10	467.722	Correct	1	6.14787	34	22	56
1003	Pre-reversal	11	335.828	Correct	1	5.8166	34	22	56
1003	Pre-reversal	12	329.185	Correct	1	5.79662	34	22	56
1003	Pre-reversal	13	345.195	Correct	1	5.84411	34	22	56
1003	Pre-reversal	14	262.6	Correct	1	5.57063	34	22	56
1003	Pre-reversal	15	387.29	Correct	1	5.95917	34	22	56
1003	Pre-reversal	16	428.687	Correct	1	6.06073	34	22	56
1003	Pre-reversal	17	364.734	Correct	1	5.89917	34	22	56
1003	Pre-reversal	18	349.45	Correct	1	5.85636	34	22	56
1003	Pre-reversal	19	326.153	Correct	1	5.78737	34	22	56
1003	Pre-reversal	20	370.255	Correct	1	5.91419	34	22	56
1003	Pre-reversal	21	316.329	Correct	1	5.75678	34	22	56
1003	Pre-reversal	22	502.292	Correct	1	6.21918	34	22	56
1003	Pre-reversal	23	453.019	Correct	1	6.11593	34	22	56
1003	Pre-reversal	24	409.811	Correct	1	6.0157	34	22	56
1003	Pre-reversal	25	346.468	Correct	1	5.84779	34	22	56
1003	Pre-reversal	26	367.862	Correct	1	5.90771	34	22	56
1003	Pre-reversal	27	349.922	Correct	1	5.85771	34	22	56
1003	Pre-reversal	28	382.623	Correct	1	5.94705	34	22	56
1003	Pre-reversal	29	486.04	Correct	1	6.18629	34	22	56
1003	Pre-reversal	32	450.176	Correct	1	6.10964	34	22	56
1003	Pre-reversal	33	316.912	Correct	1	5.75862	34	22	56
1003	Pre-reversal	34	314.995	Correct	1	5.75256	34	22	56
1003	Pre-reversal	35	488.974	Correct	1	6.19231	34	22	56
1003	Pre-reversal	36	392.396	Correct	1	5.97227	34	22	56
1003	Pre-reversal	37	357.769	Correct	1	5.87989	34	22	56
1003	Pre-reversal	39	435.882	Wrong	0	6.07737	34	22	56
1003	Pre-reversal	41	490.648	Correct	1	6.19573	34	22	56
1003	Pre-reversal	42	454.048	Correct	1	6.1182	34	22	56
1003	Pre-reversal	43	408.744	Correct	1	6.01309	34	22	56
1003	Pre-reversal	44	399.452	Correct	1	5.99009	34	22	56
1003	Pre-reversal	45	344.189	Correct	1	5.84119	34	22	56
1003	Pre-reversal	46	433.546	Correct	1	6.072	34	22	56
1003	Pre-reversal	47	374.928	Correct	1	5.92673	34	22	56
1003	Pre-reversal	48	459	Correct	1	6.12905	34	22	56
1003	Pre-reversal	49	339.696	Correct	1	5.82805	34	22	56
1003	Pre-reversal	51	451.826	Correct	1	6.1133	34	22	56
1003	Pre-reversal	52	440.577	Correct	1	6.08808	34	22	56
1003	Pre-reversal	53	621.938	Correct	1	6.43284	34	22	56
1003	Pre-reversal	54	520.003	Correct	1	6.25383	34	22	56
1003	Pre-reversal	55	306.11	Correct	1	5.72394	34	22	56
1003	Pre-reversal	56	470.781	Correct	1	6.15439	34	22	56
1003	Pre-reversal	57	438.816	Correct	1	6.08408	34	22	56
1003	Pre-reversal	58	476.204	Correct	1	6.16585	34	22	56
1003	Pre-reversal	59	352.186	Correct	1	5.86416	34	22	56
1003	Pre-reversal	60	448.923	Correct	1	6.10685	34	22	56
1003	Pre-reversal	61	459.693	Wrong	0	6.13056	34	22	56
1003	Pre-reversal	62	550.414	Correct	1	6.31067	34	22	56
1003	Pre-reversal	63	461.139	Correct	1	6.1337	34	22	56
1003	Pre-reversal	64	469.892	Correct	1	6.1525	34	22	56
1003	Pre-reversal	65	457.949	Correct	1	6.12676	34	22	56
1003	Pre-reversal	66	384.69	Correct	1	5.95244	34	22	56
1003	Pre-reversal	67	498.055	Correct	1	6.21071	34	22	56
1003	Pre-reversal	68	516.544	Correct	1	6.24716	34	22	56
1003	Pre-reversal	69	456.873	Correct	1	6.12441	34	22	56
1003	Pre-reversal	70	431.58	Correct	1	6.06745	34	22	56
1003	Pre-reversal	71	483.013	Correct	1	6.18004	34	22	56
1003	Pre-reversal	72	516.351	Wrong	0	6.24679	34	22	56
1003	Pre-reversal	73	576.399	Correct	1	6.3568	34	22	56
1003	Pre-reversal	75	483.893	Correct	1	6.18186	34	22	56
1003	Pre-reversal	76	629.265	Correct	1	6.44455	34	22	56
1003	Pre-reversal	77	481.306	Correct	1	6.1765	34	22	56
1003	Pre-reversal	78	457.388	Correct	1	6.12553	34	22	56
1003	Pre-reversal	79	486.083	Correct	1	6.18638	34	22	56
1003	Pre-reversal	80	543.516	Correct	1	6.29806	34	22	56
1003	Pre-reversal	81	464.881	Correct	1	6.14178	34	22	56
1003	Pre-reversal	82	402.939	Correct	1	5.99879	34	22	56
1003	Pre-reversal	83	455.641	Correct	1	6.12171	34	22	56
1003	Pre-reversal	84	332.41	Correct	1	5.80637	34	22	56
1003	Pre-reversal	85	321.731	Correct	1	5.77372	34	22	56
1003	Pre-reversal	86	395.791	Correct	1	5.98089	34	22	56
1003	Pre-reversal	87	397.17	Correct	1	5.98436	34	22	56
1003	Pre-reversal	88	384.549	Correct	1	5.95207	34	22	56
1003	Pre-reversal	89	467.925	Correct	1	6.14831	34	22	56
1003	Pre-reversal	91	441.426	Correct	1	6.09001	34	22	56
1003	Pre-reversal	92	392.819	Correct	1	5.97335	34	22	56
1003	Pre-reversal	93	608.254	Correct	1	6.41059	34	22	56
1003	Pre-reversal	94	390.921	Correct	1	5.96851	34	22	56
1003	Pre-reversal	95	512.338	Correct	1	6.23899	34	22	56
1003	Pre-reversal	96	313.046	Correct	1	5.74635	34	22	56
1003	Pre-reversal	97	499.836	Correct	1	6.21428	34	22	56
1003	Pre-reversal	98	352.495	Correct	1	5.86504	34	22	56
1003	Pre-reversal	99	417.208	Correct	1	6.03358	34	22	56
1003	Pre-reversal	100	347.27	Correct	1	5.8501	34	22	56
1003	Pre-reversal	101	376.653	Correct	1	5.93132	34	22	56
1003	Pre-reversal	102	362.699	Correct	1	5.89357	34	22	56
1003	Pre-reversal	103	433.408	Correct	1	6.07168	34	22	56
1003	Pre-reversal	104	302.794	Correct	1	5.71305	34	22	56
1003	Pre-reversal	105	351.524	Correct	1	5.86228	34	22	56
1003	Pre-reversal	106	502.227	Correct	1	6.21905	34	22	56
1003	Pre-reversal	107	340.949	Correct	1	5.83173	34	22	56
1003	Pre-reversal	108	476.319	Correct	1	6.16609	34	22	56
1003	Pre-reversal	109	524.356	Correct	1	6.26217	34	22	56
1003	Pre-reversal	110	422.385	Correct	1	6.04592	34	22	56
1003	Pre-reversal	111	340.458	Correct	1	5.83029	34	22	56
1003	Pre-reversal	112	307.868	Correct	1	5.72967	34	22	56
1003	Pre-reversal	113	398.567	Correct	1	5.98788	34	22	56
1003	Pre-reversal	114	373.266	Correct	1	5.92229	34	22	56
1003	Pre-reversal	115	305.34	Correct	1	5.72143	34	22	56
1003	Pre-reversal	116	404.037	Correct	1	6.00151	34	22	56
1003	Pre-reversal	117	318.772	Correct	1	5.76448	34	22	56
1003	Pre-reversal	118	428.841	Correct	1	6.06109	34	22	56
1003	Pre-reversal	119	366.873	Correct	1	5.90501	34	22	56
1003	Pre-reversal	120	390.931	Correct	1	5.96853	34	22	56
1003	Pre-reversal	1	474.195	Correct	1	6.16162	34	22	56
1003	Pre-reversal	2	448.233	Correct	1	6.10531	34	22	56
1003	Pre-reversal	3	344.965	Wrong	0	5.84344	34	22	56
1003	Pre-reversal	4	448.338	Correct	1	6.10555	34	22	56
1003	Pre-reversal	5	327.08	Correct	1	5.79021	34	22	56
1003	Pre-reversal	6	339.118	Correct	1	5.82635	34	22	56
1003	Pre-reversal	7	358.5	Correct	1	5.88193	34	22	56
1003	Pre-reversal	8	461.217	Correct	1	6.13387	34	22	56
1003	Pre-reversal	9	377.928	Correct	1	5.9347	34	22	56
1003	Pre-reversal	10	353.995	Correct	1	5.86928	34	22	56
1003	Pre-reversal	11	428.688	Correct	1	6.06073	34	22	56
1003	Pre-reversal	12	404.741	Correct	1	6.00325	34	22	56
1003	Pre-reversal	13	437.474	Correct	1	6.08102	34	22	56
1003	Pre-reversal	14	438.885	Correct	1	6.08424	34	22	56
1003	Pre-reversal	15	524.203	Correct	1	6.26188	34	22	56
1003	Pre-reversal	16	394.286	Correct	1	5.97708	34	22	56
1003	Pre-reversal	17	317.668	Correct	1	5.76101	34	22	56
1003	Pre-reversal	18	313.732	Correct	1	5.74854	34	22	56
1003	Pre-reversal	19	506.445	Correct	1	6.22742	34	22	56
1003	Pre-reversal	20	309.214	Correct	1	5.73403	34	22	56
1003	Pre-reversal	21	511.867	Correct	1	6.23806	34	22	56
1003	Pre-reversal	22	296.595	Correct	1	5.69237	34	22	56
1003	Pre-reversal	23	275.985	Correct	1	5.62035	34	22	56
1003	Pre-reversal	24	556.016	Correct	1	6.3208	34	22	56
1003	Pre-reversal	25	466.771	Correct	1	6.14584	34	22	56
1003	Pre-reversal	26	318.813	Correct	1	5.7646	34	22	56
1003	Pre-reversal	27	444.878	Correct	1	6.0978	34	22	56
1003	Pre-reversal	28	514.246	Correct	1	6.2427	34	22	56
1003	Pre-reversal	29	444.971	Correct	1	6.09801	34	22	56
1003	Pre-reversal	30	454.369	Correct	1	6.11891	34	22	56
1003	Pre-reversal	31	553.062	Correct	1	6.31547	34	22	56
1003	Pre-reversal	32	457.796	Correct	1	6.12642	34	22	56
1003	Pre-reversal	33	328.509	Correct	1	5.79456	34	22	56
1003	Pre-reversal	34	326.511	Correct	1	5.78846	34	22	56
1003	Pre-reversal	35	448.578	Correct	1	6.10608	34	22	56
1003	Pre-reversal	36	345.334	Correct	1	5.84451	34	22	56
1003	Pre-reversal	38	368.11	Correct	1	5.90838	34	22	56
1003	Pre-reversal	39	316.168	Correct	1	5.75627	34	22	56
1003	Pre-reversal	40	430.22	Correct	1	6.0643	34	22	56
1003	Pre-reversal	41	326.285	Correct	1	5.78777	34	22	56
1003	Pre-reversal	42	444.313	Correct	1	6.09653	34	22	56
1003	Pre-reversal	43	367.7	Correct	1	5.90727	34	22	56
1003	Pre-reversal	44	431.712	Correct	1	6.06776	34	22	56
1003	Pre-reversal	45	303.136	Correct	1	5.71418	34	22	56
1003	Pre-reversal	46	469.842	Correct	1	6.1524	34	22	56
1003	Pre-reversal	47	477.899	Correct	1	6.1694	34	22	56
1003	Pre-reversal	48	311.956	Correct	1	5.74286	34	22	56
1003	Pre-reversal	49	308.68	Correct	1	5.73231	34	22	56
1003	Pre-reversal	50	355.389	Correct	1	5.87321	34	22	56
1003	Pre-reversal	51	432.13	Correct	1	6.06873	34	22	56
1003	Pre-reversal	52	437.535	Correct	1	6.08116	34	22	56
1003	Pre-reversal	53	490.981	Correct	1	6.19641	34	22	56
1003	Pre-reversal	54	424.316	Correct	1	6.05048	34	22	56
1003	Pre-reversal	55	398.392	Correct	1	5.98744	34	22	56
1003	Pre-reversal	56	377.164	Correct	1	5.93268	34	22	56
1003	Pre-reversal	57	391.18	Correct	1	5.96917	34	22	56
1003	Pre-reversal	58	440.548	Correct	1	6.08802	34	22	56
1003	Pre-reversal	59	377.923	Correct	1	5.93469	34	22	56
1003	Pre-reversal	60	383.972	Correct	1	5.95057	34	22	56
1003	Pre-reversal	61	329.367	Correct	1	5.79717	34	22	56
1003	Pre-reversal	62	307.467	Correct	1	5.72837	34	22	56
1003	Pre-reversal	63	500.141	Correct	1	6.21489	34	22	56
1003	Pre-reversal	64	338.865	Correct	1	5.8256	34	22	56
1003	Pre-reversal	65	394.233	Correct	1	5.97694	34	22	56
1003	Pre-reversal	66	307.622	Correct	1	5.72887	34	22	56
1003	Pre-reversal	67	346.316	Correct	1	5.84735	34	22	56
1003	Pre-reversal	68	329.766	Correct	1	5.79838	34	22	56
1003	Pre-reversal	69	317.802	Correct	1	5.76143	34	22	56
1003	Pre-reversal	70	459.811	Correct	1	6.13082	34	22	56
1003	Pre-reversal	71	474.54	Correct	1	6.16235	34	22	56
1003	Pre-reversal	72	368.604	Correct	1	5.90972	34	22	56
1003	Pre-reversal	73	512.665	Correct	1	6.23962	34	22	56
1003	Pre-reversal	74	315.391	Correct	1	5.75381	34	22	56
1003	Pre-reversal	75	411.425	Correct	1	6.01963	34	22	56
1003	Pre-reversal	76	408.163	Correct	1	6.01167	34	22	56
1003	Pre-reversal	77	382.887	Correct	1	5.94774	34	22	56
1003	Pre-reversal	78	338.225	Correct	1	5.82371	34	22	56
1003	Pre-reversal	79	393.63	Correct	1	5.97541	34	22	56
1003	Pre-reversal	80	400.958	Correct	1	5.99386	34	22	56
1003	Pre-reversal	81	371.716	Correct	1	5.91813	34	22	56
1003	Pre-reversal	82	361.756	Correct	1	5.89097	34	22	56
1003	Pre-reversal	83	410.452	Correct	1	6.01726	34	22	56
1003	Pre-reversal	84	371.201	Correct	1	5.91674	34	22	56
1003	Pre-reversal	85	403.251	Correct	1	5.99956	34	22	56
1003	Pre-reversal	87	402.022	Correct	1	5.99651	34	22	56
1003	Pre-reversal	88	286.749	Correct	1	5.65861	34	22	56
1003	Pre-reversal	89	334.136	Correct	1	5.81155	34	22	56
1003	Pre-reversal	90	335.502	Wrong	0	5.81563	34	22	56
1003	Pre-reversal	91	328.913	Correct	1	5.79579	34	22	56
1003	Pre-reversal	92	526.955	Correct	1	6.26711	34	22	56
1003	Pre-reversal	93	341.016	Correct	1	5.83193	34	22	56
1003	Pre-reversal	94	394.391	Correct	1	5.97734	34	22	56
1003	Pre-reversal	95	333.806	Correct	1	5.81056	34	22	56
1003	Pre-reversal	96	311.149	Correct	1	5.74027	34	22	56
1003	Pre-reversal	97	463.858	Correct	1	6.13958	34	22	56
1003	Pre-reversal	98	354.561	Correct	1	5.87088	34	22	56
1003	Pre-reversal	99	541.289	Correct	1	6.29395	34	22	56
1003	Pre-reversal	100	396.661	Correct	1	5.98308	34	22	56
1003	Pre-reversal	101	486.06	Correct	1	6.18633	34	22	56
1003	Pre-reversal	102	317.456	Correct	1	5.76034	34	22	56
1003	Pre-reversal	103	495.517	Correct	1	6.2056	34	22	56
1003	Pre-reversal	104	456.901	Correct	1	6.12447	34	22	56
1003	Pre-reversal	105	323.635	Correct	1	5.77962	34	22	56
1003	Pre-reversal	106	335.705	Correct	1	5.81623	34	22	56
1003	Pre-reversal	107	545.069	Correct	1	6.30091	34	22	56
1003	Pre-reversal	108	384.454	Correct	1	5.95183	34	22	56
1003	Pre-reversal	109	333.837	Correct	1	5.81065	34	22	56
1003	Pre-reversal	110	345.221	Correct	1	5.84419	34	22	56
1003	Pre-reversal	111	340.615	Correct	1	5.83075	34	22	56
1003	Pre-reversal	113	335.391	Correct	1	5.8153	34	22	56
1003	Pre-reversal	114	420.766	Correct	1	6.04208	34	22	56
1003	Pre-reversal	115	298.852	Correct	1	5.69995	34	22	56
1003	Pre-reversal	116	309.564	Correct	1	5.73516	34	22	56
1003	Pre-reversal	117	308.331	Correct	1	5.73117	34	22	56
1003	Pre-reversal	118	324.996	Correct	1	5.78381	34	22	56
1003	Pre-reversal	119	413.046	Correct	1	6.02356	34	22	56
1003	Pre-reversal	120	333.759	Correct	1	5.81042	34	22	56
1003	Pre-reversal	1	353.367	Correct	1	5.86751	34	22	56
1003	Pre-reversal	2	304.063	Correct	1	5.71723	34	22	56
1003	Pre-reversal	3	380.787	Correct	1	5.94224	34	22	56
1003	Pre-reversal	4	362.862	Correct	1	5.89402	34	22	56
1003	Pre-reversal	5	297.555	Correct	1	5.6956	34	22	56
1003	Pre-reversal	6	378.952	Correct	1	5.93741	34	22	56
1003	Pre-reversal	7	369.008	Correct	1	5.91082	34	22	56
1003	Pre-reversal	8	339.023	Correct	1	5.82607	34	22	56
1003	Pre-reversal	9	376.365	Correct	1	5.93056	34	22	56
1003	Pre-reversal	10	424.453	Correct	1	6.0508	34	22	56
1003	Pre-reversal	11	346.497	Correct	1	5.84787	34	22	56
1003	Pre-reversal	12	467.872	Correct	1	6.14819	34	22	56
1003	Pre-reversal	13	503.972	Correct	1	6.22252	34	22	56
1003	Pre-reversal	14	342.629	Correct	1	5.83665	34	22	56
1003	Pre-reversal	15	304.039	Correct	1	5.71715	34	22	56
1003	Pre-reversal	16	442.757	Correct	1	6.09302	34	22	56
1003	Pre-reversal	17	592.185	Correct	1	6.38382	34	22	56
1003	Pre-reversal	18	379.543	Correct	1	5.93897	34	22	56
1003	Pre-reversal	19	367.58	Correct	1	5.90694	34	22	56
1003	Pre-reversal	20	487.61	Correct	1	6.18952	34	22	56
1003	Pre-reversal	21	305.006	Correct	1	5.72033	34	22	56
1003	Pre-reversal	22	423.727	Correct	1	6.04909	34	22	56
1003	Pre-reversal	23	395.768	Correct	1	5.98083	34	22	56
1003	Pre-reversal	24	447.156	Correct	1	6.10291	34	22	56
1003	Pre-reversal	25	490.547	Correct	1	6.19552	34	22	56
1003	Pre-reversal	26	383.948	Correct	1	5.95051	34	22	56
1003	Pre-reversal	28	438.083	Correct	1	6.08241	34	22	56
1003	Pre-reversal	29	369.483	Correct	1	5.9121	34	22	56
1003	Pre-reversal	30	379.538	Correct	1	5.93896	34	22	56
1003	Pre-reversal	31	401.57	Correct	1	5.99538	34	22	56
1003	Pre-reversal	32	550.281	Correct	1	6.31043	34	22	56
1003	Pre-reversal	33	529.012	Correct	1	6.27101	34	22	56
1003	Pre-reversal	34	455.06	Correct	1	6.12043	34	22	56
1003	Pre-reversal	35	503.764	Correct	1	6.22211	34	22	56
1003	Pre-reversal	36	336.526	Correct	1	5.81867	34	22	56
1003	Pre-reversal	37	421.909	Correct	1	6.04479	34	22	56
1003	Pre-reversal	38	411.974	Correct	1	6.02096	34	22	56
1003	Pre-reversal	39	436.689	Correct	1	6.07922	34	22	56
1003	Pre-reversal	40	586.071	Correct	1	6.37344	34	22	56
1003	Pre-reversal	41	473.455	Correct	1	6.16006	34	22	56
1003	Pre-reversal	42	445.557	Correct	1	6.09932	34	22	56
1003	Pre-reversal	43	460.918	Correct	1	6.13322	34	22	56
1003	Pre-reversal	44	327.637	Correct	1	5.79191	34	22	56
1003	Pre-reversal	45	309.703	Correct	1	5.73561	34	22	56
1003	Pre-reversal	46	438.415	Correct	1	6.08317	34	22	56
1003	Pre-reversal	48	450.519	Correct	1	6.1104	34	22	56
1003	Pre-reversal	49	487.264	Correct	1	6.18881	34	22	56
1003	Pre-reversal	50	560.635	Correct	1	6.32907	34	22	56
1003	Pre-reversal	51	455.407	Correct	1	6.12119	34	22	56
1003	Pre-reversal	52	406.068	Wrong	0	6.00652	34	22	56
1003	Pre-reversal	53	424.807	Correct	1	6.05164	34	22	56
1003	Pre-reversal	54	460.854	Correct	1	6.13308	34	22	56
1003	Pre-reversal	55	473.568	Correct	1	6.16029	34	22	56
1003	Pre-reversal	56	365.615	Correct	1	5.90158	34	22	56
1003	Pre-reversal	57	439.681	Correct	1	6.08605	34	22	56
1003	Pre-reversal	58	347.058	Correct	1	5.84949	34	22	56
1003	Pre-reversal	59	286.448	Correct	1	5.65756	34	22	56
1003	Pre-reversal	60	489.793	Correct	1	6.19398	34	22	56
1003	Pre-reversal	61	449.201	Correct	1	6.10747	34	22	56
1003	Pre-reversal	62	345.935	Correct	1	5.84625	34	22	56
1003	Pre-reversal	63	593.304	Correct	1	6.38571	34	22	56
1003	Pre-reversal	64	314.683	Correct	1	5.75156	34	22	56
1003	Pre-reversal	65	605.41	Correct	1	6.40591	34	22	56
1003	Pre-reversal	66	332.113	Correct	1	5.80548	34	22	56
1003	Pre-reversal	67	379.51	Correct	1	5.93888	34	22	56
1003	Pre-reversal	68	327.572	Correct	1	5.79171	34	22	56
1003	Pre-reversal	69	441.611	Correct	1	6.09043	34	22	56
1003	Pre-reversal	70	332.991	Correct	1	5.80812	34	22	56
1003	Pre-reversal	71	404.363	Correct	1	6.00231	34	22	56
1003	Pre-reversal	72	489.075	Correct	1	6.19252	34	22	56
1003	Pre-reversal	73	368.465	Correct	1	5.90935	34	22	56
1003	Pre-reversal	74	600.541	Correct	1	6.39783	34	22	56
1003	Pre-reversal	75	511.261	Correct	1	6.23688	34	22	56
1003	Pre-reversal	76	423.989	Correct	1	6.04971	34	22	56
1003	Pre-reversal	77	406.056	Correct	1	6.00649	34	22	56
1003	Pre-reversal	78	468.822	Correct	1	6.15022	34	22	56
1003	Pre-reversal	79	378.89	Correct	1	5.93725	34	22	56
1003	Pre-reversal	80	340.891	Correct	1	5.83156	34	22	56
1003	Pre-reversal	81	472.277	Correct	1	6.15756	34	22	56
1003	Pre-reversal	82	314.317	Correct	1	5.7504	34	22	56
1003	Pre-reversal	83	466.99	Correct	1	6.14631	34	22	56
1003	Pre-reversal	84	347.088	Correct	1	5.84958	34	22	56
1003	Pre-reversal	85	412.477	Correct	1	6.02218	34	22	56
1003	Pre-reversal	86	331.192	Correct	1	5.8027	34	22	56
1003	Pre-reversal	87	437.197	Correct	1	6.08038	34	22	56
1003	Pre-reversal	88	500.637	Correct	1	6.21588	34	22	56
1003	Pre-reversal	89	327.378	Correct	1	5.79112	34	22	56
1003	Pre-reversal	90	433.405	Correct	1	6.07167	34	22	56
1003	Pre-reversal	91	420.769	Correct	1	6.04209	34	22	56
1003	Pre-reversal	92	438.844	Correct	1	6.08415	34	22	56
1003	Pre-reversal	93	354.25	Correct	1	5.87	34	22	56
1003	Pre-reversal	94	334.964	Correct	1	5.81402	34	22	56
1003	Pre-reversal	95	346.34	Correct	1	5.84742	34	22	56
1003	Pre-reversal	96	507.724	Correct	1	6.22994	34	22	56
1003	Pre-reversal	97	354.419	Correct	1	5.87048	34	22	56
1003	Pre-reversal	98	349.143	Correct	1	5.85548	34	22	56
1003	Pre-reversal	99	421.909	Correct	1	6.04479	34	22	56
1003	Pre-reversal	100	301.979	Correct	1	5.71036	34	22	56
1003	Pre-reversal	101	372.683	Correct	1	5.92073	34	22	56
1003	Pre-reversal	102	450.726	Correct	1	6.11086	34	22	56
1003	Pre-reversal	103	445.514	Correct	1	6.09923	34	22	56
1003	Pre-reversal	104	346.854	Correct	1	5.8489	34	22	56
1003	Pre-reversal	105	458.226	Correct	1	6.12736	34	22	56
1003	Pre-reversal	106	356.952	Correct	1	5.8776	34	22	56
1003	Pre-reversal	107	329.712	Correct	1	5.79822	34	22	56
1003	Pre-reversal	108	299.779	Correct	1	5.70305	34	22	56
1003	Pre-reversal	109	438.452	Correct	1	6.08325	34	22	56
1003	Pre-reversal	110	507.807	Correct	1	6.2301	34	22	56
1003	Pre-reversal	111	336.546	Correct	1	5.81874	34	22	56
1003	Pre-reversal	112	409.899	Correct	1	6.01591	34	22	56
1003	Pre-reversal	114	490.075	Correct	1	6.19456	34	22	56
1003	Pre-reversal	115	447.437	Correct	1	6.10353	34	22	56
1003	Pre-reversal	116	370.814	Correct	1	5.9157	34	22	56
1003	Pre-reversal	117	466.873	Correct	1	6.14606	34	22	56
1003	Pre-reversal	118	380.919	Correct	1	5.94259	34	22	56
1003	Pre-reversal	119	328.991	Correct	1	5.79603	34	22	56
1003	Pre-reversal	120	349.038	Correct	1	5.85518	34	22	56
1003	Pre-reversal	1	372.36	Correct	1	5.91986	34	22	56
1003	Pre-reversal	2	428.401	Correct	1	6.06006	34	22	56
1003	Pre-reversal	3	418.487	Correct	1	6.03665	34	22	56
1003	Pre-reversal	4	304.53	Correct	1	5.71877	34	22	56
1003	Pre-reversal	5	365.247	Correct	1	5.90057	34	22	56
1003	Pre-reversal	6	353.338	Correct	1	5.86743	34	22	56
1003	Pre-reversal	7	284.007	Correct	1	5.649	34	22	56
1003	Pre-reversal	8	497.38	Correct	1	6.20935	34	22	56
1003	Pre-reversal	9	326.789	Correct	1	5.78931	34	22	56
1003	Pre-reversal	10	460.822	Correct	1	6.13301	34	22	56
1003	Pre-reversal	11	409.59	Correct	1	6.01516	34	22	56
1003	Pre-reversal	12	488.271	Correct	1	6.19087	34	22	56
1003	Pre-reversal	14	494.401	Correct	1	6.20335	34	22	56
1003	Pre-reversal	15	389.807	Correct	1	5.96565	34	22	56
1003	Pre-reversal	16	579.207	Correct	1	6.36166	34	22	56
1003	Pre-reversal	17	313.266	Correct	1	5.74705	34	22	56
1003	Pre-reversal	18	402.015	Correct	1	5.99649	34	22	56
1003	Pre-reversal	19	322.667	Correct	1	5.77662	34	22	56
1003	Pre-reversal	20	368.726	Correct	1	5.91005	34	22	56
1003	Pre-reversal	21	286.774	Correct	1	5.65869	34	22	56
1003	Pre-reversal	22	284.173	Correct	1	5.64958	34	22	56
1003	Pre-reversal	23	485.544	Correct	1	6.18527	34	22	56
1003	Pre-reversal	24	424.919	Correct	1	6.0519	34	22	56
1003	Pre-reversal	25	396.958	Correct	1	5.98383	34	22	56
1003	Pre-reversal	26	480.35	Correct	1	6.17452	34	22	56
1003	Pre-reversal	27	592.392	Correct	1	6.38417	34	22	56
1003	Pre-reversal	28	601.719	Correct	1	6.39979	34	22	56
1003	Pre-reversal	29	312.532	Correct	1	5.74471	34	22	56
1003	Pre-reversal	30	411.25	Correct	1	6.0192	34	22	56
1003	Pre-reversal	31	431.958	Correct	1	6.06833	34	22	56
1003	Pre-reversal	32	319.312	Correct	1	5.76617	34	22	56
1003	Pre-reversal	33	423.351	Correct	1	6.0482	34	22	56
1003	Pre-reversal	34	317.458	Wrong	0	5.76035	34	22	56
1003	Pre-reversal	35	463.509	Correct	1	6.13883	34	22	56
1003	Pre-reversal	36	450.206	Correct	1	6.1097	34	22	56
1003	Pre-reversal	37	574.942	Correct	1	6.35427	34	22	56
1003	Pre-reversal	38	506.994	Correct	1	6.2285	34	22	56
1003	Pre-reversal	39	439.72	Correct	1	6.08614	34	22	56
1003	Pre-reversal	40	435.101	Correct	1	6.07558	34	22	56
1003	Pre-reversal	41	378.507	Correct	1	5.93623	34	22	56
1003	Pre-reversal	42	392.546	Correct	1	5.97265	34	22	56
1003	Pre-reversal	43	451.957	Correct	1	6.11359	34	22	56
1003	Pre-reversal	44	440.659	Correct	1	6.08827	34	22	56
1003	Pre-reversal	45	352.057	Correct	1	5.86379	34	22	56
1003	Pre-reversal	46	404.763	Correct	1	6.0033	34	22	56
1003	Pre-reversal	47	321.496	Correct	1	5.77298	34	22	56
1003	Pre-reversal	48	419.551	Correct	1	6.03918	34	22	56
1003	Pre-reversal	49	397.635	Correct	1	5.98553	34	22	56
1003	Pre-reversal	50	452.972	Correct	1	6.11583	34	22	56
1003	Pre-reversal	51	345.699	Correct	1	5.84557	34	22	56
1003	Pre-reversal	52	383.092	Correct	1	5.94827	34	22	56
1003	Pre-reversal	53	430.46	Correct	1	6.06486	34	22	56
1003	Pre-reversal	54	312.532	Correct	1	5.74471	34	22	56
1003	Pre-reversal	55	513.226	Correct	1	6.24072	34	22	56
1003	Pre-reversal	56	597.958	Correct	1	6.39352	34	22	56
1003	Pre-reversal	57	419.337	Correct	1	6.03867	34	22	56
1003	Pre-reversal	58	389.394	Correct	1	5.96459	34	22	56
1003	Pre-reversal	59	330.786	Correct	1	5.80147	34	22	56
1003	Pre-reversal	60	338.801	Correct	1	5.82541	34	22	56
1003	Pre-reversal	61	350.185	Correct	1	5.85846	34	22	56
1003	Pre-reversal	62	332.964	Correct	1	5.80803	34	22	56
1003	Pre-reversal	63	348.302	Correct	1	5.85307	34	22	56
1003	Pre-reversal	64	468.998	Correct	1	6.1506	34	22	56
1003	Pre-reversal	65	319.065	Correct	1	5.76539	34	22	56
1003	Pre-reversal	66	337.111	Correct	1	5.82041	34	22	56
1003	Pre-reversal	67	424.441	Correct	1	6.05077	34	22	56
1003	Pre-reversal	68	398.558	Correct	1	5.98785	34	22	56
1003	Pre-reversal	69	437.306	Correct	1	6.08063	34	22	56
1003	Pre-reversal	70	306.649	Correct	1	5.7257	34	22	56
1003	Pre-reversal	71	345.416	Correct	1	5.84475	34	22	56
1003	Pre-reversal	72	314.739	Correct	1	5.75174	34	22	56
1003	Pre-reversal	73	312.797	Correct	1	5.74556	34	22	56
1003	Pre-reversal	74	313.56	Correct	1	5.74799	34	22	56
1003	Pre-reversal	75	412.238	Correct	1	6.0216	34	22	56
1003	Pre-reversal	76	308.964	Correct	1	5.73322	34	22	56
1003	Pre-reversal	77	335.679	Correct	1	5.81616	34	22	56
1003	Pre-reversal	78	409.092	Correct	1	6.01394	34	22	56
1003	Pre-reversal	79	409.789	Wrong	0	6.01564	34	22	56
1003	Pre-reversal	80	460.497	Correct	1	6.13231	34	22	56
1003	Pre-reversal	81	361.216	Correct	1	5.88948	34	22	56
1003	Pre-reversal	82	365.927	Correct	1	5.90243	34	22	56
1003	Pre-reversal	83	452.036	Correct	1	6.11376	34	22	56
1003	Pre-reversal	84	456.675	Correct	1	6.12397	34	22	56
1003	Pre-reversal	86	484.792	Correct	1	6.18372	34	22	56
1003	Pre-reversal	87	580.206	Correct	1	6.36338	34	22	56
1003	Pre-reversal	88	396.254	Correct	1	5.98205	34	22	56
1003	Pre-reversal	89	307.662	Correct	1	5.729	34	22	56
1003	Pre-reversal	90	384.396	Correct	1	5.95167	34	22	56
1003	Pre-reversal	91	495.761	Correct	1	6.20609	34	22	56
1003	Pre-reversal	92	435.146	Correct	1	6.07568	34	22	56
1003	Pre-reversal	93	488.554	Correct	1	6.19145	34	22	56
1003	Pre-reversal	94	373.927	Correct	1	5.92406	34	22	56
1003	Pre-reversal	95	542.012	Correct	1	6.29529	34	22	56
1003	Pre-reversal	96	553.385	Correct	1	6.31605	34	22	56
1003	Pre-reversal	97	584.106	Correct	1	6.37008	34	22	56
1003	Pre-reversal	98	333.473	Correct	1	5.80956	34	22	56
1003	Pre-reversal	99	358.896	Correct	1	5.88303	34	22	56
1003	Pre-reversal	100	319.635	Correct	1	5.76718	34	22	56
1003	Pre-reversal	101	379.675	Correct	1	5.93931	34	22	56
1003	Pre-reversal	102	327.747	Correct	1	5.79224	34	22	56
1003	Pre-reversal	103	385.809	Correct	1	5.95534	34	22	56
1003	Pre-reversal	104	441.176	Correct	1	6.08944	34	22	56
1003	Pre-reversal	105	390.536	Correct	1	5.96752	34	22	56
1003	Pre-reversal	106	409.947	Correct	1	6.01603	34	22	56
1003	Pre-reversal	107	606.665	Correct	1	6.40798	34	22	56
1003	Pre-reversal	108	351.406	Correct	1	5.86194	34	22	56
1003	Pre-reversal	109	390.112	Correct	1	5.96643	34	22	56
1003	Pre-reversal	110	305.505	Correct	1	5.72197	34	22	56
1003	Pre-reversal	111	306.167	Correct	1	5.72413	34	22	56
1003	Pre-reversal	112	540.902	Correct	1	6.29324	34	22	56
1003	Pre-reversal	113	318.381	Correct	1	5.76325	34	22	56
1003	Pre-reversal	114	424.413	Correct	1	6.05071	34	22	56
1003	Pre-reversal	115	528.41	Correct	1	6.26987	34	22	56
1003	Pre-reversal	117	401.893	Correct	1	5.99619	34	22	56
1003	Pre-reversal	118	310.625	Correct	1	5.73859	34	22	56
1003	Pre-reversal	119	435.296	Correct	1	6.07603	34	22	56
1003	Pre-reversal	120	402.713	Correct	1	5.99822	34	22	56
1003	Pre-reversal	1	418.911	Correct	1	6.03766	34	22	56
1003	Pre-reversal	2	426.96	Correct	1	6.05669	34	22	56
1003	Pre-reversal	3	343	Correct	1	5.83773	34	22	56
1003	Pre-reversal	4	348.384	Correct	1	5.85331	34	22	56
1003	Pre-reversal	6	353.188	Correct	1	5.867	34	22	56
1003	Pre-reversal	7	329.89	Correct	1	5.79876	34	22	56
1003	Pre-reversal	8	277.956	Correct	1	5.62746	34	22	56
1003	Pre-reversal	9	317.989	Correct	1	5.76202	34	22	56
1003	Pre-reversal	10	284.073	Correct	1	5.64923	34	22	56
1003	Pre-reversal	11	375.405	Correct	1	5.928	34	22	56
1003	Pre-reversal	13	341.568	Correct	1	5.83355	34	22	56
1003	Pre-reversal	14	336.932	Correct	1	5.81988	34	22	56
1003	Pre-reversal	15	348.328	Correct	1	5.85315	34	22	56
1003	Pre-reversal	16	453.035	Correct	1	6.11597	34	22	56
1003	Pre-reversal	17	341.748	Correct	1	5.83407	34	22	56
1003	Pre-reversal	18	343.134	Correct	1	5.83812	34	22	56
1003	Pre-reversal	19	320.525	Correct	1	5.76996	34	22	56
1003	Pre-reversal	20	368.573	Correct	1	5.90964	34	22	56
1003	Pre-reversal	21	266.699	Correct	1	5.58612	34	22	56
1003	Pre-reversal	22	350.738	Correct	1	5.86004	34	22	56
1003	Pre-reversal	23	361.4	Correct	1	5.88998	34	22	56
1003	Pre-reversal	24	402.178	Correct	1	5.99689	34	22	56
1003	Pre-reversal	25	554.827	Correct	1	6.31866	34	22	56
1003	Pre-reversal	26	417.556	Wrong	0	6.03442	34	22	56
1003	Pre-reversal	27	303.597	Correct	1	5.7157	34	22	56
1003	Pre-reversal	28	438.325	Correct	1	6.08296	34	22	56
1003	Pre-reversal	29	445.732	Correct	1	6.09972	34	22	56
1003	Pre-reversal	30	325.132	Correct	1	5.78423	34	22	56
1003	Pre-reversal	31	441.166	Correct	1	6.08942	34	22	56
1003	Pre-reversal	32	354.559	Correct	1	5.87088	34	22	56
1003	Pre-reversal	33	395.294	Correct	1	5.97963	34	22	56
1003	Pre-reversal	34	406.683	Correct	1	6.00803	34	22	56
1003	Pre-reversal	35	401.473	Correct	1	5.99514	34	22	56
1003	Pre-reversal	36	408.113	Correct	1	6.01154	34	22	56
1003	Pre-reversal	37	372.831	Correct	1	5.92113	34	22	56
1003	Pre-reversal	39	430.275	Correct	1	6.06443	34	22	56
1003	Pre-reversal	40	316.313	Correct	1	5.75673	34	22	56
1003	Pre-reversal	41	432.384	Correct	1	6.06931	34	22	56
1003	Pre-reversal	42	297.773	Correct	1	5.69633	34	22	56
1003	Pre-reversal	43	435.143	Correct	1	6.07568	34	22	56
1003	Pre-reversal	44	466.519	Correct	1	6.1453	34	22	56
1003	Pre-reversal	45	558.585	Correct	1	6.32541	34	22	56
1003	Pre-reversal	46	477.301	Correct	1	6.16815	34	22	56
1003	Pre-reversal	47	473.361	Correct	1	6.15986	34	22	56
1003	Pre-reversal	48	367.429	Correct	1	5.90653	34	22	56
1003	Pre-reversal	49	335.471	Correct	1	5.81554	34	22	56
1003	Pre-reversal	50	448.852	Correct	1	6.10669	34	22	56
1003	Pre-reversal	51	287.571	Correct	1	5.66147	34	22	56
1003	Pre-reversal	52	362.938	Correct	1	5.89423	34	22	56
1003	Pre-reversal	53	345.662	Correct	1	5.84546	34	22	56
1003	Pre-reversal	54	481.035	Correct	1	6.17594	34	22	56
1003	Pre-reversal	55	353.083	Correct	1	5.8667	34	22	56
1003	Pre-reversal	56	289.791	Correct	1	5.66916	34	22	56
1003	Pre-reversal	57	387.169	Correct	1	5.95886	34	22	56
1003	Pre-reversal	58	362.593	Correct	1	5.89328	34	22	56
1003	Pre-reversal	59	453.28	Correct	1	6.11651	34	22	56
1003	Pre-reversal	60	366.018	Correct	1	5.90268	34	22	56
1003	Pre-reversal	61	316.065	Correct	1	5.75595	34	22	56
1003	Pre-reversal	62	390.13	Correct	1	5.96648	34	22	56
1003	Pre-reversal	63	433.516	Correct	1	6.07193	34	22	56
1003	Pre-reversal	64	334.915	Correct	1	5.81388	34	22	56
1003	Pre-reversal	65	372.265	Correct	1	5.91961	34	22	56
1003	Pre-reversal	66	348.318	Correct	1	5.85312	34	22	56
1003	Pre-reversal	67	317.031	Correct	1	5.759	34	22	56
1003	Pre-reversal	68	435.071	Correct	1	6.07551	34	22	56
1003	Pre-reversal	69	328.452	Correct	1	5.79439	34	22	56
1003	Pre-reversal	70	414.497	Correct	1	6.02706	34	22	56
1003	Pre-reversal	71	329.219	Correct	1	5.79672	34	22	56
1003	Pre-reversal	72	405.275	Correct	1	6.00457	34	22	56
1003	Pre-reversal	73	363.973	Correct	1	5.89708	34	22	56
1003	Pre-reversal	74	500.681	Correct	1	6.21597	34	22	56
1003	Pre-reversal	75	319.41	Correct	1	5.76648	34	22	56
1003	Pre-reversal	76	349.459	Correct	1	5.85639	34	22	56
1003	Pre-reversal	77	344.188	Correct	1	5.84119	34	22	56
1003	Pre-reversal	78	335.573	Correct	1	5.81584	34	22	56
1003	Pre-reversal	79	336.949	Correct	1	5.81993	34	22	56
1003	Pre-reversal	80	522.36	Correct	1	6.25836	34	22	56
1003	Pre-reversal	81	426.399	Correct	1	6.05538	34	22	56
1003	Pre-reversal	83	283.174	Correct	1	5.64606	34	22	56
1003	Pre-reversal	84	394.551	Wrong	0	5.97775	34	22	56
1003	Pre-reversal	85	493.917	Correct	1	6.20237	34	22	56
1003	Pre-reversal	86	449.315	Correct	1	6.10773	34	22	56
1003	Pre-reversal	87	334.049	Correct	1	5.81129	34	22	56
1003	Pre-reversal	88	313.435	Correct	1	5.74759	34	22	56
1003	Pre-reversal	89	470.136	Correct	1	6.15302	34	22	56
1003	Pre-reversal	90	452.212	Wrong	0	6.11415	34	22	56
1003	Pre-reversal	92	334.392	Correct	1	5.81231	34	22	56
1003	Pre-reversal	93	355.752	Correct	1	5.87423	34	22	56
1003	Pre-reversal	94	334.454	Correct	1	5.8125	34	22	56
1003	Pre-reversal	95	435.863	Correct	1	6.07733	34	22	56
1003	Pre-reversal	96	316.801	Correct	1	5.75827	34	22	56
1003	Pre-reversal	97	413.372	Correct	1	6.02435	34	22	56
1003	Pre-reversal	98	352.032	Correct	1	5.86372	34	22	56
1003	Pre-reversal	99	354.76	Correct	1	5.87144	34	22	56
1003	Pre-reversal	100	311.457	Correct	1	5.74126	34	22	56
1003	Pre-reversal	101	358.182	Correct	1	5.88104	34	22	56
1003	Pre-reversal	102	320.892	Correct	1	5.7711	34	22	56
1003	Pre-reversal	103	362.958	Correct	1	5.89429	34	22	56
1003	Pre-reversal	104	343.681	Correct	1	5.83971	34	22	56
1003	Pre-reversal	105	309.07	Correct	1	5.73357	34	22	56
1003	Pre-reversal	106	437.785	Correct	1	6.08173	34	22	56
1003	Pre-reversal	107	369.171	Correct	1	5.91126	34	22	56
1003	Pre-reversal	108	313.235	Correct	1	5.74695	34	22	56
1003	Pre-reversal	109	391.96	Correct	1	5.97116	34	22	56
1003	Pre-reversal	110	365.332	Correct	1	5.90081	34	22	56
1003	Pre-reversal	111	453.375	Correct	1	6.11672	34	22	56
1003	Pre-reversal	112	476.098	Correct	1	6.16562	34	22	56
1003	Pre-reversal	113	340.184	Correct	1	5.82949	34	22	56
1003	Pre-reversal	114	381.54	Correct	1	5.94422	34	22	56
1003	Pre-reversal	117	478.363	Correct	1	6.17037	34	22	56
1003	Pre-reversal	118	446.423	Correct	1	6.10127	34	22	56
1003	Pre-reversal	119	499.818	Correct	1	6.21424	34	22	56
1003	Pre-reversal	120	372.567	Correct	1	5.92042	34	22	56
1003	Pre-reversal	1	345.557	Correct	1	5.84516	34	22	56
1003	Pre-reversal	2	352.883	Correct	1	5.86614	34	22	56
1003	Pre-reversal	3	449.565	Correct	1	6.10828	34	22	56
1003	Pre-reversal	4	424.293	Correct	1	6.05042	34	22	56
1003	Pre-reversal	5	350.347	Correct	1	5.85892	34	22	56
1003	Pre-reversal	6	433.037	Correct	1	6.07082	34	22	56
1003	Pre-reversal	7	324.425	Correct	1	5.78205	34	22	56
1003	Pre-reversal	8	376.464	Correct	1	5.93082	34	22	56
1003	Pre-reversal	9	326.536	Correct	1	5.78854	34	22	56
1003	Pre-reversal	10	582.567	Correct	1	6.36744	34	22	56
1003	Pre-reversal	11	425.996	Correct	1	6.05443	34	22	56
1003	Pre-reversal	12	348.023	Correct	1	5.85227	34	22	56
1003	Pre-reversal	13	437.365	Correct	1	6.08077	34	22	56
1003	Pre-reversal	14	512.79	Correct	1	6.23987	34	22	56
1003	Pre-reversal	15	337.511	Correct	1	5.8216	34	22	56
1003	Pre-reversal	16	362.88	Correct	1	5.89407	34	22	56
1003	Pre-reversal	17	357.598	Correct	1	5.87941	34	22	56
1003	Pre-reversal	18	332.322	Correct	1	5.8061	34	22	56
1003	Pre-reversal	19	555.691	Correct	1	6.32021	34	22	56
1003	Pre-reversal	20	344.421	Correct	1	5.84186	34	22	56
1003	Pre-reversal	21	401.816	Correct	1	5.99599	34	22	56
1003	Pre-reversal	22	320.556	Correct	1	5.77006	34	22	56
1003	Pre-reversal	23	468.562	Correct	1	6.14967	34	22	56
1003	Pre-reversal	24	376.633	Correct	1	5.93127	34	22	56
1003	Pre-reversal	26	317.416	Correct	1	5.76021	34	22	56
1003	Pre-reversal	27	471.461	Correct	1	6.15584	34	22	56
1003	Pre-reversal	28	315.53	Correct	1	5.75425	34	22	56
1003	Pre-reversal	29	311.589	Correct	1	5.74168	34	22	56
1003	Pre-reversal	30	350.297	Correct	1	5.85878	34	22	56
1003	Pre-reversal	31	343.024	Correct	1	5.8378	34	22	56
1003	Pre-reversal	32	388.411	Correct	1	5.96207	34	22	56
1003	Pre-reversal	33	509.807	Correct	1	6.23403	34	22	56
1003	Pre-reversal	34	354.539	Correct	1	5.87082	34	22	56
1003	Pre-reversal	35	333.277	Correct	1	5.80897	34	22	56
1003	Pre-reversal	36	326.659	Correct	1	5.78892	34	22	56
1003	Pre-reversal	37	412.718	Correct	1	6.02277	34	22	56
1003	Pre-reversal	38	297.431	Correct	1	5.69518	34	22	56
1003	Pre-reversal	39	402.795	Correct	1	5.99843	34	22	56
1003	Pre-reversal	40	321.506	Correct	1	5.77302	34	22	56
1003	Pre-reversal	41	321.575	Correct	1	5.77323	34	22	56
1003	Pre-reversal	42	523.62	Correct	1	6.26077	34	22	56
1003	Pre-reversal	43	433.698	Correct	1	6.07235	34	22	56
1003	Pre-reversal	44	631.076	Correct	1	6.44743	34	22	56
1003	Pre-reversal	45	343.143	Correct	1	5.83815	34	22	56
1003	Pre-reversal	46	400.545	Correct	1	5.99283	34	22	56
1003	Pre-reversal	47	517.245	Correct	1	6.24852	34	22	56
1003	Pre-reversal	48	347.292	Correct	1	5.85017	34	22	56
1003	Pre-reversal	49	628.751	Correct	1	6.44374	34	22	56
1003	Pre-reversal	50	458.738	Correct	1	6.12848	34	22	56
1003	Pre-reversal	51	305.473	Correct	1	5.72186	34	22	56
1003	Pre-reversal	52	388.197	Correct	1	5.96151	34	22	56
1003	Pre-reversal	53	331.57	Correct	1	5.80384	34	22	56
1003	Pre-reversal	54	398.945	Correct	1	5.98882	34	22	56
1003	Pre-reversal	55	385.659	Correct	1	5.95495	34	22	56
1003	Pre-reversal	56	583.035	Correct	1	6.36825	34	22	56
1003	Pre-reversal	57	364.438	Correct	1	5.89836	34	22	56
1003	Pre-reversal	58	411.16	Correct	1	6.01898	34	22	56
1003	Pre-reversal	59	431.859	Correct	1	6.0681	34	22	56
1003	Pre-reversal	60	319.243	Correct	1	5.76595	34	22	56
1003	Pre-reversal	61	371.344	Correct	1	5.91713	34	22	56
1003	Pre-reversal	62	403.333	Correct	1	5.99976	34	22	56
1003	Pre-reversal	64	416.82	Correct	1	6.03265	34	22	56
1003	Pre-reversal	65	572.867	Correct	1	6.35065	34	22	56
1003	Pre-reversal	66	462.929	Correct	1	6.13757	34	22	56
1003	Pre-reversal	67	365.665	Correct	1	5.90172	34	22	56
1003	Pre-reversal	68	465.747	Correct	1	6.14364	34	22	56
1003	Pre-reversal	69	453.741	Correct	1	6.11753	34	22	56
1003	Pre-reversal	70	506.455	Correct	1	6.22743	34	22	56
1003	Pre-reversal	71	389.204	Correct	1	5.9641	34	22	56
1003	Pre-reversal	72	362.55	Correct	1	5.89316	34	22	56
1003	Pre-reversal	73	315.272	Correct	1	5.75344	34	22	56
1003	Pre-reversal	74	315.278	Correct	1	5.75346	34	22	56
1003	Pre-reversal	75	347.368	Correct	1	5.85038	34	22	56
1003	Pre-reversal	76	376.748	Correct	1	5.93158	34	22	56
1003	Pre-reversal	77	328.807	Correct	1	5.79547	34	22	56
1003	Pre-reversal	78	340.87	Correct	1	5.8315	34	22	56
1003	Pre-reversal	79	366.285	Correct	1	5.90341	34	22	56
1003	Pre-reversal	80	458.344	Correct	1	6.12762	34	22	56
1003	Pre-reversal	81	318.988	Correct	1	5.76515	34	22	56
1003	Pre-reversal	82	475.116	Correct	1	6.16356	34	22	56
1003	Pre-reversal	83	427.105	Correct	1	6.05703	34	22	56
1003	Pre-reversal	84	377.163	Correct	1	5.93268	34	22	56
1003	Pre-reversal	85	349.208	Correct	1	5.85567	34	22	56
1003	Pre-reversal	86	373.937	Correct	1	5.92409	34	22	56
1003	Pre-reversal	87	359.978	Correct	1	5.88604	34	22	56
1003	Pre-reversal	88	322.709	Correct	1	5.77675	34	22	56
1003	Pre-reversal	89	328.755	Correct	1	5.79531	34	22	56
1003	Pre-reversal	90	392.796	Correct	1	5.97329	34	22	56
1003	Pre-reversal	91	308.193	Correct	1	5.73073	34	22	56
1003	Pre-reversal	92	620.879	Correct	1	6.43114	34	22	56
1003	Pre-reversal	93	344.942	Correct	1	5.84338	34	22	56
1003	Pre-reversal	94	326.341	Correct	1	5.78794	34	22	56
1003	Pre-reversal	95	414.372	Correct	1	6.02676	34	22	56
1003	Pre-reversal	96	357.103	Correct	1	5.87802	34	22	56
1003	Pre-reversal	97	335.884	Correct	1	5.81677	34	22	56
1003	Pre-reversal	98	371.206	Correct	1	5.91676	34	22	56
1003	Pre-reversal	99	371.261	Correct	1	5.91691	34	22	56
1003	Pre-reversal	100	269.285	Correct	1	5.59577	34	22	56
1003	Pre-reversal	101	331.373	Correct	1	5.80325	34	22	56
1003	Pre-reversal	102	313.394	Correct	1	5.74746	34	22	56
1003	Pre-reversal	103	350.13	Correct	1	5.8583	34	22	56
1003	Pre-reversal	104	334.852	Wrong	0	5.81369	34	22	56
1003	Pre-reversal	105	516.238	Correct	1	6.24657	34	22	56
1003	Pre-reversal	106	518.285	Correct	1	6.25053	34	22	56
1003	Pre-reversal	107	408.353	Correct	1	6.01213	34	22	56
1003	Pre-reversal	109	316.502	Correct	1	5.75733	34	22	56
1003	Pre-reversal	110	320.588	Correct	1	5.77016	34	22	56
1003	Pre-reversal	111	330.597	Correct	1	5.8009	34	22	56
1003	Pre-reversal	112	388.681	Correct	1	5.96276	34	22	56
1003	Pre-reversal	113	394.015	Correct	1	5.97639	34	22	56
1003	Pre-reversal	114	571.394	Correct	1	6.34808	34	22	56
1003	Pre-reversal	116	620.205	Correct	1	6.43005	34	22	56
1003	Pre-reversal	117	384.273	Correct	1	5.95135	34	22	56
1003	Pre-reversal	118	607.672	Correct	1	6.40964	34	22	56
1003	Pre-reversal	119	306.397	Correct	1	5.72488	34	22	56
1003	Pre-reversal	120	545.17	Correct	1	6.3011	34	22	56
1003	Pre-reversal	1	359.135	Correct	1	5.8837	34	22	56
1003	Pre-reversal	2	381.822	Correct	1	5.94495	34	22	56
1003	Pre-reversal	3	283.213	Correct	1	5.6462	34	22	56
1003	Pre-reversal	4	312.589	Correct	1	5.74489	34	22	56
1003	Pre-reversal	5	365.307	Correct	1	5.90074	34	22	56
1003	Pre-reversal	6	303.347	Correct	1	5.71488	34	22	56
1003	Pre-reversal	7	316.071	Correct	1	5.75597	34	22	56
1003	Pre-reversal	8	534.144	Correct	1	6.28067	34	22	56
1003	Pre-reversal	9	327.519	Correct	1	5.79155	34	22	56
1003	Pre-reversal	10	333.545	Correct	1	5.80978	34	22	56
1003	Pre-reversal	11	454.915	Correct	1	6.12011	34	22	56
1003	Pre-reversal	12	381.657	Correct	1	5.94452	34	22	56
1003	Pre-reversal	13	307.028	Correct	1	5.72694	34	22	56
1003	Pre-reversal	14	397.729	Correct	1	5.98577	34	22	56
1003	Pre-reversal	15	313.127	Correct	1	5.74661	34	22	56
1003	Pre-reversal	16	383.835	Correct	1	5.95021	34	22	56
1003	Pre-reversal	17	311.204	Correct	1	5.74045	34	22	56
1003	Pre-reversal	18	281.911	Correct	1	5.64159	34	22	56
1003	Pre-reversal	19	265.248	Correct	1	5.58066	34	22	56
1003	Pre-reversal	20	301.363	Correct	1	5.70832	34	22	56
1003	Pre-reversal	21	344.068	Correct	1	5.84084	34	22	56
1003	Pre-reversal	22	393.445	Correct	1	5.97494	34	22	56
1003	Pre-reversal	23	306.85	Correct	1	5.72636	34	22	56
1003	Pre-reversal	24	351.572	Correct	1	5.86241	34	22	56
1003	Pre-reversal	25	368.283	Correct	1	5.90885	34	22	56
1003	Pre-reversal	26	404.334	Correct	1	6.00224	34	22	56
1003	Pre-reversal	27	449.046	Correct	1	6.10712	34	22	56
1003	Pre-reversal	28	373.75	Correct	1	5.92359	34	22	56
1003	Pre-reversal	29	329.801	Correct	1	5.79849	34	22	56
1003	Pre-reversal	30	299.85	Correct	1	5.70328	34	22	56
1003	Pre-reversal	31	280.578	Correct	1	5.63685	34	22	56
1003	Pre-reversal	32	372.643	Correct	1	5.92062	34	22	56
1003	Pre-reversal	33	454.674	Correct	1	6.11958	34	22	56
1003	Pre-reversal	34	559.452	Correct	1	6.32696	34	22	56
1003	Pre-reversal	35	304.129	Correct	1	5.71745	34	22	56
1003	Pre-reversal	36	322.866	Correct	1	5.77724	34	22	56
1003	Pre-reversal	37	496.926	Correct	1	6.20844	34	22	56
1003	Pre-reversal	38	352.298	Correct	1	5.86448	34	22	56
1003	Pre-reversal	39	539.001	Correct	1	6.28972	34	22	56
1003	Pre-reversal	40	288.422	Correct	1	5.66442	34	22	56
1003	Pre-reversal	41	383.813	Correct	1	5.95015	34	22	56
1003	Pre-reversal	42	387.193	Correct	1	5.95892	34	22	56
1003	Pre-reversal	43	406.575	Correct	1	6.00777	34	22	56
1003	Pre-reversal	44	261.296	Correct	1	5.56565	34	22	56
1003	Pre-reversal	45	434.023	Correct	1	6.0731	34	22	56
1003	Pre-reversal	46	439.353	Correct	1	6.0853	34	22	56
1003	Pre-reversal	47	270.764	Correct	1	5.60125	34	22	56
1003	Pre-reversal	48	350.81	Correct	1	5.86025	34	22	56
1003	Pre-reversal	49	319.524	Correct	1	5.76683	34	22	56
1003	Pre-reversal	50	285.584	Correct	1	5.65454	34	22	56
1003	Pre-reversal	51	304.957	Correct	1	5.72017	34	22	56
1003	Pre-reversal	52	315.712	Wrong	0	5.75483	34	22	56
1003	Pre-reversal	53	451.701	Correct	1	6.11302	34	22	56
1003	Pre-reversal	54	556.51	Correct	1	6.32169	34	22	56
1003	Pre-reversal	55	381.16	Correct	1	5.94322	34	22	56
1003	Pre-reversal	56	415.228	Correct	1	6.02883	34	22	56
1003	Pre-reversal	57	363.27	Correct	1	5.89515	34	22	56
1003	Pre-reversal	58	313.991	Correct	1	5.74937	34	22	56
1003	Pre-reversal	59	378.703	Correct	1	5.93675	34	22	56
1003	Pre-reversal	60	354.737	Correct	1	5.87138	34	22	56
1003	Pre-reversal	61	469.506	Correct	1	6.15168	34	22	56
1003	Pre-reversal	62	361.526	Correct	1	5.89033	34	22	56
1003	Pre-reversal	63	426.237	Wrong	0	6.05499	34	22	56
1003	Pre-reversal	64	356.403	Correct	1	5.87606	34	22	56
1003	Pre-reversal	65	521.012	Correct	1	6.25577	34	22	56
1003	Pre-reversal	67	332.483	Correct	1	5.80659	34	22	56
1003	Pre-reversal	68	363.866	Correct	1	5.89678	34	22	56
1003	Pre-reversal	69	372.566	Correct	1	5.92041	34	22	56
1003	Pre-reversal	70	370.622	Correct	1	5.91518	34	22	56
1003	Pre-reversal	71	304.683	Correct	1	5.71927	34	22	56
1003	Pre-reversal	72	317.393	Correct	1	5.76014	34	22	56
1003	Pre-reversal	73	373.437	Correct	1	5.92275	34	22	56
1003	Pre-reversal	74	331.498	Correct	1	5.80362	34	22	56
1003	Pre-reversal	75	612.882	Correct	1	6.41817	34	22	56
1003	Pre-reversal	76	435.595	Correct	1	6.07671	34	22	56
1003	Pre-reversal	77	424.969	Correct	1	6.05202	34	22	56
1003	Pre-reversal	78	460.979	Correct	1	6.13335	34	22	56
1003	Pre-reversal	79	307.7	Correct	1	5.72912	34	22	56
1003	Pre-reversal	80	416.43	Correct	1	6.03172	34	22	56
1003	Pre-reversal	81	480.481	Correct	1	6.17479	34	22	56
1003	Pre-reversal	82	310.588	Correct	1	5.73847	34	22	56
1003	Pre-reversal	83	295.314	Correct	1	5.68804	34	22	56
1003	Pre-reversal	84	308.396	Correct	1	5.73139	34	22	56
1003	Pre-reversal	86	338.128	Correct	1	5.82343	34	22	56
1003	Pre-reversal	87	363.502	Correct	1	5.89579	34	22	56
1003	Pre-reversal	88	340.238	Correct	1	5.82965	34	22	56
1003	Pre-reversal	89	437.591	Correct	1	6.08128	34	22	56
1003	Pre-reversal	90	358.969	Correct	1	5.88324	34	22	56
1003	Pre-reversal	91	319.68	Correct	1	5.76732	34	22	56
1003	Pre-reversal	92	373.738	Correct	1	5.92356	34	22	56
1003	Pre-reversal	94	331.241	Correct	1	5.80284	34	22	56
1003	Pre-reversal	95	293.256	Correct	1	5.68105	34	22	56
1003	Pre-reversal	96	500.64	Correct	1	6.21589	34	22	56
1003	Pre-reversal	97	321.393	Correct	1	5.77267	34	22	56
1003	Pre-reversal	98	411.446	Correct	1	6.01968	34	22	56
1003	Pre-reversal	99	478.126	Correct	1	6.16987	34	22	56
1003	Pre-reversal	100	452.185	Correct	1	6.11409	34	22	56
1003	Pre-reversal	101	374.926	Correct	1	5.92673	34	22	56
1003	Pre-reversal	102	442.948	Correct	1	6.09345	34	22	56
1003	Pre-reversal	103	614.342	Correct	1	6.42055	34	22	56
1003	Pre-reversal	104	315.041	Correct	1	5.7527	34	22	56
1003	Pre-reversal	105	375.136	Correct	1	5.92729	34	22	56
1003	Pre-reversal	106	543.2	Correct	1	6.29748	34	22	56
1003	Pre-reversal	107	390.585	Correct	1	5.96765	34	22	56
1003	Pre-reversal	108	381.975	Correct	1	5.94535	34	22	56
1003	Pre-reversal	109	331.381	Correct	1	5.80327	34	22	56
1003	Pre-reversal	111	342.16	Correct	1	5.83528	34	22	56
1003	Pre-reversal	112	357.542	Correct	1	5.87925	34	22	56
1003	Pre-reversal	113	448.253	Correct	1	6.10536	34	22	56
1003	Pre-reversal	114	317.002	Correct	1	5.75891	34	22	56
1003	Pre-reversal	115	345.062	Correct	1	5.84372	34	22	56
1003	Pre-reversal	116	312.403	Correct	1	5.7443	34	22	56
1003	Pre-reversal	117	399.144	Correct	1	5.98932	34	22	56
1003	Pre-reversal	118	435.843	Correct	1	6.07728	34	22	56
1003	Pre-reversal	119	389.204	Correct	1	5.9641	34	22	56
1003	Pre-reversal	120	366.639	Correct	1	5.90438	34	22	56
1003	Post-reversal	68	362.089	Correct	1	5.89189	34	22	56
1003	Post-reversal	70	364.882	Correct	1	5.89957	34	22	56
1003	Post-reversal	71	458.935	Correct	1	6.12891	34	22	56
1003	Post-reversal	72	325.681	Correct	1	5.78592	34	22	56
1003	Post-reversal	75	308.516	Correct	1	5.73177	34	22	56
1003	Post-reversal	76	395.223	Correct	1	5.97945	34	22	56
1003	Post-reversal	77	368.601	Correct	1	5.90972	34	22	56
1003	Post-reversal	78	408.579	Correct	1	6.01268	34	22	56
1003	Post-reversal	79	301.338	Correct	1	5.70823	34	22	56
1003	Post-reversal	80	374.045	Correct	1	5.92438	34	22	56
1003	Post-reversal	81	318.077	Correct	1	5.76229	34	22	56
1003	Post-reversal	82	310.118	Correct	1	5.73695	34	22	56
1003	Post-reversal	83	520.851	Correct	1	6.25546	34	22	56
1003	Post-reversal	84	342.897	Correct	1	5.83743	34	22	56
1003	Post-reversal	85	396.262	Correct	1	5.98208	34	22	56
1003	Post-reversal	86	319.598	Correct	1	5.76707	34	22	56
1003	Post-reversal	87	333.698	Correct	1	5.81024	34	22	56
1003	Post-reversal	88	407.073	Correct	1	6.00899	34	22	56
1003	Post-reversal	89	341.803	Correct	1	5.83423	34	22	56
1003	Post-reversal	90	399.173	Correct	1	5.9894	34	22	56
1003	Post-reversal	91	333.897	Correct	1	5.81083	34	22	56
1003	Post-reversal	92	455.259	Correct	1	6.12087	34	22	56
1003	Post-reversal	93	379.978	Correct	1	5.94011	34	22	56
1003	Post-reversal	94	528.003	Correct	1	6.2691	34	22	56
1003	Post-reversal	95	450.068	Correct	1	6.1094	34	22	56
1003	Post-reversal	96	318.746	Correct	1	5.76439	34	22	56
1003	Post-reversal	97	392.847	Correct	1	5.97342	34	22	56
1003	Post-reversal	98	380.219	Correct	1	5.94075	34	22	56
1003	Post-reversal	100	449.003	Correct	1	6.10703	34	22	56
1003	Post-reversal	101	411.7	Correct	1	6.0203	34	22	56
1003	Post-reversal	102	278.464	Correct	1	5.62929	34	22	56
1003	Post-reversal	103	330.507	Wrong	0	5.80063	34	22	56
1003	Post-reversal	104	532.534	Correct	1	6.27765	34	22	56
1003	Post-reversal	105	503.945	Correct	1	6.22247	34	22	56
1003	Post-reversal	106	362.684	Correct	1	5.89353	34	22	56
1003	Post-reversal	107	341.414	Correct	1	5.83309	34	22	56
1003	Post-reversal	108	448.801	Correct	1	6.10658	34	22	56
1003	Post-reversal	110	520.92	Correct	1	6.2556	34	22	56
1003	Post-reversal	111	346.995	Correct	1	5.84931	34	22	56
1003	Post-reversal	112	356.399	Correct	1	5.87605	34	22	56
1003	Post-reversal	113	461.059	Correct	1	6.13353	34	22	56
1003	Post-reversal	114	429.842	Correct	1	6.06342	34	22	56
1003	Post-reversal	115	435.889	Correct	1	6.07739	34	22	56
1003	Post-reversal	116	351.309	Correct	1	5.86167	34	22	56
1003	Post-reversal	117	318.005	Correct	1	5.76207	34	22	56
1003	Post-reversal	118	306.104	Correct	1	5.72393	34	22	56
1003	Post-reversal	119	510.764	Correct	1	6.23591	34	22	56
1003	Post-reversal	120	337.516	Correct	1	5.82161	34	22	56
1003	Post-reversal	1	411.591	Correct	1	6.02003	34	22	56
1003	Post-reversal	2	318.284	Correct	1	5.76294	34	22	56
1003	Post-reversal	3	300.302	Correct	1	5.70479	34	22	56
1003	Post-reversal	4	345.067	Correct	1	5.84374	34	22	56
1003	Post-reversal	5	346.434	Correct	1	5.84769	34	22	56
1003	Post-reversal	6	389.799	Correct	1	5.96563	34	22	56
1003	Post-reversal	7	427.214	Correct	1	6.05728	34	22	56
1003	Post-reversal	8	315.271	Correct	1	5.75343	34	22	56
1003	Post-reversal	9	343.323	Correct	1	5.83867	34	22	56
1003	Post-reversal	10	348.744	Correct	1	5.85434	34	22	56
1003	Post-reversal	11	395.416	Correct	1	5.97994	34	22	56
1003	Post-reversal	12	282.846	Correct	1	5.6449	34	22	56
1003	Post-reversal	13	334.175	Correct	1	5.81167	34	22	56
1003	Post-reversal	14	343.555	Correct	1	5.83935	34	22	56
1003	Post-reversal	15	416.938	Correct	1	6.03294	34	22	56
1003	Post-reversal	16	452.98	Correct	1	6.11585	34	22	56
1003	Post-reversal	17	393.688	Correct	1	5.97556	34	22	56
1003	Post-reversal	18	327.128	Correct	1	5.79035	34	22	56
1003	Post-reversal	19	273.149	Correct	1	5.61002	34	22	56
1003	Post-reversal	20	367.24	Correct	1	5.90602	34	22	56
1003	Post-reversal	21	433.292	Correct	1	6.07141	34	22	56
1003	Post-reversal	22	306.619	Correct	1	5.72561	34	22	56
1003	Post-reversal	23	339.336	Correct	1	5.82699	34	22	56
1003	Post-reversal	24	332.704	Correct	1	5.80725	34	22	56
1003	Post-reversal	25	436.071	Correct	1	6.07781	34	22	56
1003	Post-reversal	26	401.521	Correct	1	5.99526	34	22	56
1003	Post-reversal	27	364.218	Correct	1	5.89775	34	22	56
1003	Post-reversal	28	408.873	Correct	1	6.0134	34	22	56
1003	Post-reversal	29	289.61	Correct	1	5.66853	34	22	56
1003	Post-reversal	30	325.026	Correct	1	5.7839	34	22	56
1003	Post-reversal	31	333.076	Correct	1	5.80837	34	22	56
1003	Post-reversal	32	336.438	Correct	1	5.81841	34	22	56
1003	Post-reversal	33	457.806	Correct	1	6.12645	34	22	56
1003	Post-reversal	34	350.522	Correct	1	5.85942	34	22	56
1003	Post-reversal	35	237.244	Correct	1	5.46909	34	22	56
1003	Post-reversal	36	306.606	Correct	1	5.72556	34	22	56
1003	Post-reversal	37	293.325	Correct	1	5.68128	34	22	56
1003	Post-reversal	38	320.708	Correct	1	5.77053	34	22	56
1003	Post-reversal	39	274.762	Correct	1	5.6159	34	22	56
1003	Post-reversal	40	284.801	Correct	1	5.65179	34	22	56
1003	Post-reversal	41	324.176	Correct	1	5.78129	34	22	56
1003	Post-reversal	42	342.216	Correct	1	5.83544	34	22	56
1003	Post-reversal	43	323.603	Correct	1	5.77952	34	22	56
1003	Post-reversal	44	331.645	Correct	1	5.80407	34	22	56
1003	Post-reversal	45	391.044	Correct	1	5.96882	34	22	56
1003	Post-reversal	46	468.429	Correct	1	6.14938	34	22	56
1003	Post-reversal	47	514.482	Correct	1	6.24316	34	22	56
1003	Post-reversal	48	459.23	Correct	1	6.12955	34	22	56
1003	Post-reversal	49	319.949	Correct	1	5.76816	34	22	56
1003	Post-reversal	50	380.013	Correct	1	5.94021	34	22	56
1003	Post-reversal	51	414.046	Correct	1	6.02598	34	22	56
1003	Post-reversal	52	366.771	Correct	1	5.90474	34	22	56
1003	Post-reversal	53	470.834	Correct	1	6.15451	34	22	56
1003	Post-reversal	54	442.879	Correct	1	6.0933	34	22	56
1003	Post-reversal	55	440.282	Correct	1	6.08742	34	22	56
1003	Post-reversal	56	303.654	Correct	1	5.71589	34	22	56
1003	Post-reversal	57	348.37	Correct	1	5.85327	34	22	56
1003	Post-reversal	58	297.059	Correct	1	5.69393	34	22	56
1003	Post-reversal	59	394.498	Correct	1	5.97761	34	22	56
1003	Post-reversal	60	341.889	Wrong	0	5.83449	34	22	56
1003	Post-reversal	61	451.267	Wrong	0	6.11206	34	22	56
1003	Post-reversal	62	475.997	Correct	1	6.16541	34	22	56
1003	Post-reversal	63	532.046	Correct	1	6.27673	34	22	56
1003	Post-reversal	64	335.479	Correct	1	5.81556	34	22	56
1003	Post-reversal	65	322.82	Correct	1	5.7771	34	22	56
1003	Post-reversal	67	432.894	Correct	1	6.07049	34	22	56
1003	Post-reversal	68	392.331	Correct	1	5.97211	34	22	56
1003	Post-reversal	69	473.711	Correct	1	6.1606	34	22	56
1003	Post-reversal	70	341.76	Correct	1	5.83411	34	22	56
1003	Post-reversal	71	349.129	Correct	1	5.85544	34	22	56
1003	Post-reversal	72	375.854	Correct	1	5.9292	34	22	56
1003	Post-reversal	73	409.867	Correct	1	6.01583	34	22	56
1003	Post-reversal	74	364.62	Correct	1	5.89886	34	22	56
1003	Post-reversal	75	291.315	Correct	1	5.67441	34	22	56
1003	Post-reversal	77	286.13	Correct	1	5.65645	34	22	56
1003	Post-reversal	78	353.54	Correct	1	5.868	34	22	56
1003	Post-reversal	79	380.25	Correct	1	5.94083	34	22	56
1003	Post-reversal	80	362.29	Correct	1	5.89244	34	22	56
1003	Post-reversal	81	426.996	Correct	1	6.05678	34	22	56
1003	Post-reversal	82	343.059	Correct	1	5.8379	34	22	56
1003	Post-reversal	83	480.452	Correct	1	6.17473	34	22	56
1003	Post-reversal	84	346.507	Correct	1	5.8479	34	22	56
1003	Post-reversal	85	295.909	Correct	1	5.69005	34	22	56
1003	Post-reversal	86	497.292	Correct	1	6.20918	34	22	56
1003	Post-reversal	87	452.646	Correct	1	6.11511	34	22	56
1003	Post-reversal	88	329.43	Correct	1	5.79736	34	22	56
1003	Post-reversal	89	341.488	Correct	1	5.83331	34	22	56
1003	Post-reversal	90	360.815	Correct	1	5.88836	34	22	56
1003	Post-reversal	91	549.547	Correct	1	6.30909	34	22	56
1003	Post-reversal	92	338.26	Correct	1	5.82381	34	22	56
1003	Post-reversal	93	561.684	Correct	1	6.33094	34	22	56
1003	Post-reversal	94	312.346	Correct	1	5.74411	34	22	56
1003	Post-reversal	96	505.89	Correct	1	6.22632	34	22	56
1003	Post-reversal	97	446.533	Correct	1	6.10151	34	22	56
1003	Post-reversal	98	355.969	Correct	1	5.87484	34	22	56
1003	Post-reversal	99	544.7	Correct	1	6.30024	34	22	56
1003	Post-reversal	100	362.091	Correct	1	5.8919	34	22	56
1003	Post-reversal	101	464.788	Correct	1	6.14158	34	22	56
1003	Post-reversal	103	364.315	Correct	1	5.89802	34	22	56
1003	Post-reversal	105	423.695	Correct	1	6.04901	34	22	56
1003	Post-reversal	106	351.752	Correct	1	5.86293	34	22	56
1003	Post-reversal	107	416.492	Correct	1	6.03187	34	22	56
1003	Post-reversal	108	314.545	Correct	1	5.75113	34	22	56
1003	Post-reversal	109	329.26	Correct	1	5.79685	34	22	56
1003	Post-reversal	110	341.329	Correct	1	5.83285	34	22	56
1003	Post-reversal	111	490.697	Correct	1	6.19583	34	22	56
1003	Post-reversal	112	526.069	Correct	1	6.26543	34	22	56
1003	Post-reversal	113	406.128	Correct	1	6.00667	34	22	56
1003	Post-reversal	114	352.841	Correct	1	5.86602	34	22	56
1003	Post-reversal	115	407.57	Correct	1	6.01021	34	22	56
1003	Post-reversal	116	450.307	Correct	1	6.10993	34	22	56
1003	Post-reversal	117	437.006	Correct	1	6.07995	34	22	56
1003	Post-reversal	119	521.121	Correct	1	6.25598	34	22	56
1003	Post-reversal	120	353.185	Correct	1	5.86699	34	22	56
1003	Post-reversal	77	411.841	Correct	1	6.02064	34	22	56
1003	Post-reversal	78	498.584	Correct	1	6.21177	34	22	56
1003	Post-reversal	79	507.326	Correct	1	6.22915	34	22	56
1003	Post-reversal	80	296.026	Correct	1	5.69045	34	22	56
1003	Post-reversal	82	326.119	Correct	1	5.78726	34	22	56
1003	Post-reversal	83	322.212	Correct	1	5.77521	34	22	56
1003	Post-reversal	84	382.277	Correct	1	5.94614	34	22	56
1003	Post-reversal	85	389.659	Correct	1	5.96527	34	22	56
1003	Post-reversal	86	259.035	Correct	1	5.55696	34	22	56
1003	Post-reversal	87	313.731	Correct	1	5.74854	34	22	56
1003	Post-reversal	88	358.464	Correct	1	5.88183	34	22	56
1003	Post-reversal	89	407.225	Correct	1	6.00937	34	22	56
1003	Post-reversal	90	317.914	Correct	1	5.76178	34	22	56
1003	Post-reversal	91	265.971	Correct	1	5.58339	34	22	56
1003	Post-reversal	92	318.022	Correct	1	5.76212	34	22	56
1003	Post-reversal	93	308.082	Correct	1	5.73036	34	22	56
1003	Post-reversal	94	372.77	Correct	1	5.92096	34	22	56
1003	Post-reversal	95	390.82	Correct	1	5.96825	34	22	56
1003	Post-reversal	96	334.232	Correct	1	5.81183	34	22	56
1003	Post-reversal	97	295.614	Correct	1	5.68906	34	22	56
1003	Post-reversal	98	387.021	Correct	1	5.95848	34	22	56
1003	Post-reversal	99	570.345	Correct	1	6.34624	34	22	56
1003	Post-reversal	100	324.402	Correct	1	5.78198	34	22	56
1003	Post-reversal	101	350.457	Correct	1	5.85924	34	22	56
1003	Post-reversal	102	349.167	Correct	1	5.85555	34	22	56
1003	Post-reversal	103	335.871	Correct	1	5.81673	34	22	56
1003	Post-reversal	104	299.263	Correct	1	5.70132	34	22	56
1003	Post-reversal	105	411.98	Correct	1	6.02098	34	22	56
1003	Post-reversal	106	432.691	Correct	1	6.07002	34	22	56
1003	Post-reversal	107	406.092	Correct	1	6.00658	34	22	56
1003	Post-reversal	108	294.822	Correct	1	5.68637	34	22	56
1003	Post-reversal	109	294.168	Correct	1	5.68415	34	22	56
1003	Post-reversal	110	307.631	Correct	1	5.7289	34	22	56
1003	Post-reversal	111	376.29	Correct	1	5.93036	34	22	56
1003	Post-reversal	112	350.324	Correct	1	5.85886	34	22	56
1003	Post-reversal	113	357.039	Correct	1	5.87784	34	22	56
1003	Post-reversal	114	375.812	Correct	1	5.92909	34	22	56
1003	Post-reversal	115	343.813	Correct	1	5.8401	34	22	56
1003	Post-reversal	116	259.198	Correct	1	5.55759	34	22	56
1003	Post-reversal	117	331.89	Correct	1	5.8048	34	22	56
1003	Post-reversal	118	309.265	Correct	1	5.7342	34	22	56
1003	Post-reversal	119	303.986	Correct	1	5.71698	34	22	56
1003	Post-reversal	120	274.718	Correct	1	5.61574	34	22	56
1003	Post-reversal	1	316.045	Correct	1	5.75588	34	22	56
1003	Post-reversal	2	322.088	Correct	1	5.77483	34	22	56
1003	Post-reversal	3	362.131	Correct	1	5.89201	34	22	56
1003	Post-reversal	4	330.846	Correct	1	5.80165	34	22	56
1003	Post-reversal	5	276.952	Correct	1	5.62384	34	22	56
1003	Post-reversal	6	366.938	Correct	1	5.90519	34	22	56
1003	Post-reversal	7	326.942	Correct	1	5.78978	34	22	56
1003	Post-reversal	8	330.992	Correct	1	5.8021	34	22	56
1003	Post-reversal	9	247.073	Correct	1	5.50969	34	22	56
1003	Post-reversal	10	306.448	Correct	1	5.72505	34	22	56
1003	Post-reversal	11	301.147	Correct	1	5.7076	34	22	56
1003	Post-reversal	12	313.89	Correct	1	5.74904	34	22	56
1003	Post-reversal	13	358.593	Correct	1	5.88219	34	22	56
1003	Post-reversal	14	381.302	Correct	1	5.94359	34	22	56
1003	Post-reversal	15	299.401	Correct	1	5.70178	34	22	56
1003	Post-reversal	16	254.073	Correct	1	5.53762	34	22	56
1003	Post-reversal	17	314.764	Correct	1	5.75182	34	22	56
1003	Post-reversal	18	244.825	Correct	1	5.50054	34	22	56
1003	Post-reversal	19	278.207	Correct	1	5.62837	34	22	56
1003	Post-reversal	20	282.261	Correct	1	5.64283	34	22	56
1003	Post-reversal	21	387.675	Correct	1	5.96017	34	22	56
1003	Post-reversal	22	239.009	Correct	1	5.4765	34	22	56
1003	Post-reversal	23	384.384	Correct	1	5.95164	34	22	56
1003	Post-reversal	24	201.79	Correct	1	5.30723	34	22	56
1003	Post-reversal	25	356.485	Correct	1	5.87629	34	22	56
1003	Post-reversal	26	309.207	Correct	1	5.73401	34	22	56
1003	Post-reversal	27	275.919	Correct	1	5.62011	34	22	56
1003	Post-reversal	28	303.97	Correct	1	5.71693	34	22	56
1003	Post-reversal	29	350.696	Correct	1	5.85992	34	22	56
1003	Post-reversal	30	355.408	Correct	1	5.87327	34	22	56
1003	Post-reversal	31	316.141	Wrong	0	5.75619	34	22	56
1003	Post-reversal	32	336.158	Correct	1	5.81758	34	22	56
1003	Post-reversal	33	569.553	Correct	1	6.34485	34	22	56
1003	Post-reversal	34	351.613	Correct	1	5.86253	34	22	56
1003	Post-reversal	35	328.351	Correct	1	5.79408	34	22	56
1003	Post-reversal	36	280.43	Correct	1	5.63632	34	22	56
1003	Post-reversal	38	373.858	Correct	1	5.92388	34	22	56
1003	Post-reversal	39	425.846	Correct	1	6.05408	34	22	56
1003	Post-reversal	40	255.951	Correct	1	5.54498	34	22	56
1003	Post-reversal	41	392.645	Correct	1	5.97291	34	22	56
1003	Post-reversal	42	392.042	Wrong	0	5.97137	34	22	56
1003	Post-reversal	43	449.427	Correct	1	6.10797	34	22	56
1003	Post-reversal	44	320.143	Correct	1	5.76877	34	22	56
1003	Post-reversal	45	556.201	Correct	1	6.32113	34	22	56
1003	Post-reversal	46	480.938	Correct	1	6.17574	34	22	56
1003	Post-reversal	47	388.979	Correct	1	5.96353	34	22	56
1003	Post-reversal	48	436.371	Correct	1	6.07849	34	22	56
1003	Post-reversal	49	415.757	Correct	1	6.0301	34	22	56
1003	Post-reversal	50	385.808	Correct	1	5.95534	34	22	56
1003	Post-reversal	51	411.197	Correct	1	6.01907	34	22	56
1003	Post-reversal	52	463.91	Correct	1	6.13969	34	22	56
1003	Post-reversal	53	330.637	Correct	1	5.80102	34	22	56
1003	Post-reversal	54	366.673	Correct	1	5.90447	34	22	56
1003	Post-reversal	55	406.741	Correct	1	6.00818	34	22	56
1003	Post-reversal	57	397.551	Correct	1	5.98532	34	22	56
1003	Post-reversal	58	376.948	Correct	1	5.93211	34	22	56
1003	Post-reversal	59	336.978	Correct	1	5.82002	34	22	56
1003	Post-reversal	60	360.358	Correct	1	5.8871	34	22	56
1003	Post-reversal	61	321.058	Correct	1	5.77162	34	22	56
1003	Post-reversal	62	379.089	Correct	1	5.93777	34	22	56
1003	Post-reversal	63	313.145	Correct	1	5.74667	34	22	56
1003	Post-reversal	64	497.851	Correct	1	6.2103	34	22	56
1003	Post-reversal	65	501.219	Correct	1	6.21704	34	22	56
1003	Post-reversal	66	327.938	Correct	1	5.79282	34	22	56
1003	Post-reversal	67	329.988	Correct	1	5.79906	34	22	56
1003	Post-reversal	68	372.06	Correct	1	5.91906	34	22	56
1003	Post-reversal	69	314.087	Correct	1	5.74967	34	22	56
1003	Post-reversal	70	406.819	Correct	1	6.00837	34	22	56
1003	Post-reversal	71	429.516	Correct	1	6.06266	34	22	56
1003	Post-reversal	72	369.561	Wrong	0	5.91232	34	22	56
1003	Post-reversal	73	505.595	Correct	1	6.22574	34	22	56
1003	Post-reversal	74	332.348	Correct	1	5.80618	34	22	56
1003	Post-reversal	75	333.709	Correct	1	5.81027	34	22	56
1003	Post-reversal	76	455.093	Correct	1	6.1205	34	22	56
1003	Post-reversal	77	445.847	Correct	1	6.09998	34	22	56
1003	Post-reversal	78	297.242	Correct	1	5.69455	34	22	56
1003	Post-reversal	79	530.602	Correct	1	6.27401	34	22	56
1003	Post-reversal	80	450.649	Correct	1	6.11069	34	22	56
1003	Post-reversal	81	287.38	Correct	1	5.6608	34	22	56
1003	Post-reversal	83	460.144	Correct	1	6.13154	34	22	56
1003	Post-reversal	84	416.861	Correct	1	6.03275	34	22	56
1003	Post-reversal	85	330.921	Correct	1	5.80188	34	22	56
1003	Post-reversal	86	330.979	Correct	1	5.80205	34	22	56
1003	Post-reversal	87	309.055	Correct	1	5.73352	34	22	56
1003	Post-reversal	88	313.745	Correct	1	5.74858	34	22	56
1003	Post-reversal	89	348.451	Correct	1	5.8535	34	22	56
1003	Post-reversal	90	325.167	Correct	1	5.78434	34	22	56
1003	Post-reversal	91	527.194	Correct	1	6.26757	34	22	56
1003	Post-reversal	92	261.258	Correct	1	5.56551	34	22	56
1003	Post-reversal	93	353.94	Correct	1	5.86913	34	22	56
1003	Post-reversal	94	354.678	Correct	1	5.87121	34	22	56
1003	Post-reversal	95	341.344	Correct	1	5.83289	34	22	56
1003	Post-reversal	96	412.752	Correct	1	6.02285	34	22	56
1003	Post-reversal	97	331.476	Correct	1	5.80356	34	22	56
1003	Post-reversal	98	268.806	Correct	1	5.59399	34	22	56
1003	Post-reversal	99	378.907	Correct	1	5.93729	34	22	56
1003	Post-reversal	100	403.019	Correct	1	5.99898	34	22	56
1003	Post-reversal	102	300.39	Correct	1	5.70508	34	22	56
1003	Post-reversal	103	331.127	Wrong	0	5.8025	34	22	56
1003	Post-reversal	104	301.164	Correct	1	5.70766	34	22	56
1003	Post-reversal	106	465.273	Correct	1	6.14262	34	22	56
1003	Post-reversal	107	361.346	Correct	1	5.88984	34	22	56
1003	Post-reversal	108	408.059	Correct	1	6.01141	34	22	56
1003	Post-reversal	109	312.781	Correct	1	5.7455	34	22	56
1003	Post-reversal	110	461.494	Correct	1	6.13447	34	22	56
1003	Post-reversal	111	296.223	Correct	1	5.69111	34	22	56
1003	Post-reversal	112	387.585	Correct	1	5.95994	34	22	56
1003	Post-reversal	113	370.97	Correct	1	5.91612	34	22	56
1003	Post-reversal	114	421.026	Correct	1	6.04269	34	22	56
1003	Post-reversal	115	413.091	Correct	1	6.02367	34	22	56
1003	Post-reversal	116	343.791	Correct	1	5.84003	34	22	56
1003	Post-reversal	117	353.134	Correct	1	5.86685	34	22	56
1003	Post-reversal	118	331.862	Correct	1	5.80472	34	22	56
1003	Post-reversal	119	355.269	Correct	1	5.87288	34	22	56
1003	Post-reversal	120	572.005	Correct	1	6.34915	34	22	56
1003	Post-reversal	1	371.894	Correct	1	5.91861	34	22	56
1003	Post-reversal	2	307.93	Correct	1	5.72987	34	22	56
1003	Post-reversal	3	362.637	Correct	1	5.8934	34	22	56
1003	Post-reversal	4	491.36	Correct	1	6.19718	34	22	56
1003	Post-reversal	5	318.761	Correct	1	5.76444	34	22	56
1003	Post-reversal	6	364.83	Correct	1	5.89943	34	22	56
1003	Post-reversal	7	468.898	Correct	1	6.15039	34	22	56
1003	Post-reversal	8	342.932	Correct	1	5.83753	34	22	56
1003	Post-reversal	9	324.31	Correct	1	5.7817	34	22	56
1003	Post-reversal	10	360.364	Correct	1	5.88711	34	22	56
1003	Post-reversal	11	379.067	Correct	1	5.93771	34	22	56
1003	Post-reversal	12	243.139	Correct	1	5.49363	34	22	56
1003	Post-reversal	13	348.5	Correct	1	5.85364	34	22	56
1003	Post-reversal	14	391.228	Wrong	0	5.96929	34	22	56
1003	Post-reversal	15	446.608	Correct	1	6.10168	34	22	56
1003	Post-reversal	16	397.984	Correct	1	5.98641	34	22	56
1003	Post-reversal	1	455.24	Correct	1	6.12083	34	22	56
1003	Post-reversal	2	357.925	Correct	1	5.88032	34	22	56
1003	Post-reversal	3	414.667	Correct	1	6.02748	34	22	56
1003	Post-reversal	4	292.728	Correct	1	5.67924	34	22	56
1003	Post-reversal	5	368.128	Correct	1	5.90843	34	22	56
1003	Post-reversal	6	344.157	Correct	1	5.8411	34	22	56
1003	Post-reversal	7	451.546	Correct	1	6.11268	34	22	56
1003	Post-reversal	8	272.271	Correct	1	5.6068	34	22	56
1003	Post-reversal	9	378.311	Correct	1	5.93572	34	22	56
1003	Post-reversal	10	294.354	Correct	1	5.68478	34	22	56
1003	Post-reversal	11	401.723	Correct	1	5.99576	34	22	56
1003	Post-reversal	12	308.44	Correct	1	5.73153	34	22	56
1003	Post-reversal	13	339.193	Correct	1	5.82657	34	22	56
1003	Post-reversal	14	310.541	Correct	1	5.73832	34	22	56
1003	Post-reversal	15	257.256	Correct	1	5.55007	34	22	56
1003	Post-reversal	16	274.01	Correct	1	5.61316	34	22	56
1003	Post-reversal	17	324.064	Correct	1	5.78094	34	22	56
1003	Post-reversal	18	348.06	Correct	1	5.85237	34	22	56
1003	Post-reversal	19	338.786	Correct	1	5.82537	34	22	56
1003	Post-reversal	20	294.153	Correct	1	5.6841	34	22	56
1003	Post-reversal	21	449.544	Correct	1	6.10823	34	22	56
1003	Post-reversal	22	350.268	Correct	1	5.8587	34	22	56
1003	Post-reversal	23	374.985	Correct	1	5.92689	34	22	56
1003	Post-reversal	24	323.05	Correct	1	5.77781	34	22	56
1003	Post-reversal	25	345.088	Correct	1	5.8438	34	22	56
1003	Post-reversal	27	350.571	Correct	1	5.85956	34	22	56
1003	Post-reversal	28	313.298	Correct	1	5.74715	34	22	56
1003	Post-reversal	29	445.997	Correct	1	6.10031	34	22	56
1003	Post-reversal	30	399.387	Correct	1	5.98993	34	22	56
1003	Post-reversal	31	496.102	Correct	1	6.20678	34	22	56
1003	Post-reversal	32	291.505	Correct	1	5.67506	34	22	56
1003	Post-reversal	33	278.935	Correct	1	5.63098	34	22	56
1003	Post-reversal	34	264.981	Correct	1	5.57966	34	22	56
1003	Post-reversal	35	338.972	Correct	1	5.82592	34	22	56
1003	Post-reversal	36	286.358	Correct	1	5.65724	34	22	56
1003	Post-reversal	38	369.833	Correct	1	5.91305	34	22	56
1003	Post-reversal	39	391.877	Correct	1	5.97095	34	22	56
1003	Post-reversal	40	319.242	Correct	1	5.76595	34	22	56
1003	Post-reversal	41	391.287	Correct	1	5.96944	34	22	56
1003	Post-reversal	42	494.662	Wrong	0	6.20387	34	22	56
1003	Post-reversal	43	420.057	Correct	1	6.04039	34	22	56
1003	Post-reversal	44	406.108	Correct	1	6.00662	34	22	56
1003	Post-reversal	45	310.822	Correct	1	5.73922	34	22	56
1003	Post-reversal	46	287.556	Correct	1	5.66142	34	22	56
1003	Post-reversal	47	458.911	Correct	1	6.12886	34	22	56
1003	Post-reversal	48	473.644	Correct	1	6.16046	34	22	56
1003	Post-reversal	49	477.195	Correct	1	6.16793	34	22	56
1003	Post-reversal	50	335.712	Correct	1	5.81625	34	22	56
1003	Post-reversal	51	383.072	Correct	1	5.94822	34	22	56
1003	Post-reversal	52	308.459	Correct	1	5.73159	34	22	56
1003	Post-reversal	53	275.183	Correct	1	5.61744	34	22	56
1003	Post-reversal	54	325.231	Correct	1	5.78453	34	22	56
1003	Post-reversal	55	323.244	Correct	1	5.77841	34	22	56
1003	Post-reversal	56	405.331	Correct	1	6.0047	34	22	56
1003	Post-reversal	57	376.045	Correct	1	5.92971	34	22	56
1003	Post-reversal	58	302.094	Correct	1	5.71074	34	22	56
1003	Post-reversal	59	370.786	Correct	1	5.91563	34	22	56
1003	Post-reversal	60	312.794	Correct	1	5.74554	34	22	56
1003	Post-reversal	61	487.527	Correct	1	6.18935	34	22	56
1003	Post-reversal	62	312.946	Correct	1	5.74603	34	22	56
1003	Post-reversal	63	397.647	Correct	1	5.98557	34	22	56
1003	Post-reversal	64	271.042	Correct	1	5.60227	34	22	56
1003	Post-reversal	65	297.067	Correct	1	5.69396	34	22	56
1003	Post-reversal	66	402.42	Correct	1	5.9975	34	22	56
1003	Post-reversal	67	261.122	Correct	1	5.56499	34	22	56
1003	Post-reversal	68	275.84	Correct	1	5.61982	34	22	56
1003	Post-reversal	69	399.928	Correct	1	5.99128	34	22	56
1003	Post-reversal	70	296.663	Correct	1	5.6926	34	22	56
1003	Post-reversal	71	334.034	Correct	1	5.81124	34	22	56
1003	Post-reversal	72	355.419	Correct	1	5.8733	34	22	56
1003	Post-reversal	73	362.11	Correct	1	5.89195	34	22	56
1003	Post-reversal	74	306.803	Correct	1	5.7262	34	22	56
1003	Post-reversal	75	305.536	Correct	1	5.72207	34	22	56
1003	Post-reversal	76	368.252	Correct	1	5.90877	34	22	56
1003	Post-reversal	77	356.291	Correct	1	5.87575	34	22	56
1003	Post-reversal	78	253.028	Correct	1	5.5335	34	22	56
1003	Post-reversal	79	345.738	Correct	1	5.84568	34	22	56
1003	Post-reversal	80	285.149	Correct	1	5.65301	34	22	56
1003	Post-reversal	81	352.502	Correct	1	5.86506	34	22	56
1003	Post-reversal	82	417.221	Correct	1	6.03362	34	22	56
1003	Post-reversal	83	421.261	Correct	1	6.04325	34	22	56
1003	Post-reversal	84	325.316	Correct	1	5.7848	34	22	56
1003	Post-reversal	85	365.351	Correct	1	5.90086	34	22	56
1003	Post-reversal	86	259.397	Correct	1	5.55836	34	22	56
1003	Post-reversal	87	324.086	Correct	1	5.78101	34	22	56
1003	Post-reversal	88	264.225	Correct	1	5.5768	34	22	56
1003	Post-reversal	89	316.872	Correct	1	5.7585	34	22	56
1003	Post-reversal	90	368.913	Correct	1	5.91056	34	22	56
1003	Post-reversal	91	374.916	Correct	1	5.9267	34	22	56
1003	Post-reversal	92	307.014	Correct	1	5.72689	34	22	56
1003	Post-reversal	94	424.459	Correct	1	6.05081	34	22	56
1003	Post-reversal	96	303.95	Correct	1	5.71686	34	22	56
1003	Post-reversal	97	376.634	Correct	1	5.93127	34	22	56
1003	Post-reversal	98	284.733	Correct	1	5.65155	34	22	56
1003	Post-reversal	99	356.054	Correct	1	5.87508	34	22	56
1003	Post-reversal	100	356.773	Correct	1	5.8771	34	22	56
1003	Post-reversal	101	359.487	Correct	1	5.88468	34	22	56
1003	Post-reversal	102	274.211	Correct	1	5.6139	34	22	56
1003	Post-reversal	103	270.339	Correct	1	5.59968	34	22	56
1003	Post-reversal	104	270.314	Correct	1	5.59958	34	22	56
1003	Post-reversal	105	282.352	Correct	1	5.64315	34	22	56
1003	Post-reversal	106	283.731	Correct	1	5.64803	34	22	56
1003	Post-reversal	107	319.175	Correct	1	5.76574	34	22	56
1003	Post-reversal	108	301.164	Correct	1	5.70766	34	22	56
1003	Post-reversal	109	263.901	Correct	1	5.57557	34	22	56
1003	Post-reversal	110	266.603	Correct	1	5.58576	34	22	56
1003	Post-reversal	111	274.647	Correct	1	5.61549	34	22	56
1003	Post-reversal	112	472.69	Correct	1	6.15844	34	22	56
1003	Post-reversal	113	380.767	Correct	1	5.94219	34	22	56
1003	Post-reversal	114	328.817	Correct	1	5.7955	34	22	56
1003	Post-reversal	115	440.873	Correct	1	6.08876	34	22	56
1003	Post-reversal	116	348.241	Correct	1	5.85289	34	22	56
1003	Post-reversal	117	294.965	Correct	1	5.68686	34	22	56
1003	Post-reversal	118	266.334	Correct	1	5.58475	34	22	56
1003	Post-reversal	119	272.388	Correct	1	5.60723	34	22	56
1003	Post-reversal	120	378.415	Correct	1	5.93599	34	22	56
1003	Post-reversal	1	292.09	Correct	1	5.67706	34	22	56
1003	Post-reversal	2	327.442	Correct	1	5.79131	34	22	56
1003	Post-reversal	3	295.488	Correct	1	5.68863	34	22	56
1003	Post-reversal	4	290.839	Correct	1	5.67277	34	22	56
1003	Post-reversal	5	360.232	Correct	1	5.88675	34	22	56
1003	Post-reversal	6	308.914	Correct	1	5.73306	34	22	56
1003	Post-reversal	7	391.625	Correct	1	5.9703	34	22	56
1003	Post-reversal	8	245.045	Correct	1	5.50144	34	22	56
1003	Post-reversal	9	316.421	Correct	1	5.75707	34	22	56
1003	Post-reversal	10	298.443	Correct	1	5.69858	34	22	56
1003	Post-reversal	11	253.181	Correct	1	5.53411	34	22	56
1003	Post-reversal	12	307.904	Correct	1	5.72979	34	22	56
1003	Post-reversal	13	512.618	Correct	1	6.23953	34	22	56
1003	Post-reversal	14	237.348	Correct	1	5.46953	34	22	56
1003	Post-reversal	15	288.725	Correct	1	5.66547	34	22	56
1003	Post-reversal	16	326.103	Correct	1	5.78721	34	22	56
1003	Post-reversal	17	272.158	Correct	1	5.60638	34	22	56
1003	Post-reversal	18	300.19	Correct	1	5.70442	34	22	56
1003	Post-reversal	19	264.906	Correct	1	5.57938	34	22	56
1003	Post-reversal	20	342.969	Correct	1	5.83764	34	22	56
1003	Post-reversal	21	248.34	Correct	1	5.5148	34	22	56
1003	Post-reversal	22	505.064	Correct	1	6.22469	34	22	56
1003	Post-reversal	23	323.776	Wrong	0	5.78005	34	22	56
1003	Post-reversal	24	431.81	Correct	1	6.06799	34	22	56
1003	Post-reversal	25	453.219	Correct	1	6.11638	34	22	56
1003	Post-reversal	26	385.939	Correct	1	5.95568	34	22	56
1003	Post-reversal	27	407.322	Correct	1	6.0096	34	22	56
1003	Post-reversal	28	240.038	Correct	1	5.4808	34	22	56
1003	Post-reversal	29	293.423	Correct	1	5.68162	34	22	56
1003	Post-reversal	30	434.807	Correct	1	6.0749	34	22	56
1003	Post-reversal	31	248.211	Correct	1	5.51428	34	22	56
1003	Post-reversal	32	338.912	Correct	1	5.82574	34	22	56
1003	Post-reversal	33	344.289	Correct	1	5.84148	34	22	56
1003	Post-reversal	34	389.667	Correct	1	5.96529	34	22	56
1003	Post-reversal	35	257.077	Correct	1	5.54938	34	22	56
1003	Post-reversal	36	423.774	Correct	1	6.0492	34	22	56
1003	Post-reversal	37	273.834	Correct	1	5.61252	34	22	56
1003	Post-reversal	38	397.87	Correct	1	5.98612	34	22	56
1003	Post-reversal	39	317.241	Correct	1	5.75966	34	22	56
1003	Post-reversal	40	301.307	Correct	1	5.70813	34	22	56
1003	Post-reversal	41	316.023	Correct	1	5.75582	34	22	56
1003	Post-reversal	42	302.071	Correct	1	5.71066	34	22	56
1003	Post-reversal	43	284.745	Correct	1	5.65159	34	22	56
1003	Post-reversal	44	344.184	Correct	1	5.84118	34	22	56
1003	Post-reversal	45	367.559	Correct	1	5.90688	34	22	56
1003	Post-reversal	46	303.655	Correct	1	5.71589	34	22	56
1003	Post-reversal	47	328.294	Correct	1	5.79391	34	22	56
1003	Post-reversal	48	346.356	Correct	1	5.84747	34	22	56
1003	Post-reversal	49	249.743	Correct	1	5.52043	34	22	56
1003	Post-reversal	50	346.465	Correct	1	5.84778	34	22	56
1003	Post-reversal	51	265.901	Correct	1	5.58313	34	22	56
1003	Post-reversal	52	357.882	Wrong	0	5.8802	34	22	56
1003	Post-reversal	53	442.579	Correct	1	6.09262	34	22	56
1003	Post-reversal	55	398.036	Correct	1	5.98654	34	22	56
1003	Post-reversal	56	425.423	Correct	1	6.05308	34	22	56
1003	Post-reversal	57	351.462	Correct	1	5.8621	34	22	56
1003	Post-reversal	58	486.244	Correct	1	6.18671	34	22	56
1003	Post-reversal	59	441.577	Correct	1	6.09035	34	22	56
1003	Post-reversal	60	322.977	Correct	1	5.77758	34	22	56
1003	Post-reversal	61	317.037	Correct	1	5.75902	34	22	56
1003	Post-reversal	62	421.072	Correct	1	6.0428	34	22	56
1003	Post-reversal	63	313.112	Correct	1	5.74656	34	22	56
1003	Post-reversal	65	373.306	Correct	1	5.9224	34	22	56
1003	Post-reversal	66	443.292	Correct	1	6.09423	34	22	56
1003	Post-reversal	67	260.678	Correct	1	5.56329	34	22	56
1003	Post-reversal	68	277.382	Correct	1	5.62539	34	22	56
1003	Post-reversal	69	307.443	Correct	1	5.72829	34	22	56
1003	Post-reversal	70	436.176	Correct	1	6.07805	34	22	56
1003	Post-reversal	71	391.551	Correct	1	5.97012	34	22	56
1003	Post-reversal	72	444.923	Correct	1	6.0979	34	22	56
1003	Post-reversal	73	278.328	Correct	1	5.6288	34	22	56
1003	Post-reversal	74	282.368	Correct	1	5.64321	34	22	56
1003	Post-reversal	75	359.754	Correct	1	5.88542	34	22	56
1003	Post-reversal	76	336.454	Correct	1	5.81846	34	22	56
1003	Post-reversal	94	330.97	Correct	1	5.80203	34	22	56
1003	Post-reversal	95	308.998	Wrong	0	5.73333	34	22	56
1003	Post-reversal	96	385.796	Correct	1	5.95531	34	22	56
1003	Post-reversal	97	335.142	Correct	1	5.81455	34	22	56
1003	Post-reversal	98	456.536	Correct	1	6.12367	34	22	56
1003	Post-reversal	99	339.265	Correct	1	5.82678	34	22	56
1003	Post-reversal	101	342.05	Correct	1	5.83496	34	22	56
1003	Post-reversal	102	475.418	Correct	1	6.16419	34	22	56
1003	Post-reversal	103	471.48	Correct	1	6.15588	34	22	56
1003	Post-reversal	104	453.499	Correct	1	6.11699	34	22	56
1003	Post-reversal	105	414.321	Correct	1	6.02664	34	22	56
1003	Post-reversal	106	557.004	Correct	1	6.32257	34	22	56
1003	Post-reversal	107	341.707	Correct	1	5.83395	34	22	56
1003	Post-reversal	108	407.057	Correct	1	6.00895	34	22	56
1003	Post-reversal	109	341.811	Correct	1	5.83426	34	22	56
1003	Post-reversal	110	415.207	Correct	1	6.02878	34	22	56
1003	Post-reversal	112	354.659	Correct	1	5.87116	34	22	56
1003	Post-reversal	113	337.385	Correct	1	5.82122	34	22	56
1003	Post-reversal	114	410.785	Correct	1	6.01807	34	22	56
1003	Post-reversal	115	435.506	Correct	1	6.07651	34	22	56
1003	Post-reversal	116	394.892	Correct	1	5.97861	34	22	56
1003	Post-reversal	117	514.288	Correct	1	6.24278	34	22	56
1003	Post-reversal	118	348.999	Correct	1	5.85507	34	22	56
1003	Post-reversal	119	383.72	Correct	1	5.94991	34	22	56
1003	Post-reversal	120	413.105	Correct	1	6.0237	34	22	56
1003	Post-reversal	1	407.243	Correct	1	6.00941	34	22	56
1003	Post-reversal	2	293.939	Correct	1	5.68337	34	22	56
1003	Post-reversal	3	297.31	Correct	1	5.69478	34	22	56
1003	Post-reversal	4	352.673	Correct	1	5.86554	34	22	56
1003	Post-reversal	5	305.428	Correct	1	5.72171	34	22	56
1003	Post-reversal	6	314.108	Correct	1	5.74974	34	22	56
1003	Post-reversal	7	386.794	Correct	1	5.95789	34	22	56
1003	Post-reversal	8	298.264	Correct	1	5.69798	34	22	56
1003	Post-reversal	9	330.917	Correct	1	5.80187	34	22	56
1003	Post-reversal	10	342.95	Correct	1	5.83758	34	22	56
1003	Post-reversal	11	358.349	Correct	1	5.88151	34	22	56
1003	Post-reversal	12	313.076	Correct	1	5.74645	34	22	56
1003	Post-reversal	13	387.766	Correct	1	5.9604	34	22	56
1003	Post-reversal	14	289.156	Correct	1	5.66697	34	22	56
1003	Post-reversal	15	408.492	Correct	1	6.01247	34	22	56
1003	Post-reversal	16	277.251	Correct	1	5.62492	34	22	56
1003	Post-reversal	18	299.368	Correct	1	5.70167	34	22	56
1003	Post-reversal	19	296.089	Correct	1	5.69066	34	22	56
1003	Post-reversal	20	321.465	Correct	1	5.77289	34	22	56
1003	Post-reversal	21	379.526	Correct	1	5.93892	34	22	56
1003	Post-reversal	22	383.568	Correct	1	5.94952	34	22	56
1003	Post-reversal	23	406.94	Correct	1	6.00867	34	22	56
1003	Post-reversal	24	445.652	Correct	1	6.09954	34	22	56
1003	Post-reversal	25	211.061	Correct	1	5.35215	34	22	56
1003	Post-reversal	26	303.748	Correct	1	5.7162	34	22	56
1003	Post-reversal	27	314.469	Correct	1	5.75088	34	22	56
1003	Post-reversal	28	325.193	Correct	1	5.78442	34	22	56
1003	Post-reversal	29	327.242	Correct	1	5.7907	34	22	56
1003	Post-reversal	30	349.284	Correct	1	5.85588	34	22	56
1003	Post-reversal	31	339.991	Correct	1	5.82892	34	22	56
1003	Post-reversal	32	257.368	Correct	1	5.55051	34	22	56
1003	Post-reversal	33	296.082	Correct	1	5.69064	34	22	56
1003	Post-reversal	34	317.454	Correct	1	5.76033	34	22	56
1003	Post-reversal	35	309.494	Correct	1	5.73494	34	22	56
1003	Post-reversal	36	422.211	Correct	1	6.04551	34	22	56
1003	Post-reversal	37	436.27	Correct	1	6.07826	34	22	56
1003	Post-reversal	38	301.659	Correct	1	5.7093	34	22	56
1003	Post-reversal	39	292.358	Correct	1	5.67798	34	22	56
1003	Post-reversal	40	333.737	Correct	1	5.81035	34	22	56
1003	Post-reversal	41	435.111	Correct	1	6.0756	34	22	56
1003	Post-reversal	42	290.463	Correct	1	5.67148	34	22	56
1003	Post-reversal	43	327.873	Correct	1	5.79263	34	22	56
1003	Post-reversal	44	279.923	Correct	1	5.63451	34	22	56
1003	Post-reversal	45	339.964	Correct	1	5.82884	34	22	56
1003	Post-reversal	46	303.349	Correct	1	5.71488	34	22	56
1003	Post-reversal	47	412.078	Correct	1	6.02121	34	22	56
1003	Post-reversal	48	358.792	Correct	1	5.88274	34	22	56
1003	Post-reversal	50	418.849	Correct	1	6.03751	34	22	56
1003	Post-reversal	51	326.912	Correct	1	5.78969	34	22	56
1003	Post-reversal	52	344.991	Correct	1	5.84352	34	22	56
1003	Post-reversal	53	318.363	Correct	1	5.76319	34	22	56
1003	Post-reversal	54	392.409	Correct	1	5.9723	34	22	56
1003	Post-reversal	55	245.807	Correct	1	5.50455	34	22	56
1003	Post-reversal	56	297.197	Correct	1	5.69439	34	22	56
1003	Post-reversal	57	330.557	Correct	1	5.80078	34	22	56
1003	Post-reversal	58	376.607	Correct	1	5.9312	34	22	56
1003	Post-reversal	59	362.649	Correct	1	5.89343	34	22	56
1003	Post-reversal	60	435.386	Correct	1	6.07623	34	22	56
1003	Post-reversal	61	348.788	Correct	1	5.85446	34	22	56
1003	Post-reversal	62	417.487	Correct	1	6.03425	34	22	56
1003	Post-reversal	63	271.585	Correct	1	5.60427	34	22	56
1003	Post-reversal	64	381.599	Correct	1	5.94437	34	22	56
1003	Post-reversal	65	372.983	Correct	1	5.92153	34	22	56
1003	Post-reversal	66	397.003	Correct	1	5.98394	34	22	56
1003	Post-reversal	67	340.445	Correct	1	5.83025	34	22	56
1003	Post-reversal	68	279.802	Correct	1	5.63408	34	22	56
1003	Post-reversal	69	283.8	Correct	1	5.64827	34	22	56
1003	Post-reversal	70	289.179	Correct	1	5.66705	34	22	56
1003	Post-reversal	71	304.514	Correct	1	5.71872	34	22	56
1003	Post-reversal	72	345.265	Correct	1	5.84431	34	22	56
1003	Post-reversal	73	400.63	Correct	1	5.99304	34	22	56
1003	Post-reversal	74	335.367	Correct	1	5.81523	34	22	56
1003	Post-reversal	75	296.721	Correct	1	5.69279	34	22	56
1003	Post-reversal	76	316.095	Correct	1	5.75604	34	22	56
1003	Post-reversal	77	268.141	Correct	1	5.59151	34	22	56
1003	Post-reversal	78	324.184	Correct	1	5.78131	34	22	56
1003	Post-reversal	79	230.245	Correct	1	5.43914	34	22	56
1003	Post-reversal	80	282.279	Correct	1	5.64289	34	22	56
1003	Post-reversal	81	411.673	Correct	1	6.02023	34	22	56
1003	Post-reversal	82	246.429	Correct	1	5.50707	34	22	56
1003	Post-reversal	83	279.773	Correct	1	5.63398	34	22	56
1003	Post-reversal	85	281.884	Correct	1	5.6415	34	22	56
1003	Post-reversal	86	365.241	Correct	1	5.90056	34	22	56
1003	Post-reversal	87	389.281	Correct	1	5.9643	34	22	56
1003	Post-reversal	88	286.672	Correct	1	5.65834	34	22	56
1003	Post-reversal	89	512.061	Wrong	0	6.23844	34	22	56
1003	Post-reversal	90	480.774	Correct	1	6.1754	34	22	56
1003	Post-reversal	91	278.838	Correct	1	5.63063	34	22	56
1003	Post-reversal	92	292.895	Correct	1	5.67981	34	22	56
1003	Post-reversal	93	292.278	Correct	1	5.6777	34	22	56
1003	Post-reversal	94	305.668	Correct	1	5.7225	34	22	56
1003	Post-reversal	96	305.793	Correct	1	5.72291	34	22	56
1003	Post-reversal	97	270.514	Correct	1	5.60032	34	22	56
1003	Post-reversal	98	320.515	Correct	1	5.76993	34	22	56
1003	Post-reversal	99	402.608	Wrong	0	5.99796	34	22	56
1003	Post-reversal	100	407.31	Correct	1	6.00957	34	22	56
1003	Post-reversal	101	456.036	Correct	1	6.12257	34	22	56
1003	Post-reversal	102	478.764	Correct	1	6.17121	34	22	56
1003	Post-reversal	103	326.854	Correct	1	5.78951	34	22	56
1003	Post-reversal	104	322.893	Correct	1	5.77732	34	22	56
1003	Post-reversal	105	378.942	Correct	1	5.93738	34	22	56
1003	Post-reversal	106	414.971	Correct	1	6.02821	34	22	56
1003	Post-reversal	107	443.029	Correct	1	6.09364	34	22	56
1003	Post-reversal	108	378.405	Correct	1	5.93597	34	22	56
1003	Post-reversal	109	280.467	Correct	1	5.63646	34	22	56
1003	Post-reversal	110	344.567	Correct	1	5.84229	34	22	56
1003	Post-reversal	111	355.912	Correct	1	5.87468	34	22	56
1003	Post-reversal	112	490.612	Correct	1	6.19565	34	22	56
1003	Post-reversal	113	262.01	Correct	1	5.56838	34	22	56
1003	Post-reversal	114	422.73	Correct	1	6.04673	34	22	56
1003	Post-reversal	115	334.78	Correct	1	5.81347	34	22	56
1003	Post-reversal	116	374.171	Correct	1	5.92471	34	22	56
1003	Post-reversal	117	420.208	Correct	1	6.04075	34	22	56
1003	Post-reversal	118	370.264	Correct	1	5.91422	34	22	56
1003	Post-reversal	119	470.307	Correct	1	6.15339	34	22	56
1003	Post-reversal	120	474.358	Correct	1	6.16196	34	22	56
1003	Post-reversal	1	365.335	Correct	1	5.90081	34	22	56
1003	Post-reversal	2	309.432	Correct	1	5.73474	34	22	56
1003	Post-reversal	3	320.141	Correct	1	5.76876	34	22	56
1003	Post-reversal	4	320.181	Correct	1	5.76889	34	22	56
1003	Post-reversal	6	404.954	Correct	1	6.00377	34	22	56
1003	Post-reversal	7	317.669	Correct	1	5.76101	34	22	56
1003	Post-reversal	8	511.746	Correct	1	6.23783	34	22	56
1003	Post-reversal	9	368.46	Correct	1	5.90933	34	22	56
1003	Post-reversal	10	332.531	Correct	1	5.80673	34	22	56
1003	Post-reversal	11	415.942	Correct	1	6.03055	34	22	56
1003	Post-reversal	12	297.958	Correct	1	5.69695	34	22	56
1003	Post-reversal	13	283.29	Correct	1	5.64647	34	22	56
1003	Post-reversal	14	390.732	Correct	1	5.96802	34	22	56
1003	Post-reversal	15	400.125	Correct	1	5.99178	34	22	56
1003	Post-reversal	16	314.857	Correct	1	5.75212	34	22	56
1003	Post-reversal	17	298.914	Correct	1	5.70016	34	22	56
1003	Post-reversal	18	333.619	Correct	1	5.81	34	22	56
1003	Post-reversal	19	304.986	Correct	1	5.72027	34	22	56
1003	Post-reversal	20	289.703	Correct	1	5.66886	34	22	56
1003	Post-reversal	22	355.829	Correct	1	5.87445	34	22	56
1003	Post-reversal	23	316.599	Correct	1	5.75764	34	22	56
1003	Post-reversal	24	330.617	Correct	1	5.80096	34	22	56
1003	Post-reversal	25	300.655	Correct	1	5.70596	34	22	56
1003	Post-reversal	26	559.383	Correct	1	6.32683	34	22	56
1003	Post-reversal	27	316.091	Correct	1	5.75603	34	22	56
1003	Post-reversal	28	316.151	Correct	1	5.75622	34	22	56
1003	Post-reversal	29	284.201	Correct	1	5.64968	34	22	56
1003	Post-reversal	30	405.569	Correct	1	6.00529	34	22	56
1003	Post-reversal	31	294.285	Correct	1	5.68455	34	22	56
1003	Post-reversal	32	327.666	Correct	1	5.79199	34	22	56
1003	Post-reversal	33	297.712	Correct	1	5.69613	34	22	56
1003	Post-reversal	34	401.091	Wrong	0	5.99419	34	22	56
1003	Post-reversal	35	475.819	Correct	1	6.16504	34	22	56
1003	Post-reversal	17	373.36	Correct	1	5.92254	34	22	56
1003	Post-reversal	18	349.389	Correct	1	5.85619	34	22	56
1003	Post-reversal	21	451.595	Correct	1	6.11279	34	22	56
1003	Post-reversal	22	552.306	Correct	1	6.3141	34	22	56
1003	Post-reversal	23	421.016	Correct	1	6.04267	34	22	56
1003	Post-reversal	24	377.07	Correct	1	5.93243	34	22	56
1003	Post-reversal	25	267.109	Correct	1	5.58766	34	22	56
1003	Post-reversal	26	439.18	Correct	1	6.08491	34	22	56
1003	Post-reversal	27	294.554	Correct	1	5.68546	34	22	56
1003	Post-reversal	28	361.952	Correct	1	5.89151	34	22	56
1003	Post-reversal	29	418.626	Correct	1	6.03698	34	22	56
1003	Post-reversal	30	300.697	Correct	1	5.7061	34	22	56
1003	Post-reversal	31	465.392	Correct	1	6.14288	34	22	56
1003	Post-reversal	32	299.466	Correct	1	5.702	34	22	56
1003	Post-reversal	33	356.166	Correct	1	5.8754	34	22	56
1003	Post-reversal	34	432.882	Correct	1	6.07047	34	22	56
1003	Post-reversal	35	342.288	Correct	1	5.83565	34	22	56
1003	Post-reversal	36	381.652	Correct	1	5.94451	34	22	56
1003	Post-reversal	37	545.039	Correct	1	6.30086	34	22	56
1003	Post-reversal	38	482.419	Correct	1	6.17881	34	22	56
1003	Post-reversal	39	439.822	Correct	1	6.08637	34	22	56
1003	Post-reversal	40	373.211	Correct	1	5.92214	34	22	56
1003	Post-reversal	41	487.254	Correct	1	6.18879	34	22	56
1003	Post-reversal	42	456.698	Correct	1	6.12402	34	22	56
1003	Post-reversal	43	497.369	Correct	1	6.20933	34	22	56
1003	Post-reversal	44	578.751	Correct	1	6.36087	34	22	56
1003	Post-reversal	45	410.823	Correct	1	6.01816	34	22	56
1003	Post-reversal	46	399.519	Correct	1	5.99026	34	22	56
1003	Post-reversal	47	304.232	Correct	1	5.71779	34	22	56
1003	Post-reversal	48	374.913	Correct	1	5.92669	34	22	56
1003	Post-reversal	49	335.006	Correct	1	5.81415	34	22	56
1003	Post-reversal	50	472.375	Correct	1	6.15777	34	22	56
1003	Post-reversal	51	300.452	Correct	1	5.70529	34	22	56
1003	Post-reversal	52	353.17	Correct	1	5.86695	34	22	56
1003	Post-reversal	53	361.865	Correct	1	5.89127	34	22	56
1003	Post-reversal	54	378.579	Correct	1	5.93642	34	22	56
1003	Post-reversal	55	326.639	Correct	1	5.78886	34	22	56
1003	Post-reversal	56	346.718	Correct	1	5.84851	34	22	56
1003	Post-reversal	57	366.053	Correct	1	5.90278	34	22	56
1003	Post-reversal	58	346.121	Correct	1	5.84679	34	22	56
1003	Post-reversal	59	401.483	Correct	1	5.99516	34	22	56
1003	Post-reversal	60	412.201	Correct	1	6.02151	34	22	56
1003	Post-reversal	61	458.901	Correct	1	6.12883	34	22	56
1003	Post-reversal	62	437.659	Correct	1	6.08144	34	22	56
1003	Post-reversal	63	455.035	Correct	1	6.12037	34	22	56
1003	Post-reversal	64	417.783	Correct	1	6.03496	34	22	56
1003	Post-reversal	65	371.817	Correct	1	5.9184	34	22	56
1003	Post-reversal	66	369.852	Correct	1	5.9131	34	22	56
1003	Post-reversal	67	341.891	Correct	1	5.83449	34	22	56
1003	Post-reversal	68	429.28	Correct	1	6.06211	34	22	56
1003	Post-reversal	69	381.342	Correct	1	5.9437	34	22	56
1003	Post-reversal	70	383.388	Correct	1	5.94905	34	22	56
1003	Post-reversal	71	394.767	Correct	1	5.9783	34	22	56
1003	Post-reversal	72	466.174	Correct	1	6.14456	34	22	56
1003	Post-reversal	73	420.206	Correct	1	6.04075	34	22	56
1003	Post-reversal	74	394.283	Correct	1	5.97707	34	22	56
1003	Post-reversal	76	475.077	Correct	1	6.16348	34	22	56
1003	Post-reversal	77	303.149	Correct	1	5.71422	34	22	56
1003	Post-reversal	78	345.87	Correct	1	5.84606	34	22	56
1003	Post-reversal	79	315.255	Correct	1	5.75338	34	22	56
1003	Post-reversal	80	551.315	Correct	1	6.31231	34	22	56
1003	Post-reversal	81	304.036	Correct	1	5.71715	34	22	56
1003	Post-reversal	82	464.779	Correct	1	6.14156	34	22	56
1003	Post-reversal	83	420.84	Correct	1	6.04225	34	22	56
1003	Post-reversal	84	332.899	Correct	1	5.80784	34	22	56
1003	Post-reversal	85	484.267	Correct	1	6.18264	34	22	56
1003	Post-reversal	86	407.687	Correct	1	6.0105	34	22	56
1003	Post-reversal	87	314.349	Correct	1	5.7505	34	22	56
1003	Post-reversal	88	327.071	Correct	1	5.79018	34	22	56
1003	Post-reversal	89	349.113	Correct	1	5.8554	34	22	56
1003	Post-reversal	90	353.79	Correct	1	5.8687	34	22	56
1003	Post-reversal	91	362.558	Correct	1	5.89318	34	22	56
1003	Post-reversal	92	311.274	Correct	1	5.74067	34	22	56
1003	Post-reversal	93	309.989	Correct	1	5.73654	34	22	56
1003	Post-reversal	94	460.659	Correct	1	6.13266	34	22	56
1003	Post-reversal	95	317.411	Correct	1	5.7602	34	22	56
1003	Post-reversal	96	387.465	Correct	1	5.95962	34	22	56
1003	Post-reversal	97	386.847	Correct	1	5.95803	34	22	56
1003	Post-reversal	98	372.272	Correct	1	5.91963	34	22	56
1003	Post-reversal	99	304.336	Correct	1	5.71813	34	22	56
1003	Post-reversal	100	362.989	Correct	1	5.89437	34	22	56
1003	Post-reversal	101	339.68	Correct	1	5.828	34	22	56
1003	Post-reversal	102	397.106	Correct	1	5.9842	34	22	56
1003	Post-reversal	103	296.477	Correct	1	5.69197	34	22	56
1003	Post-reversal	104	363.854	Correct	1	5.89675	34	22	56
1003	Post-reversal	105	422.575	Correct	1	6.04637	34	22	56
1003	Post-reversal	106	346.623	Correct	1	5.84824	34	22	56
1003	Post-reversal	107	396.005	Correct	1	5.98143	34	22	56
1003	Post-reversal	108	493.393	Correct	1	6.20131	34	22	56
1003	Post-reversal	109	352.762	Correct	1	5.86579	34	22	56
1003	Post-reversal	110	415.464	Correct	1	6.02939	34	22	56
1003	Post-reversal	111	293.562	Correct	1	5.68209	34	22	56
1003	Post-reversal	112	336.948	Correct	1	5.81993	34	22	56
1003	Post-reversal	113	440.332	Correct	1	6.08753	34	22	56
1003	Post-reversal	115	403.806	Correct	1	6.00094	34	22	56
1003	Post-reversal	116	342.518	Correct	1	5.83632	34	22	56
1003	Post-reversal	117	409.89	Correct	1	6.01589	34	22	56
1003	Post-reversal	118	352.599	Correct	1	5.86533	34	22	56
1003	Post-reversal	119	375.347	Correct	1	5.92785	34	22	56
1003	Post-reversal	120	341.358	Correct	1	5.83293	34	22	56
1003	Post-reversal	2	296.854	Correct	1	5.69324	34	22	56
1003	Post-reversal	3	298.223	Correct	1	5.69784	34	22	56
1003	Post-reversal	4	340.921	Correct	1	5.83165	34	22	56
1003	Post-reversal	5	390.302	Correct	1	5.96692	34	22	56
1003	Post-reversal	6	335.701	Correct	1	5.81622	34	22	56
1003	Post-reversal	7	269.074	Correct	1	5.59499	34	22	56
1003	Post-reversal	8	421.123	Correct	1	6.04293	34	22	56
1003	Post-reversal	9	289.174	Correct	1	5.66703	34	22	56
1003	Post-reversal	10	350.571	Correct	1	5.85956	34	22	56
1003	Post-reversal	11	307.276	Correct	1	5.72775	34	22	56
1003	Post-reversal	12	334.005	Correct	1	5.81115	34	22	56
1003	Post-reversal	13	315.39	Correct	1	5.75381	34	22	56
1003	Post-reversal	14	351.508	Correct	1	5.86223	34	22	56
1003	Post-reversal	15	308.107	Correct	1	5.73045	34	22	56
1003	Post-reversal	17	362.953	Correct	1	5.89427	34	22	56
1003	Post-reversal	18	325.68	Correct	1	5.78591	34	22	56
1003	Post-reversal	19	417.734	Correct	1	6.03484	34	22	56
1003	Post-reversal	20	403.793	Correct	1	6.0009	34	22	56
1003	Post-reversal	21	382.515	Correct	1	5.94677	34	22	56
1003	Post-reversal	22	413.857	Correct	1	6.02552	34	22	56
1003	Post-reversal	23	338.602	Correct	1	5.82483	34	22	56
1003	Post-reversal	24	327.981	Correct	1	5.79295	34	22	56
1003	Post-reversal	25	280.028	Correct	1	5.63489	34	22	56
1003	Post-reversal	26	344.155	Correct	1	5.84109	34	22	56
1003	Post-reversal	27	425.508	Correct	1	6.05328	34	22	56
1003	Post-reversal	28	511.494	Correct	1	6.23734	34	22	56
1003	Post-reversal	29	382.222	Correct	1	5.946	34	22	56
1003	Post-reversal	30	323.603	Correct	1	5.77952	34	22	56
1003	Post-reversal	31	419.652	Correct	1	6.03943	34	22	56
1003	Post-reversal	32	523.695	Correct	1	6.26091	34	22	56
1003	Post-reversal	33	293.772	Correct	1	5.68281	34	22	56
1003	Post-reversal	34	387.158	Correct	1	5.95883	34	22	56
1003	Post-reversal	35	332.556	Correct	1	5.80681	34	22	56
1003	Post-reversal	36	383.923	Correct	1	5.95044	34	22	56
1003	Post-reversal	37	519.34	Correct	1	6.25256	34	22	56
1003	Post-reversal	38	297.418	Correct	1	5.69514	34	22	56
1003	Post-reversal	39	342.804	Correct	1	5.83716	34	22	56
1003	Post-reversal	40	276.232	Correct	1	5.62124	34	22	56
1003	Post-reversal	41	288.241	Correct	1	5.6638	34	22	56
1003	Post-reversal	42	269.63	Correct	1	5.59705	34	22	56
1003	Post-reversal	43	471.661	Correct	1	6.15626	34	22	56
1003	Post-reversal	44	421.712	Correct	1	6.04432	34	22	56
1003	Post-reversal	45	491.761	Correct	1	6.19799	34	22	56
1003	Post-reversal	46	431.195	Correct	1	6.06656	34	22	56
1003	Post-reversal	47	313.188	Correct	1	5.7468	34	22	56
1003	Post-reversal	48	293.911	Correct	1	5.68328	34	22	56
1003	Post-reversal	50	376.014	Correct	1	5.92963	34	22	56
1003	Post-reversal	51	454.077	Correct	1	6.11827	34	22	56
1003	Post-reversal	52	384.796	Correct	1	5.95271	34	22	56
1003	Post-reversal	53	324.17	Correct	1	5.78127	34	22	56
1003	Post-reversal	54	360.228	Correct	1	5.88674	34	22	56
1003	Post-reversal	55	416.955	Correct	1	6.03298	34	22	56
1003	Post-reversal	56	456.973	Correct	1	6.12462	34	22	56
1003	Post-reversal	57	273.71	Correct	1	5.61207	34	22	56
1003	Post-reversal	58	449.817	Correct	1	6.10884	34	22	56
1003	Post-reversal	59	346.484	Correct	1	5.84784	34	22	56
1003	Post-reversal	60	417.863	Correct	1	6.03515	34	22	56
1003	Post-reversal	61	283.858	Correct	1	5.64848	34	22	56
1003	Post-reversal	62	431.264	Correct	1	6.06672	34	22	56
1003	Post-reversal	63	349.329	Correct	1	5.85601	34	22	56
1003	Post-reversal	64	468.065	Correct	1	6.14861	34	22	56
1003	Post-reversal	65	336.141	Correct	1	5.81753	34	22	56
1003	Post-reversal	66	441.502	Correct	1	6.09018	34	22	56
1003	Post-reversal	67	478.886	Correct	1	6.17146	34	22	56
1003	Post-reversal	68	378.945	Correct	1	5.93739	34	22	56
1003	Post-reversal	69	308.998	Correct	1	5.73334	34	22	56
1003	Post-reversal	70	305.727	Correct	1	5.72269	34	22	56
1003	Post-reversal	71	442.427	Correct	1	6.09228	34	22	56
1003	Post-reversal	72	369.822	Correct	1	5.91302	34	22	56
1003	Post-reversal	73	389.866	Correct	1	5.9658	34	22	56
1003	Post-reversal	74	509.231	Correct	1	6.2329	34	22	56
1003	Post-reversal	75	319.972	Correct	1	5.76823	34	22	56
1003	Post-reversal	76	332.031	Correct	1	5.80523	34	22	56
1003	Post-reversal	77	405.41	Correct	1	6.0049	34	22	56
1003	Post-reversal	78	458.116	Correct	1	6.12712	34	22	56
1003	Post-reversal	79	342.887	Correct	1	5.8374	34	22	56
1003	Post-reversal	80	478.205	Correct	1	6.17004	34	22	56
1003	Post-reversal	81	276.27	Correct	1	5.62138	34	22	56
1003	Post-reversal	82	348.308	Correct	1	5.85309	34	22	56
1003	Post-reversal	83	327.044	Correct	1	5.79009	34	22	56
1003	Post-reversal	84	551.102	Correct	1	6.31192	34	22	56
1003	Post-reversal	85	385.801	Correct	1	5.95532	34	22	56
1003	Post-reversal	86	309.19	Correct	1	5.73396	34	22	56
1003	Post-reversal	87	353.916	Correct	1	5.86906	34	22	56
1003	Post-reversal	88	368.638	Correct	1	5.90982	34	22	56
1003	Post-reversal	89	374.676	Correct	1	5.92606	34	22	56
1003	Post-reversal	90	398.744	Correct	1	5.98832	34	22	56
1003	Post-reversal	91	395.493	Correct	1	5.98013	34	22	56
1003	Post-reversal	92	570.846	Correct	1	6.34712	34	22	56
1003	Post-reversal	93	514.906	Correct	1	6.24398	34	22	56
1003	Post-reversal	64	275.24	Correct	1	5.61764	34	22	56
1003	Post-reversal	65	351.308	Correct	1	5.86166	34	22	56
1003	Post-reversal	66	343.991	Correct	1	5.84062	34	22	56
1003	Post-reversal	67	359.392	Correct	1	5.88441	34	22	56
1003	Post-reversal	40	400.749	Correct	1	5.99334	34	22	56
1003	Post-reversal	41	375.455	Correct	1	5.92814	34	22	56
1003	Post-reversal	42	475.546	Correct	1	6.16446	34	22	56
1003	Post-reversal	43	277.558	Correct	1	5.62603	34	22	56
1003	Post-reversal	44	383.651	Correct	1	5.94973	34	22	56
1003	Post-reversal	45	406.993	Correct	1	6.0088	34	22	56
1003	Post-reversal	46	327.743	Correct	1	5.79223	34	22	56
1003	Post-reversal	47	331.76	Correct	1	5.80441	34	22	56
1003	Post-reversal	48	341.134	Correct	1	5.83228	34	22	56
1003	Post-reversal	36	405.892	Correct	1	6.00609	34	22	56
1003	Post-reversal	37	382.598	Correct	1	5.94699	34	22	56
1003	Post-reversal	38	278	Correct	1	5.62762	34	22	56
1003	Post-reversal	39	298.042	Correct	1	5.69723	34	22	56
1003	Post-reversal	53	282.71	Correct	1	5.64442	34	22	56
1003	Post-reversal	54	438.106	Correct	1	6.08246	34	22	56
1003	Post-reversal	55	287.465	Correct	1	5.6611	34	22	56
1003	Post-reversal	57	512.223	Correct	1	6.23876	34	22	56
1003	Post-reversal	58	392.981	Correct	1	5.97376	34	22	56
1003	Post-reversal	59	346.343	Correct	1	5.84743	34	22	56
1003	Post-reversal	60	323.735	Correct	1	5.77992	34	22	56
1003	Post-reversal	61	363.776	Correct	1	5.89654	34	22	56
1003	Post-reversal	62	452.52	Correct	1	6.11483	34	22	56
1003	Post-reversal	49	430.518	Correct	1	6.06499	34	22	56
1003	Post-reversal	50	334.561	Correct	1	5.81282	34	22	56
1003	Post-reversal	51	341.942	Correct	1	5.83464	34	22	56
1003	Post-reversal	52	347.31	Correct	1	5.85022	34	22	56
1003	Post-reversal	63	369.202	Correct	1	5.91134	34	22	56
1004	Pre-reversal	56	407.042	Correct	1	6.00892	31	20	51
1004	Pre-reversal	58	321.815	Correct	1	5.77398	31	20	51
1004	Pre-reversal	59	307.872	Correct	1	5.72968	31	20	51
1004	Pre-reversal	60	436.591	Correct	1	6.079	31	20	51
1004	Pre-reversal	57	317.781	Correct	1	5.76136	31	20	51
1004	Pre-reversal	62	259.343	Correct	1	5.55815	31	20	51
1004	Pre-reversal	63	438.065	Correct	1	6.08237	31	20	51
1004	Pre-reversal	64	347.478	Correct	1	5.8507	31	20	51
1004	Pre-reversal	61	393.955	Correct	1	5.97624	31	20	51
1004	Pre-reversal	51	348.135	Correct	1	5.85259	31	20	51
1004	Pre-reversal	53	397.565	Correct	1	5.98536	31	20	51
1004	Pre-reversal	54	350.945	Wrong	0	5.86063	31	20	51
1004	Pre-reversal	55	389.661	Correct	1	5.96528	31	20	51
1004	Pre-reversal	97	269.073	Correct	1	5.59498	31	20	51
1004	Pre-reversal	98	309.105	Correct	1	5.73368	31	20	51
1004	Pre-reversal	99	405.837	Correct	1	6.00595	31	20	51
1004	Pre-reversal	100	318.549	Correct	1	5.76378	31	20	51
1004	Pre-reversal	101	406.59	Correct	1	6.0078	31	20	51
1004	Pre-reversal	102	325.315	Correct	1	5.78479	31	20	51
1004	Pre-reversal	103	331.352	Correct	1	5.80318	31	20	51
1004	Pre-reversal	105	416.791	Correct	1	6.03259	31	20	51
1004	Pre-reversal	106	282.831	Correct	1	5.64485	31	20	51
1004	Pre-reversal	65	292.847	Wrong	0	5.67965	31	20	51
1004	Pre-reversal	66	452.241	Correct	1	6.11422	31	20	51
1004	Pre-reversal	67	331.007	Wrong	0	5.80214	31	20	51
1004	Pre-reversal	68	404.335	Correct	1	6.00224	31	20	51
1004	Pre-reversal	69	305.079	Correct	1	5.72057	31	20	51
1004	Pre-reversal	70	257.804	Correct	1	5.5522	31	20	51
1004	Pre-reversal	71	262.5	Correct	1	5.57025	31	20	51
1004	Pre-reversal	72	419.257	Correct	1	6.03849	31	20	51
1004	Pre-reversal	73	301.329	Correct	1	5.7082	31	20	51
1004	Pre-reversal	74	371.942	Correct	1	5.91874	31	20	51
1004	Pre-reversal	75	440.025	Correct	1	6.08683	31	20	51
1004	Pre-reversal	76	277.423	Correct	1	5.62554	31	20	51
1004	Pre-reversal	77	297.453	Wrong	0	5.69525	31	20	51
1004	Pre-reversal	78	468.784	Correct	1	6.15014	31	20	51
1004	Pre-reversal	80	330.275	Correct	1	5.79993	31	20	51
1004	Pre-reversal	81	372.345	Correct	1	5.91982	31	20	51
1004	Pre-reversal	82	294.378	Correct	1	5.68487	31	20	51
1004	Pre-reversal	83	305.722	Correct	1	5.72267	31	20	51
1004	Pre-reversal	84	296.432	Correct	1	5.69182	31	20	51
1004	Pre-reversal	85	385.846	Correct	1	5.95544	31	20	51
1004	Pre-reversal	86	257.212	Correct	1	5.5499	31	20	51
1004	Pre-reversal	87	421.908	Correct	1	6.04479	31	20	51
1004	Pre-reversal	88	321.97	Correct	1	5.77446	31	20	51
1004	Pre-reversal	89	456.007	Correct	1	6.12251	31	20	51
1004	Pre-reversal	90	418.727	Correct	1	6.03722	31	20	51
1004	Pre-reversal	91	300.794	Correct	1	5.70642	31	20	51
1004	Pre-reversal	92	403.522	Correct	1	6.00023	31	20	51
1004	Pre-reversal	93	313.77	Correct	1	5.74866	31	20	51
1004	Pre-reversal	94	420.937	Correct	1	6.04248	31	20	51
1004	Pre-reversal	95	290.997	Correct	1	5.67331	31	20	51
1004	Pre-reversal	96	312.414	Correct	1	5.74433	31	20	51
1004	Pre-reversal	23	337.688	Correct	1	5.82212	31	20	51
1004	Pre-reversal	24	361.053	Correct	1	5.88903	31	20	51
1004	Pre-reversal	25	275.769	Wrong	0	5.61956	31	20	51
1004	Pre-reversal	27	461.852	Correct	1	6.13524	31	20	51
1004	Pre-reversal	28	378.566	Correct	1	5.93639	31	20	51
1004	Pre-reversal	29	312.594	Correct	1	5.74491	31	20	51
1004	Pre-reversal	30	321.315	Correct	1	5.77242	31	20	51
1004	Pre-reversal	31	375.365	Correct	1	5.9279	31	20	51
1004	Pre-reversal	32	277.414	Correct	1	5.62551	31	20	51
1004	Pre-reversal	33	359.454	Correct	1	5.88459	31	20	51
1004	Pre-reversal	34	292.189	Correct	1	5.6774	31	20	51
1004	Pre-reversal	35	379.564	Correct	1	5.93902	31	20	51
1004	Pre-reversal	36	299.615	Correct	1	5.7025	31	20	51
1004	Pre-reversal	37	312.325	Wrong	0	5.74404	31	20	51
1004	Pre-reversal	38	325.061	Correct	1	5.78401	31	20	51
1004	Pre-reversal	41	416.549	Correct	1	6.032	31	20	51
1004	Pre-reversal	42	470.619	Correct	1	6.15405	31	20	51
1004	Pre-reversal	43	286.697	Correct	1	5.65843	31	20	51
1004	Pre-reversal	44	388.034	Correct	1	5.96109	31	20	51
1004	Pre-reversal	45	291.443	Correct	1	5.67484	31	20	51
1004	Pre-reversal	46	372.834	Correct	1	5.92113	31	20	51
1004	Pre-reversal	47	418.882	Correct	1	6.03759	31	20	51
1004	Pre-reversal	48	454.923	Correct	1	6.12013	31	20	51
1004	Pre-reversal	49	393.632	Correct	1	5.97542	31	20	51
1004	Pre-reversal	50	329.016	Correct	1	5.79611	31	20	51
1004	Pre-reversal	52	338.513	Correct	1	5.82456	31	20	51
1004	Pre-reversal	54	370.59	Correct	1	5.9151	31	20	51
1004	Pre-reversal	55	390.652	Correct	1	5.96782	31	20	51
1004	Pre-reversal	56	310.005	Correct	1	5.73659	31	20	51
1004	Pre-reversal	57	368.751	Correct	1	5.91012	31	20	51
1004	Pre-reversal	58	314.837	Correct	1	5.75205	31	20	51
1004	Pre-reversal	59	352.842	Correct	1	5.86602	31	20	51
1004	Pre-reversal	60	379.583	Correct	1	5.93907	31	20	51
1004	Pre-reversal	61	435.612	Correct	1	6.07675	31	20	51
1004	Pre-reversal	62	349.012	Correct	1	5.85511	31	20	51
1004	Pre-reversal	63	285.723	Correct	1	5.65502	31	20	51
1004	Pre-reversal	64	375.135	Correct	1	5.92729	31	20	51
1004	Pre-reversal	65	355.183	Correct	1	5.87263	31	20	51
1004	Pre-reversal	66	303.834	Correct	1	5.71648	31	20	51
1004	Pre-reversal	67	338.545	Correct	1	5.82466	31	20	51
1004	Pre-reversal	68	347.987	Correct	1	5.85217	31	20	51
1004	Pre-reversal	69	249.405	Correct	1	5.51908	31	20	51
1004	Pre-reversal	70	420.068	Correct	1	6.04042	31	20	51
1004	Pre-reversal	71	290.12	Correct	1	5.6703	31	20	51
1004	Pre-reversal	72	331.536	Correct	1	5.80374	31	20	51
1004	Pre-reversal	73	320.861	Wrong	0	5.77101	31	20	51
1004	Pre-reversal	74	400.926	Correct	1	5.99378	31	20	51
1004	Pre-reversal	75	459.674	Correct	1	6.13052	31	20	51
1004	Pre-reversal	76	338.372	Correct	1	5.82415	31	20	51
1004	Pre-reversal	77	399.749	Correct	1	5.99084	31	20	51
1004	Pre-reversal	78	328.485	Correct	1	5.79449	31	20	51
1004	Pre-reversal	79	296.545	Correct	1	5.6922	31	20	51
1004	Pre-reversal	80	369.906	Correct	1	5.91325	31	20	51
1004	Pre-reversal	81	347.963	Correct	1	5.8521	31	20	51
1004	Pre-reversal	82	371.326	Correct	1	5.91708	31	20	51
1004	Pre-reversal	83	411.405	Correct	1	6.01958	31	20	51
1004	Pre-reversal	84	434.146	Correct	1	6.07338	31	20	51
1004	Pre-reversal	85	335.481	Correct	1	5.81556	31	20	51
1004	Pre-reversal	86	330.89	Correct	1	5.80179	31	20	51
1004	Pre-reversal	87	418.915	Correct	1	6.03767	31	20	51
1004	Pre-reversal	88	318.986	Correct	1	5.76515	31	20	51
1004	Pre-reversal	89	379.03	Correct	1	5.93762	31	20	51
1004	Pre-reversal	90	397.084	Correct	1	5.98415	31	20	51
1004	Pre-reversal	91	404.445	Correct	1	6.00252	31	20	51
1004	Pre-reversal	92	279.169	Correct	1	5.63182	31	20	51
1004	Pre-reversal	94	351.282	Correct	1	5.86159	31	20	51
1004	Pre-reversal	95	405.987	Correct	1	6.00632	31	20	51
1004	Pre-reversal	96	348.692	Correct	1	5.85419	31	20	51
1004	Pre-reversal	97	383.391	Correct	1	5.94905	31	20	51
1004	Pre-reversal	98	294.821	Correct	1	5.68637	31	20	51
1004	Pre-reversal	99	302.153	Correct	1	5.71093	31	20	51
1004	Pre-reversal	100	302.869	Correct	1	5.7133	31	20	51
1004	Pre-reversal	101	329.611	Correct	1	5.79791	31	20	51
1004	Pre-reversal	103	401.707	Correct	1	5.99572	31	20	51
1004	Pre-reversal	104	302.43	Wrong	0	5.71185	31	20	51
1004	Pre-reversal	107	385.24	Correct	1	5.95387	31	20	51
1004	Pre-reversal	108	368.647	Correct	1	5.90984	31	20	51
1004	Pre-reversal	109	306.694	Correct	1	5.72585	31	20	51
1004	Pre-reversal	110	269.418	Correct	1	5.59626	31	20	51
1004	Pre-reversal	111	409.44	Correct	1	6.01479	31	20	51
1004	Pre-reversal	112	410.121	Correct	1	6.01645	31	20	51
1004	Pre-reversal	113	278.896	Correct	1	5.63084	31	20	51
1004	Pre-reversal	114	366.929	Wrong	0	5.90517	31	20	51
1004	Pre-reversal	115	456.988	Correct	1	6.12466	31	20	51
1004	Pre-reversal	116	435.718	Correct	1	6.07699	31	20	51
1004	Pre-reversal	117	329.105	Correct	1	5.79638	31	20	51
1004	Pre-reversal	118	323.143	Correct	1	5.7781	31	20	51
1004	Pre-reversal	119	405.19	Correct	1	6.00436	31	20	51
1004	Pre-reversal	120	335.876	Correct	1	5.81674	31	20	51
1004	Pre-reversal	1	289.671	Correct	1	5.66875	31	20	51
1004	Pre-reversal	108	369.599	Correct	1	5.91242	31	20	51
1004	Pre-reversal	109	367.673	Correct	1	5.90719	31	20	51
1004	Pre-reversal	110	421.716	Correct	1	6.04433	31	20	51
1004	Pre-reversal	112	273.16	Correct	1	5.61006	31	20	51
1004	Pre-reversal	114	394.532	Correct	1	5.9777	31	20	51
1004	Pre-reversal	115	375.962	Correct	1	5.92949	31	20	51
1004	Pre-reversal	116	450.013	Correct	1	6.10928	31	20	51
[truncated: 77,250 more rows]
