# Supplementary material for: Computational signatures of uncertainty are reflected in motor cortex excitatory neurochemistry
Source: Nat Commun. 2025 Nov 4;16:9737. doi: 10.1038/s41467-025-64702-6 (PMC12586698; doi:10.1038/s41467-025-64702-6)
Supplement: Supplementary file 4 — Source data [file 41467_2025_64702_MOESM4_ESM.zip › Source data/Supplementary_Figs.xlsx]

## Sheet: FigS2
SID	Session	Sequence	post_reversal	Result	Trial_Number	Correct	log_RT	post_error	surprise
1003	1	High Prob	0	Correct	3	1	5.85514	0	1.38629
1003	1	Low Prob	0	Correct	4	1	5.80431	0	1.38629
1003	1	High Prob	0	Correct	5	1	5.92726	0	1.46228
1003	1	High Prob	0	Correct	6	1	6.15525	0	1.38629
1003	1	High Prob	0	Correct	7	1	5.7722	0	1.3122
1003	1	High Prob	0	Correct	8	1	5.93826	0	1.18264
1003	1	Low Prob	0	Correct	9	1	5.90077	0	1.17791
1003	1	Low Prob	0	Correct	10	1	5.94896	0	1.15648
1003	1	Low Prob	0	Correct	11	1	5.74543	0	1.54011
1003	1	High Prob	0	Correct	12	1	5.9699	0	1.47033
1003	1	Low Prob	0	Correct	13	1	5.67972	0	1.54382
1003	1	High Prob	0	Correct	14	1	5.75014	0	1.30662
1003	1	High Prob	0	Correct	15	1	6.04728	0	1.23693
1003	1	High Prob	0	Correct	16	1	5.68717	0	1.20868
1003	1	High Prob	0	Correct	17	1	6.20331	0	1.4696
1003	1	High Prob	0	Correct	18	1	5.85179	0	1.45073
1003	1	High Prob	0	Correct	19	1	6.15093	0	1.23845
1003	1	High Prob	0	Correct	20	1	5.96422	0	1.35257
1003	1	High Prob	0	Correct	21	1	5.80084	0	1.56024
1003	1	High Prob	0	Correct	22	1	5.87665	0	1.56354
1003	1	Low Prob	0	Correct	23	1	5.93838	0	1.16394
1003	1	High Prob	0	Correct	24	1	6.20932	0	1.32224
1003	1	High Prob	0	Correct	25	1	6.0277	0	1.31971
1003	1	High Prob	0	Correct	26	1	5.98342	0	1.61376
1003	1	High Prob	0	Correct	27	1	6.13593	0	1.59085
1003	1	High Prob	0	Correct	28	1	6.12448	0	1.46659
1003	1	High Prob	0	Correct	29	1	6.06299	0	1.44511
1003	1	High Prob	0	Correct	30	1	6.01048	0	1.39228
1003	1	High Prob	0	Correct	31	1	5.80629	0	1.39884
1003	1	High Prob	0	Correct	32	1	6.05861	0	1.41901
1003	1	High Prob	0	Correct	33	1	6.24965	0	1.44279
1003	1	High Prob	0	Correct	34	1	5.92409	0	1.35683
1003	1	High Prob	0	Correct	35	1	6.0637	0	1.27509
1003	1	High Prob	0	Correct	36	1	5.92959	0	1.38382
1003	1	High Prob	0	Correct	37	1	5.93504	0	1.40072
1003	1	High Prob	0	Correct	38	1	6.32459	0	1.51913
1003	1	High Prob	0	Correct	39	1	5.77701	0	1.4973
1003	1	High Prob	0	Correct	40	1	5.92118	0	1.44435
1003	1	High Prob	0	Correct	41	1	6.02317	0	1.4143
1003	1	High Prob	0	Correct	42	1	6.17297	0	1.38967
1003	1	High Prob	0	Correct	43	1	5.62644	0	1.39973
1003	1	High Prob	0	Correct	44	1	5.99571	0	1.38779
1003	1	High Prob	0	Correct	45	1	5.89285	0	1.42964
1003	1	High Prob	0	Correct	46	1	5.91664	0	1.37371
1003	1	Low Prob	0	Correct	47	1	5.97946	0	1.19982
1003	1	High Prob	0	Correct	48	1	5.73219	0	1.33512
1003	1	High Prob	0	Correct	49	1	5.83873	0	1.19443
1003	1	High Prob	0	Correct	50	1	6.11966	0	1.32407
1003	1	High Prob	0	Wrong	51	0	5.90116	0	1.37605
1003	1	High Prob	0	Correct	52	1	6.23342	1	1.33843
1003	1	High Prob	0	Correct	53	1	5.89778	0	1.39897
1003	1	High Prob	0	Correct	54	1	5.88872	0	1.43656
1003	1	Low Prob	0	Correct	55	1	6.18964	0	1.28317
1003	1	High Prob	0	Correct	56	1	5.94297	0	1.25898
1003	1	High Prob	0	Correct	57	1	5.95867	0	1.26757
1003	1	High Prob	0	Correct	58	1	5.84784	0	1.32685
1003	1	Low Prob	0	Correct	59	1	5.76166	0	1.52329
1003	1	High Prob	0	Correct	60	1	5.97103	0	1.48737
1003	1	High Prob	0	Correct	61	1	5.73433	0	1.27961
1003	1	High Prob	0	Correct	62	1	5.85794	0	1.25325
1003	1	High Prob	0	Correct	63	1	6.02281	0	1.21975
1003	1	High Prob	0	Correct	64	1	6.03889	0	1.2156
1003	1	Low Prob	0	Correct	65	1	6.21357	0	1.55509
1003	1	High Prob	0	Correct	66	1	6.02155	0	1.50592
1003	1	High Prob	0	Correct	67	1	5.75233	0	1.4897
1003	1	High Prob	0	Correct	68	1	6.0038	0	1.45165
1003	1	High Prob	0	Correct	69	1	5.7798	0	1.25015
1003	1	High Prob	0	Correct	70	1	5.90187	0	1.21259
1003	1	High Prob	0	Correct	71	1	5.68277	0	1.22308
1003	1	High Prob	0	Correct	72	1	6.14666	0	1.19945
1003	1	High Prob	0	Correct	73	1	6.1553	0	1.38572
1003	1	High Prob	0	Correct	74	1	5.93289	0	1.4708
1003	1	High Prob	0	Correct	75	1	6.11214	0	1.42981
1003	1	High Prob	0	Correct	76	1	6.16549	0	1.50083
1003	1	High Prob	0	Correct	77	1	5.66332	0	1.51302
1003	1	High Prob	0	Correct	78	1	6.25281	0	1.46397
1003	1	High Prob	0	Correct	79	1	5.71553	0	1.42126
1003	1	High Prob	0	Correct	80	1	5.67073	0	1.39501
1003	1	High Prob	0	Correct	81	1	5.70251	0	1.29603
1003	1	High Prob	0	Correct	82	1	5.92509	0	1.28067
1003	1	High Prob	0	Correct	83	1	5.74416	0	1.29303
1003	1	Low Prob	0	Correct	84	1	5.90007	0	1.42771
1003	1	Low Prob	0	Correct	85	1	5.9166	0	1.10692
1003	1	High Prob	0	Correct	86	1	5.82057	0	1.10219
1003	1	High Prob	0	Correct	87	1	5.67182	0	1.10884
1003	1	High Prob	0	Correct	88	1	5.73636	0	1.3435
1003	1	High Prob	0	Wrong	89	0	5.84831	0	1.44919
1003	1	High Prob	0	Correct	90	1	6.00641	1	1.35267
1003	1	High Prob	0	Correct	91	1	6.13283	0	1.45774
1003	1	High Prob	0	Correct	92	1	6.41923	0	1.50087
1003	1	High Prob	0	Correct	93	1	6.08268	0	1.48232
1003	1	High Prob	0	Correct	94	1	6.08127	0	1.45014
1003	1	High Prob	0	Correct	95	1	5.97365	0	1.41437
1003	1	High Prob	0	Correct	96	1	5.94623	0	1.41879
1003	1	High Prob	0	Correct	97	1	5.82828	0	1.27434
1003	1	Low Prob	0	Correct	98	1	5.73368	0	1.37634
1003	1	High Prob	0	Correct	99	1	5.90764	0	1.29098
1003	1	High Prob	0	Correct	100	1	5.9398	0	1.4013
1003	1	High Prob	0	Correct	101	1	5.67684	0	1.4189
1003	1	High Prob	0	Correct	102	1	5.94889	0	1.40809
1003	1	High Prob	0	Correct	103	1	6.18351	0	1.41058
1003	1	High Prob	0	Correct	104	1	5.64945	0	1.3841
1003	1	High Prob	0	Correct	105	1	5.94407	0	1.36226
1003	1	High Prob	0	Correct	106	1	5.6798	0	1.29483
1003	1	High Prob	0	Correct	107	1	5.95133	0	1.37141
1003	1	High Prob	0	Correct	108	1	5.70927	0	1.38472
1003	1	Low Prob	0	Correct	109	1	5.82413	0	1.26278
1003	1	High Prob	0	Correct	110	1	5.84568	0	1.37484
1003	1	High Prob	0	Correct	111	1	5.67375	0	1.36535
1003	1	High Prob	0	Correct	112	1	6.00276	0	1.33609
1003	1	High Prob	0	Correct	113	1	5.96928	0	1.38557
1003	1	High Prob	0	Correct	114	1	5.6651	0	1.33181
1003	1	High Prob	0	Correct	115	1	5.78067	0	1.33305
1003	1	High Prob	0	Correct	116	1	5.83492	0	1.32363
1003	1	High Prob	0	Correct	117	1	6.06711	0	1.3541
1003	1	High Prob	0	Correct	118	1	5.80161	0	1.38496
1003	1	High Prob	0	Correct	119	1	6.24786	0	1.50709
1003	1	High Prob	0	Correct	120	1	6.35085	0	1.44047
1003	1	High Prob	0	Correct	121	1	5.84629	0	1.1817
1003	1	High Prob	0	Correct	122	1	6.07602	0	1.27346
1003	1	High Prob	0	Correct	123	1	5.82505	0	1.22977
1003	1	High Prob	0	Correct	124	1	6.13572	0	1.33994
1003	1	High Prob	0	Correct	125	1	6.02297	0	1.36
1003	1	High Prob	0	Correct	126	1	5.78541	0	1.39555
1003	1	Low Prob	0	Correct	127	1	5.90694	0	1.32378
1003	1	High Prob	0	Correct	128	1	5.72887	0	1.24353
1003	1	Low Prob	0	Correct	129	1	5.95154	0	1.15492
1003	1	High Prob	0	Correct	130	1	6.14787	0	1.16702
1003	1	High Prob	0	Correct	131	1	5.8166	0	1.35924
1003	1	High Prob	0	Correct	132	1	5.79662	0	1.40905
1003	1	High Prob	0	Correct	133	1	5.84411	0	1.44257
1003	1	High Prob	0	Correct	134	1	5.57063	0	1.40424
1003	1	High Prob	0	Correct	135	1	5.95917	0	1.45763
1003	1	High Prob	0	Correct	136	1	6.06073	0	1.42016
1003	1	High Prob	0	Correct	137	1	5.89917	0	1.29572
1003	1	Low Prob	0	Correct	138	1	5.85636	0	1.24009
1003	1	High Prob	0	Correct	139	1	5.78737	0	1.19367
1003	1	High Prob	0	Correct	140	1	5.91419	0	1.10026
1003	1	High Prob	0	Correct	141	1	5.75678	0	1.31907
1003	1	High Prob	0	Correct	142	1	6.21918	0	1.39927
1003	1	High Prob	0	Correct	143	1	6.11593	0	1.44778
1003	1	High Prob	0	Correct	144	1	6.0157	0	1.32907
1003	1	High Prob	0	Correct	145	1	5.84779	0	1.31808
1003	1	High Prob	0	Correct	146	1	5.90771	0	1.36845
1003	1	Low Prob	0	Correct	147	1	5.85771	0	1.12874
1003	1	High Prob	0	Correct	148	1	5.94705	0	1.30647
1003	1	High Prob	0	Correct	149	1	6.18629	0	1.33061
1003	1	High Prob	0	Correct	150	1	NA	0	1.40685
1003	1	High Prob	0	Correct	151	1	NA	0	1.29194
1003	1	Low Prob	0	Correct	152	1	6.10964	0	1.27853
1003	1	High Prob	0	Correct	153	1	5.75862	0	1.13625
1003	1	High Prob	0	Correct	154	1	5.75256	0	1.10637
1003	1	High Prob	0	Correct	155	1	6.19231	0	1.25683
1003	1	High Prob	0	Correct	156	1	5.97227	0	1.32993
1003	1	High Prob	0	Correct	157	1	5.87989	0	1.25511
1003	1	High Prob	0	Correct	158	1	NA	0	1.32941
1003	1	Low Prob	0	Wrong	159	0	6.07737	0	1.02237
1003	1	High Prob	0	Wrong	160	0	5.22176	1	1.20603
1003	1	High Prob	0	Correct	161	1	6.19573	1	1.12708
1003	1	Low Prob	0	Correct	162	1	6.1182	0	1.56766
1003	1	High Prob	0	Correct	163	1	6.01309	0	1.51803
1003	1	High Prob	0	Correct	164	1	5.99009	0	1.26354
1003	1	Low Prob	0	Correct	165	1	5.84119	0	1.00613
1003	1	High Prob	0	Correct	166	1	6.072	0	1.26685
1003	1	Low Prob	0	Correct	167	1	5.92673	0	1.07442
1003	1	Low Prob	0	Correct	168	1	6.12905	0	0.882095
1003	1	High Prob	0	Correct	169	1	5.82805	0	1.07564
1003	1	High Prob	0	Correct	170	1	NA	0	1.38449
1003	1	High Prob	0	Correct	171	1	6.1133	0	1.47296
1003	1	Low Prob	0	Correct	172	1	6.08808	0	1.49042
1003	1	High Prob	0	Correct	173	1	6.43284	0	1.259
1003	1	High Prob	0	Correct	174	1	6.25383	0	1.32541
1003	1	Low Prob	0	Correct	175	1	5.72394	0	1.66591
1003	1	High Prob	0	Correct	176	1	6.15439	0	1.61365
1003	1	High Prob	0	Correct	177	1	6.08408	0	1.52204
1003	1	Low Prob	0	Correct	178	1	6.16585	0	1.39491
1003	1	High Prob	0	Correct	179	1	5.86416	0	1.34974
1003	1	Low Prob	0	Correct	180	1	6.10685	0	1.28739
1003	1	High Prob	0	Wrong	181	0	6.13056	0	1.16764
1003	1	High Prob	0	Correct	182	1	6.31067	1	1.2986
1003	1	Low Prob	0	Correct	183	1	6.1337	0	1.06855
1003	1	High Prob	0	Correct	184	1	6.1525	0	1.03257
1003	1	Low Prob	0	Correct	185	1	6.12676	0	1.37615
1003	1	High Prob	0	Correct	186	1	5.95244	0	1.4102
1003	1	High Prob	0	Correct	187	1	6.21071	0	1.26891
1003	1	High Prob	0	Correct	188	1	6.24716	0	1.35469
1003	1	Low Prob	0	Correct	189	1	6.12441	0	1.44912
1003	1	High Prob	0	Correct	190	1	6.06745	0	1.58157
1003	1	High Prob	0	Correct	191	1	6.18004	0	1.36955
1003	1	High Prob	0	Wrong	192	0	6.24679	0	1.34199
1003	1	High Prob	0	Correct	193	1	6.3568	1	1.30277
1003	1	Low Prob	0	Correct	194	1	NA	0	1.37579
1003	1	High Prob	0	Correct	195	1	6.18186	0	1.19176
1003	1	High Prob	0	Correct	196	1	6.44455	0	1.24694
1003	1	Low Prob	0	Correct	197	1	6.1765	0	1.13732
1003	1	High Prob	0	Correct	198	1	6.12553	0	1.24619
1003	1	Low Prob	0	Correct	199	1	6.18638	0	1.17041
1003	1	High Prob	0	Correct	200	1	6.29806	0	1.01515
1003	1	High Prob	0	Correct	201	1	6.14178	0	1.21677
1003	1	High Prob	0	Correct	202	1	5.99879	0	1.40319
1003	1	High Prob	0	Correct	203	1	6.12171	0	1.59684
1003	1	High Prob	0	Correct	204	1	5.80637	0	1.3941
1003	1	High Prob	0	Correct	205	1	5.77372	0	1.52868
1003	1	High Prob	0	Correct	206	1	5.98089	0	1.41668
1003	1	High Prob	0	Correct	207	1	5.98436	0	1.20485
1003	1	High Prob	0	Correct	208	1	5.95207	0	1.28489
1003	1	High Prob	0	Correct	209	1	6.14831	0	1.40316
1003	1	High Prob	0	Correct	210	1	NA	0	1.45324
1003	1	High Prob	0	Correct	211	1	6.09001	0	1.30929
1003	1	Low Prob	0	Correct	212	1	5.97335	0	1.15982
1003	1	High Prob	0	Correct	213	1	6.41059	0	1.16941
1003	1	High Prob	0	Correct	214	1	5.96851	0	1.08425
1003	1	Low Prob	0	Correct	215	1	6.23899	0	1.09793
1003	1	Low Prob	0	Correct	216	1	5.74635	0	1.088
1003	1	High Prob	0	Correct	217	1	6.21428	0	0.998475
1003	1	High Prob	0	Correct	218	1	5.86504	0	1.01263
1003	1	Low Prob	0	Correct	219	1	6.03358	0	1.00535
1003	1	High Prob	0	Correct	220	1	5.8501	0	1.38316
1003	1	High Prob	0	Correct	221	1	5.93132	0	1.44967
1003	1	High Prob	0	Correct	222	1	5.89357	0	1.48657
1003	1	High Prob	0	Correct	223	1	6.07168	0	1.53112
1003	1	High Prob	0	Correct	224	1	5.71305	0	1.4934
1003	1	High Prob	0	Correct	225	1	5.86228	0	1.53259
1003	1	High Prob	0	Correct	226	1	6.21905	0	1.22103
1003	1	High Prob	0	Correct	227	1	5.83173	0	1.09879
1003	1	High Prob	0	Correct	228	1	6.16609	0	1.19216
1003	1	High Prob	0	Correct	229	1	6.26217	0	1.47145
1003	1	High Prob	0	Correct	230	1	6.04592	0	1.48438
1003	1	Low Prob	0	Correct	231	1	5.83029	0	1.38105
1003	1	High Prob	0	Correct	232	1	5.72967	0	1.45488
1003	1	High Prob	0	Correct	233	1	5.98788	0	1.03078
1003	1	High Prob	0	Correct	234	1	5.92229	0	1.11087
1003	1	High Prob	0	Correct	235	1	5.72143	0	1.17666
1003	1	High Prob	0	Correct	236	1	6.00151	0	1.38648
1003	1	Low Prob	0	Correct	237	1	5.76448	0	1.44281
1003	1	High Prob	0	Correct	238	1	6.06109	0	1.49659
1003	1	High Prob	0	Correct	239	1	5.90501	0	1.30709
1003	1	High Prob	0	Correct	240	1	5.96853	0	1.36245
1003	1	Low Prob	0	Correct	241	1	6.16162	0	1.14247
1003	1	High Prob	0	Correct	242	1	6.10531	0	1.14198
1003	1	High Prob	0	Wrong	243	0	5.84344	0	1.11442
1003	1	Low Prob	0	Correct	244	1	6.10555	1	0.995999
1003	1	Low Prob	0	Correct	245	1	5.79021	0	1.41295
1003	1	High Prob	0	Correct	246	1	5.82635	0	1.1043
1003	1	High Prob	0	Correct	247	1	5.88193	0	0.874959
1003	1	High Prob	0	Correct	248	1	6.13387	0	1.13443
1003	1	High Prob	0	Correct	249	1	5.9347	0	0.98598
1003	1	High Prob	0	Correct	250	1	5.86928	0	1.47296
1003	1	High Prob	0	Correct	251	1	6.06073	0	1.39372
1003	1	High Prob	0	Correct	252	1	6.00325	0	1.53772
1003	1	High Prob	0	Correct	253	1	6.08102	0	1.47413
1003	1	High Prob	0	Correct	254	1	6.08424	0	1.53639
1003	1	High Prob	0	Correct	255	1	6.26188	0	1.63313
1003	1	High Prob	0	Correct	256	1	5.97708	0	1.46785
1003	1	High Prob	0	Correct	257	1	5.76101	0	1.35196
1003	1	High Prob	0	Correct	258	1	5.74854	0	1.24501
1003	1	Low Prob	0	Correct	259	1	6.22742	0	1.30396
1003	1	High Prob	0	Correct	260	1	5.73403	0	1.20124
1003	1	High Prob	0	Correct	261	1	6.23806	0	1.11431
1003	1	High Prob	0	Correct	262	1	5.69237	0	1.06017
1003	1	High Prob	0	Correct	263	1	5.62035	0	1.2285
1003	1	High Prob	0	Correct	264	1	6.3208	0	1.32305
1003	1	High Prob	0	Correct	265	1	6.14584	0	1.26904
1003	1	High Prob	0	Correct	266	1	5.7646	0	1.38193
1003	1	High Prob	0	Correct	267	1	6.0978	0	1.40958
1003	1	High Prob	0	Correct	268	1	6.2427	0	1.45252
1003	1	High Prob	0	Correct	269	1	6.09801	0	1.47563
1003	1	High Prob	0	Correct	270	1	6.11891	0	1.49583
1003	1	High Prob	0	Correct	271	1	6.31547	0	1.38667
1003	1	High Prob	0	Correct	272	1	6.12642	0	1.31314
1003	1	High Prob	0	Correct	273	1	5.79456	0	1.26944
1003	1	High Prob	0	Correct	274	1	5.78846	0	1.21429
1003	1	High Prob	0	Correct	275	1	6.10608	0	1.28563
1003	1	High Prob	0	Correct	276	1	5.84451	0	1.32655
1003	1	High Prob	0	Correct	277	1	NA	0	1.29367
1003	1	Low Prob	0	Correct	278	1	5.90838	0	1.10141
1003	1	High Prob	0	Correct	279	1	5.75627	0	1.13754
1003	1	High Prob	0	Correct	280	1	6.0643	0	1.11314
1003	1	High Prob	0	Correct	281	1	5.78777	0	1.4399
1003	1	High Prob	0	Correct	282	1	6.09653	0	1.35958
1003	1	Low Prob	0	Correct	283	1	5.90727	0	1.34423
1003	1	High Prob	0	Correct	284	1	6.06776	0	1.29482
1003	1	High Prob	0	Correct	285	1	5.71418	0	1.25239
1003	1	High Prob	0	Correct	286	1	6.1524	0	1.14039
1003	1	Low Prob	0	Correct	287	1	6.1694	0	1.11625
1003	1	High Prob	0	Correct	288	1	5.74286	0	1.05417
1003	1	High Prob	0	Correct	289	1	5.73231	0	0.995282
1003	1	High Prob	0	Correct	290	1	5.87321	0	1.30167
1003	1	High Prob	0	Correct	291	1	6.06873	0	1.15253
1003	1	High Prob	0	Correct	292	1	6.08116	0	1.47123
1003	1	High Prob	0	Correct	293	1	6.19641	0	1.38999
1003	1	High Prob	0	Correct	294	1	6.05048	0	1.49832
1003	1	High Prob	0	Correct	295	1	5.98744	0	1.51877
1003	1	High Prob	0	Correct	296	1	5.93268	0	1.53593
1003	1	High Prob	0	Correct	297	1	5.96917	0	1.50879
1003	1	High Prob	0	Correct	298	1	6.08802	0	1.35573
1003	1	High Prob	0	Correct	299	1	5.93469	0	1.26039
1003	1	Low Prob	0	Correct	300	1	5.95057	0	1.2732
1003	1	High Prob	0	Correct	301	1	5.79717	0	1.44867
1003	1	High Prob	0	Correct	302	1	5.72837	0	1.46421
1003	1	High Prob	0	Correct	303	1	6.21489	0	1.47045
1003	1	High Prob	0	Correct	304	1	5.8256	0	1.24116
1003	1	High Prob	0	Correct	305	1	5.97694	0	1.28108
1003	1	High Prob	0	Correct	306	1	5.72887	0	1.21301
1003	1	High Prob	0	Correct	307	1	5.84735	0	1.31968
1003	1	High Prob	0	Correct	308	1	5.79838	0	1.29057
1003	1	High Prob	0	Correct	309	1	5.76143	0	1.38893
1003	1	High Prob	0	Correct	310	1	6.13082	0	1.34589
1003	1	Low Prob	0	Correct	311	1	6.16235	0	1.10174
1003	1	High Prob	0	Correct	312	1	5.90972	0	1.19555
1003	1	High Prob	0	Correct	313	1	6.23962	0	1.15772
1003	1	High Prob	0	Correct	314	1	5.75381	0	1.46579
1003	1	High Prob	0	Correct	315	1	6.01963	0	1.28436
1003	1	High Prob	0	Correct	316	1	6.01167	0	1.4077
1003	1	High Prob	0	Correct	317	1	5.94774	0	1.39799
1003	1	High Prob	0	Correct	318	1	5.82371	0	1.39508
1003	1	High Prob	0	Correct	319	1	5.97541	0	1.38188
1003	1	High Prob	0	Correct	320	1	5.99386	0	1.35254
1003	1	Low Prob	0	Correct	321	1	5.91813	0	1.18694
1003	1	Low Prob	0	Correct	322	1	5.89097	0	1.40701
1003	1	High Prob	0	Correct	323	1	6.01726	0	1.24296
1003	1	High Prob	0	Correct	324	1	5.91674	0	1.35532
1003	1	High Prob	0	Correct	325	1	5.99956	0	1.35638
1003	1	Low Prob	0	Correct	326	1	NA	0	1.32182
1003	1	High Prob	0	Correct	327	1	5.99651	0	1.32277
1003	1	High Prob	0	Correct	328	1	5.65861	0	1.17517
1003	1	High Prob	0	Correct	329	1	5.81155	0	1.19702
1003	1	High Prob	0	Wrong	330	0	5.81563	0	1.28288
1003	1	High Prob	0	Correct	331	1	5.79579	1	1.29381
1003	1	High Prob	0	Correct	332	1	6.26711	0	1.24403
1003	1	High Prob	0	Correct	333	1	5.83193	0	1.37276
1003	1	High Prob	0	Correct	334	1	5.97734	0	1.38542
1003	1	High Prob	0	Correct	335	1	5.81056	0	1.45699
1003	1	High Prob	0	Correct	336	1	5.74027	0	1.51391
1003	1	High Prob	0	Correct	337	1	6.13958	0	1.40793
1003	1	High Prob	0	Correct	338	1	5.87088	0	1.33746
1003	1	High Prob	0	Correct	339	1	6.29395	0	1.3366
1003	1	Low Prob	0	Correct	340	1	5.98308	0	1.18959
1003	1	Low Prob	0	Correct	341	1	6.18633	0	1.41758
1003	1	High Prob	0	Correct	342	1	5.76034	0	1.26561
1003	1	Low Prob	0	Correct	343	1	6.2056	0	1.34134
1003	1	Low Prob	0	Correct	344	1	6.12447	0	1.13295
1003	1	High Prob	0	Correct	345	1	5.77962	0	1.37144
1003	1	High Prob	0	Correct	346	1	5.81623	0	1.31257
1003	1	High Prob	0	Correct	347	1	6.30091	0	1.37037
1003	1	High Prob	0	Correct	348	1	5.95183	0	1.34905
1003	1	High Prob	0	Correct	349	1	5.81065	0	1.30129
1003	1	High Prob	0	Correct	350	1	5.84419	0	1.28157
1003	1	High Prob	0	Correct	351	1	5.83075	0	1.4241
1003	1	Low Prob	0	Correct	352	1	NA	0	1.12665
1003	1	High Prob	0	Correct	353	1	5.8153	0	1.09255
1003	1	Low Prob	0	Correct	354	1	6.04208	0	1.25844
1003	1	High Prob	0	Correct	355	1	5.69995	0	1.40345
1003	1	High Prob	0	Correct	356	1	5.73516	0	1.26928
1003	1	Low Prob	0	Correct	357	1	5.73117	0	1.37125
1003	1	Low Prob	0	Correct	358	1	5.78381	0	1.01904
1003	1	High Prob	0	Correct	359	1	6.02356	0	1.11041
1003	1	High Prob	0	Correct	360	1	5.81042	0	1.15678
1003	1	High Prob	0	Correct	361	1	5.86751	0	1.36051
1003	1	Low Prob	0	Correct	362	1	5.71723	0	1.3441
1003	1	High Prob	0	Correct	363	1	5.94224	0	0.906856
1003	1	High Prob	0	Correct	364	1	5.89402	0	1.10663
1003	1	High Prob	0	Correct	365	1	5.6956	0	1.04214
1003	1	High Prob	0	Correct	366	1	5.93741	0	1.5647
1003	1	High Prob	0	Correct	367	1	5.91082	0	1.42122
1003	1	High Prob	0	Correct	368	1	5.82607	0	1.51975
1003	1	High Prob	0	Correct	369	1	5.93056	0	1.53938
1003	1	High Prob	0	Correct	370	1	6.0508	0	1.4002
1003	1	High Prob	0	Correct	371	1	5.84787	0	1.33197
1003	1	High Prob	0	Correct	372	1	6.14819	0	1.31873
1003	1	High Prob	0	Correct	373	1	6.22252	0	1.50007
1003	1	Low Prob	0	Correct	374	1	5.83665	0	1.37797
1003	1	High Prob	0	Correct	375	1	5.71715	0	1.45782
1003	1	High Prob	0	Correct	376	1	6.09302	0	1.24593
1003	1	High Prob	0	Correct	377	1	6.38382	0	1.29274
1003	1	Low Prob	0	Correct	378	1	5.93897	0	1.21353
1003	1	High Prob	0	Correct	379	1	5.90694	0	1.17258
1003	1	High Prob	0	Correct	380	1	6.18952	0	1.08055
1003	1	High Prob	0	Correct	381	1	5.72033	0	1.31922
1003	1	High Prob	0	Correct	382	1	6.04909	0	1.25591
1003	1	High Prob	0	Correct	383	1	5.98083	0	1.47423
1003	1	High Prob	0	Correct	384	1	6.10291	0	1.41439
1003	1	High Prob	0	Correct	385	1	6.19552	0	1.34597
1003	1	High Prob	0	Correct	386	1	5.95051	0	1.37991
1003	1	High Prob	0	Correct	387	1	NA	0	1.38332
1003	1	High Prob	0	Correct	388	1	6.08241	0	1.46614
1003	1	High Prob	0	Correct	389	1	5.9121	0	1.34908
1003	1	High Prob	0	Correct	390	1	5.93896	0	1.29844
1003	1	High Prob	0	Correct	391	1	5.99538	0	1.26639
1003	1	High Prob	0	Correct	392	1	6.31043	0	1.22064
1003	1	High Prob	0	Correct	393	1	6.27101	0	1.33458
1003	1	High Prob	0	Correct	394	1	6.12043	0	1.2815
1003	1	High Prob	0	Correct	395	1	6.22211	0	1.4008
1003	1	High Prob	0	Correct	396	1	5.81867	0	1.40168
1003	1	High Prob	0	Correct	397	1	6.04479	0	1.31085
1003	1	Low Prob	0	Correct	398	1	6.02096	0	1.14053
1003	1	High Prob	0	Correct	399	1	6.07922	0	1.22796
1003	1	High Prob	0	Correct	400	1	6.37344	0	1.18941
1003	1	High Prob	0	Correct	401	1	6.16006	0	1.35479
1003	1	High Prob	0	Correct	402	1	6.09932	0	1.12845
1003	1	High Prob	0	Correct	403	1	6.13322	0	1.41909
1003	1	High Prob	0	Correct	404	1	5.79191	0	1.40943
1003	1	High Prob	0	Correct	405	1	5.73561	0	1.46411
1003	1	High Prob	0	Correct	406	1	6.08317	0	1.40546
1003	1	High Prob	0	Correct	407	1	NA	0	1.36392
1003	1	High Prob	0	Correct	408	1	6.1104	0	1.35879
1003	1	High Prob	0	Correct	409	1	6.18881	0	1.33845
1003	1	High Prob	0	Correct	410	1	6.32907	0	1.27442
1003	1	High Prob	0	Correct	411	1	6.12119	0	1.26926
1003	1	High Prob	0	Wrong	412	0	6.00652	0	1.29332
1003	1	High Prob	0	Correct	413	1	6.05164	1	1.33459
1003	1	High Prob	0	Correct	414	1	6.13308	0	1.23348
1003	1	High Prob	0	Correct	415	1	6.16029	0	1.38376
1003	1	High Prob	0	Correct	416	1	5.90158	0	1.38823
1003	1	High Prob	0	Correct	417	1	6.08605	0	1.41515
1003	1	High Prob	0	Correct	418	1	5.84949	0	1.39234
1003	1	High Prob	0	Correct	419	1	5.65756	0	1.35367
1003	1	High Prob	0	Correct	420	1	6.19398	0	1.3564
1003	1	High Prob	0	Correct	421	1	6.10747	0	1.33756
1003	1	High Prob	0	Correct	422	1	5.84625	0	1.30295
1003	1	High Prob	0	Correct	423	1	6.38571	0	1.29438
1003	1	Low Prob	0	Correct	424	1	5.75156	0	1.33948
1003	1	High Prob	0	Correct	425	1	6.40591	0	1.34716
1003	1	High Prob	0	Correct	426	1	5.80548	0	1.344
1003	1	Low Prob	0	Correct	427	1	5.93888	0	1.35609
1003	1	High Prob	0	Correct	428	1	5.79171	0	1.12456
1003	1	High Prob	0	Correct	429	1	6.09043	0	1.12958
1003	1	High Prob	0	Correct	430	1	5.80812	0	1.12985
1003	1	High Prob	0	Correct	431	1	6.00231	0	1.34531
1003	1	High Prob	0	Correct	432	1	6.19252	0	1.38223
1003	1	High Prob	0	Correct	433	1	5.90935	0	1.36086
1003	1	High Prob	0	Correct	434	1	6.39783	0	1.32419
1003	1	High Prob	0	Correct	435	1	6.23688	0	1.33828
1003	1	High Prob	0	Correct	436	1	6.04971	0	1.44155
1003	1	High Prob	0	Correct	437	1	6.00649	0	1.45925
1003	1	High Prob	0	Correct	438	1	6.15022	0	1.4289
1003	1	High Prob	0	Correct	439	1	5.93725	0	1.34067
1003	1	High Prob	0	Correct	440	1	5.83156	0	1.25293
1003	1	High Prob	0	Correct	441	1	6.15756	0	1.26279
1003	1	High Prob	0	Correct	442	1	5.7504	0	1.24441
1003	1	High Prob	0	Correct	443	1	6.14631	0	1.34001
1003	1	High Prob	0	Correct	444	1	5.84958	0	1.34747
1003	1	High Prob	0	Correct	445	1	6.02218	0	1.32538
1003	1	High Prob	0	Correct	446	1	5.8027	0	1.33608
1003	1	High Prob	0	Correct	447	1	6.08038	0	1.31452
1003	1	High Prob	0	Correct	448	1	6.21588	0	1.41644
1003	1	High Prob	0	Correct	449	1	5.79112	0	1.43154
1003	1	High Prob	0	Correct	450	1	6.07167	0	1.39778
1003	1	High Prob	0	Correct	451	1	6.04209	0	1.33294
1003	1	High Prob	0	Correct	452	1	6.08415	0	1.28399
1003	1	High Prob	0	Correct	453	1	5.87	0	1.29224
1003	1	High Prob	0	Correct	454	1	5.81402	0	1.27403
1003	1	High Prob	0	Correct	455	1	5.84742	0	1.337
1003	1	Low Prob	0	Correct	456	1	6.22994	0	1.09433
1003	1	High Prob	0	Correct	457	1	5.87048	0	1.09068
1003	1	High Prob	0	Correct	458	1	5.85548	0	1.13482
1003	1	High Prob	0	Correct	459	1	6.04479	0	1.40281
1003	1	High Prob	0	Correct	460	1	5.71036	0	1.32265
1003	1	High Prob	0	Correct	461	1	5.92073	0	1.39068
1003	1	High Prob	0	Correct	462	1	6.11086	0	1.37893
1003	1	High Prob	0	Correct	463	1	6.09923	0	1.38993
1003	1	High Prob	0	Correct	464	1	5.8489	0	1.43125
1003	1	High Prob	0	Correct	465	1	6.12736	0	1.40302
1003	1	High Prob	0	Correct	466	1	5.8776	0	1.37805
1003	1	High Prob	0	Correct	467	1	5.79822	0	1.32467
1003	1	High Prob	0	Correct	468	1	5.70305	0	1.25188
1003	1	High Prob	0	Correct	469	1	6.08325	0	1.22681
1003	1	High Prob	0	Correct	470	1	6.2301	0	1.26067
1003	1	High Prob	0	Correct	471	1	5.81874	0	1.37694
1003	1	Low Prob	0	Correct	472	1	6.01591	0	1.33224
1003	1	High Prob	0	Correct	473	1	NA	0	1.3809
1003	1	High Prob	0	Correct	474	1	6.19456	0	1.36741
1003	1	High Prob	0	Correct	475	1	6.10353	0	1.335
1003	1	High Prob	0	Correct	476	1	5.9157	0	1.29846
1003	1	Low Prob	0	Correct	477	1	6.14606	0	1.15367
1003	1	High Prob	0	Correct	478	1	5.94259	0	1.12814
1003	1	High Prob	0	Correct	479	1	5.79603	0	1.09925
1003	1	High Prob	0	Correct	480	1	5.85518	0	1.32428
1003	1	High Prob	0	Correct	481	1	5.91986	0	1.46147
1003	1	High Prob	0	Correct	482	1	6.06006	0	1.38668
1003	1	High Prob	0	Correct	483	1	6.03665	0	1.34768
1003	1	High Prob	0	Correct	484	1	5.71877	0	1.32644
1003	1	Low Prob	0	Correct	485	1	5.90057	0	1.39472
1003	1	High Prob	0	Correct	486	1	5.86743	0	1.48908
1003	1	High Prob	0	Correct	487	1	5.649	0	1.24831
1003	1	High Prob	0	Correct	488	1	6.20935	0	1.34048
1003	1	High Prob	0	Correct	489	1	5.78931	0	1.25879
1003	1	High Prob	0	Correct	490	1	6.13301	0	1.25828
1003	1	High Prob	0	Correct	491	1	6.01516	0	1.27712
1003	1	High Prob	0	Correct	492	1	6.19087	0	1.25608
1003	1	High Prob	0	Correct	493	1	NA	0	1.27575
1003	1	High Prob	0	Correct	494	1	6.20335	0	1.35187
1003	1	High Prob	0	Correct	495	1	5.96565	0	1.43241
1003	1	High Prob	0	Correct	496	1	6.36166	0	1.42476
1003	1	Low Prob	0	Correct	497	1	5.74705	0	1.15067
1003	1	High Prob	0	Correct	498	1	5.99649	0	1.21686
1003	1	High Prob	0	Correct	499	1	5.77662	0	1.21375
1003	1	High Prob	0	Correct	500	1	5.91005	0	1.41387
1003	1	High Prob	0	Correct	501	1	5.65869	0	1.44724
1003	1	High Prob	0	Correct	502	1	5.64958	0	1.35254
1003	1	High Prob	0	Correct	503	1	6.18527	0	1.33843
1003	1	High Prob	0	Correct	504	1	6.0519	0	1.30955
1003	1	High Prob	0	Correct	505	1	5.98383	0	1.33534
1003	1	High Prob	0	Correct	506	1	6.17452	0	1.34019
1003	1	High Prob	0	Correct	507	1	6.38417	0	1.3244
1003	1	High Prob	0	Correct	508	1	6.39979	0	1.32025
1003	1	High Prob	0	Correct	509	1	5.74471	0	1.2767
1003	1	Low Prob	0	Correct	510	1	6.0192	0	1.29681
1003	1	High Prob	0	Correct	511	1	6.06833	0	1.26418
1003	1	High Prob	0	Correct	512	1	5.76617	0	1.31062
1003	1	High Prob	0	Correct	513	1	6.0482	0	1.30033
1003	1	High Prob	0	Wrong	514	0	5.76035	0	1.13091
1003	1	High Prob	0	Correct	515	1	6.13883	1	1.28951
1003	1	High Prob	0	Correct	516	1	6.1097	0	1.24401
1003	1	High Prob	0	Correct	517	1	6.35427	0	1.3911
1003	1	High Prob	0	Correct	518	1	6.2285	0	1.37972
1003	1	High Prob	0	Correct	519	1	6.08614	0	1.45747
1003	1	High Prob	0	Correct	520	1	6.07558	0	1.44139
1003	1	High Prob	0	Correct	521	1	5.93623	0	1.41031
1003	1	Low Prob	0	Correct	522	1	5.97265	0	1.26489
1003	1	High Prob	0	Correct	523	1	6.11359	0	1.2959
1003	1	High Prob	0	Correct	524	1	6.08827	0	1.26209
1003	1	High Prob	0	Correct	525	1	5.86379	0	1.24583
1003	1	High Prob	0	Correct	526	1	6.0033	0	1.26239
1003	1	High Prob	0	Correct	527	1	5.77298	0	1.36166
1003	1	High Prob	0	Correct	528	1	6.03918	0	1.33882
1003	1	High Prob	0	Correct	529	1	5.98553	0	1.42596
1003	1	High Prob	0	Correct	530	1	6.11583	0	1.40138
1003	1	Low Prob	0	Correct	531	1	5.84557	0	1.1426
1003	1	High Prob	0	Correct	532	1	5.94827	0	1.20732
1003	1	Low Prob	0	Correct	533	1	6.06486	0	1.38917
1003	1	High Prob	0	Correct	534	1	5.74471	0	1.24058
1003	1	High Prob	0	Correct	535	1	6.24072	0	1.33664
1003	1	High Prob	0	Correct	536	1	6.39352	0	1.30086
1003	1	High Prob	0	Correct	537	1	6.03867	0	1.27666
1003	1	High Prob	0	Correct	538	1	5.96459	0	1.33276
1003	1	High Prob	0	Correct	539	1	5.80147	0	1.32134
1003	1	High Prob	0	Correct	540	1	5.82541	0	1.20692
1003	1	Low Prob	0	Correct	541	1	5.85846	0	1.13695
1003	1	High Prob	0	Correct	542	1	5.80803	0	1.10749
1003	1	High Prob	0	Correct	543	1	5.85307	0	1.03059
1003	1	Low Prob	0	Correct	544	1	6.1506	0	1.05727
1003	1	High Prob	0	Correct	545	1	5.76539	0	0.964477
1003	1	High Prob	0	Correct	546	1	5.82041	0	0.905022
1003	1	High Prob	0	Correct	547	1	6.05077	0	1.40843
1003	1	Low Prob	0	Correct	548	1	5.98785	0	1.35626
1003	1	High Prob	0	Correct	549	1	6.08063	0	1.42018
1003	1	Low Prob	0	Correct	550	1	5.7257	0	1.20305
1003	1	Low Prob	0	Correct	551	1	5.84475	0	1.14428
1003	1	Low Prob	0	Correct	552	1	5.75174	0	1.02982
1003	1	High Prob	0	Correct	553	1	5.74556	0	0.794623
1003	1	High Prob	0	Correct	554	1	5.74799	0	1.09582
1003	1	High Prob	0	Correct	555	1	6.0216	0	1.45139
1003	1	Low Prob	0	Correct	556	1	5.73322	0	0.745778
1003	1	High Prob	0	Correct	557	1	5.81616	0	0.974955
1003	1	High Prob	0	Correct	558	1	6.01394	0	1.23051
1003	1	High Prob	0	Wrong	559	0	6.01564	0	1.7719
1003	1	High Prob	0	Correct	560	1	6.13231	1	1.60813
1003	1	High Prob	0	Correct	561	1	5.88948	0	1.2431
1003	1	High Prob	0	Correct	562	1	5.90243	0	1.3574
1003	1	High Prob	0	Correct	563	1	6.11376	0	1.57529
1003	1	High Prob	0	Correct	564	1	6.12397	0	1.5391
1003	1	High Prob	0	Wrong	565	0	NA	0	1.44619
1003	1	High Prob	0	Correct	566	1	6.18372	1	1.40552
1003	1	Low Prob	0	Correct	567	1	6.36338	0	1.50648
1003	1	High Prob	0	Correct	568	1	5.98205	0	1.2056
1003	1	High Prob	0	Correct	569	1	5.729	0	1.27503
1003	1	High Prob	0	Correct	570	1	5.95167	0	1.44387
1003	1	High Prob	0	Correct	571	1	6.20609	0	1.19679
1003	1	Low Prob	0	Correct	572	1	6.07568	0	1.33833
1003	1	Low Prob	0	Correct	573	1	6.19145	0	1.25415
1003	1	High Prob	0	Correct	574	1	5.92406	0	1.25572
1003	1	High Prob	0	Correct	575	1	6.29529	0	1.14627
1003	1	Low Prob	0	Correct	576	1	6.31605	0	1.05325
1003	1	Low Prob	0	Correct	577	1	6.37008	0	1.35708
1003	1	High Prob	0	Correct	578	1	5.80956	0	1.31742
1003	1	Low Prob	0	Correct	579	1	5.88303	0	1.33844
1003	1	High Prob	0	Correct	580	1	5.76718	0	1.45035
1003	1	High Prob	0	Correct	581	1	5.93931	0	1.15722
1003	1	High Prob	0	Correct	582	1	5.79224	0	1.14297
1003	1	High Prob	0	Correct	583	1	5.95534	0	1.09439
1003	1	Low Prob	0	Correct	584	1	6.08944	0	1.06748
1003	1	High Prob	0	Correct	585	1	5.96752	0	1.04301
1003	1	High Prob	0	Correct	586	1	6.01603	0	0.960057
1003	1	High Prob	0	Correct	587	1	6.40798	0	1.38594
1003	1	Low Prob	0	Correct	588	1	5.86194	0	1.32518
1003	1	Low Prob	0	Correct	589	1	5.96643	0	0.898595
1003	1	High Prob	0	Correct	590	1	5.72197	0	0.844705
1003	1	High Prob	0	Correct	591	1	5.72413	0	1.17986
1003	1	High Prob	0	Correct	592	1	6.29324	0	1.29886
1003	1	High Prob	0	Correct	593	1	5.76325	0	1.70911
1003	1	High Prob	0	Correct	594	1	6.05071	0	1.58869
1003	1	High Prob	0	Correct	595	1	6.26987	0	1.29393
1003	1	Low Prob	0	Correct	596	1	NA	0	1.01752
1003	1	High Prob	0	Correct	597	1	5.99619	0	0.943807
1003	1	High Prob	0	Correct	598	1	5.73859	0	1.0666
1003	1	High Prob	0	Correct	599	1	6.07603	0	1.25016
1003	1	High Prob	0	Correct	600	1	5.99822	0	1.60045
1003	1	High Prob	0	Correct	601	1	6.03766	0	1.31362
1003	1	High Prob	0	Correct	602	1	6.05669	0	1.46571
1003	1	High Prob	0	Correct	603	1	5.83773	0	1.24744
1003	1	High Prob	0	Correct	604	1	5.85331	0	1.49145
1003	1	High Prob	0	Correct	605	1	NA	0	1.52667
1003	1	High Prob	0	Correct	606	1	5.867	0	1.4533
1003	1	High Prob	0	Correct	607	1	5.79876	0	1.49931
1003	1	High Prob	0	Correct	608	1	5.62746	0	1.37221
1003	1	High Prob	0	Correct	609	1	5.76202	0	1.19357
1003	1	High Prob	0	Correct	610	1	5.64923	0	1.23661
1003	1	High Prob	0	Correct	611	1	5.928	0	1.23259
1003	1	High Prob	0	Correct	612	1	NA	0	1.28362
1003	1	High Prob	0	Correct	613	1	5.83355	0	1.30939
1003	1	High Prob	0	Correct	614	1	5.81988	0	1.33461
1003	1	High Prob	0	Correct	615	1	5.85315	0	1.27323
1003	1	High Prob	0	Correct	616	1	6.11597	0	1.4575
1003	1	High Prob	0	Correct	617	1	5.83407	0	1.44614
1003	1	High Prob	0	Correct	618	1	5.83812	0	1.44382
1003	1	High Prob	0	Correct	619	1	5.76996	0	1.4526
1003	1	High Prob	0	Correct	620	1	5.90964	0	1.34652
1003	1	High Prob	0	Correct	621	1	5.58612	0	1.24574
1003	1	Low Prob	0	Correct	622	1	5.86004	0	1.21187
1003	1	Low Prob	0	Correct	623	1	5.88998	0	1.29202
1003	1	Low Prob	0	Correct	624	1	5.99689	0	1.33205
1003	1	High Prob	0	Correct	625	1	6.31866	0	1.27518
1003	1	High Prob	0	Wrong	626	0	6.03442	0	1.09584
1003	1	Low Prob	0	Correct	627	1	5.7157	1	1.14561
1003	1	High Prob	0	Correct	628	1	6.08296	0	1.09405
1003	1	High Prob	0	Correct	629	1	6.09972	0	1.00167
1003	1	High Prob	0	Correct	630	1	5.78423	0	1.38668
1003	1	High Prob	0	Correct	631	1	6.08942	0	1.31837
1003	1	High Prob	0	Correct	632	1	5.87088	0	1.44344
1003	1	High Prob	0	Correct	633	1	5.97963	0	1.41139
1003	1	High Prob	0	Correct	634	1	6.00803	0	1.42951
1003	1	High Prob	0	Correct	635	1	5.99514	0	1.33431
1003	1	High Prob	0	Correct	636	1	6.01154	0	1.47704
1003	1	High Prob	0	Correct	637	1	5.92113	0	1.39338
1003	1	High Prob	0	Correct	638	1	NA	0	1.31228
1003	1	Low Prob	0	Correct	639	1	6.06443	0	1.12751
1003	1	High Prob	0	Correct	640	1	5.75673	0	1.21716
1003	1	High Prob	0	Correct	641	1	6.06931	0	1.16694
1003	1	High Prob	0	Correct	642	1	5.69633	0	1.11404
1003	1	High Prob	0	Correct	643	1	6.07568	0	1.34087
1003	1	High Prob	0	Correct	644	1	6.1453	0	1.3083
1003	1	Low Prob	0	Correct	645	1	6.32541	0	1.36373
1003	1	High Prob	0	Correct	646	1	6.16815	0	1.39794
1003	1	High Prob	0	Correct	647	1	6.15986	0	1.40704
1003	1	High Prob	0	Correct	648	1	5.90653	0	1.18645
1003	1	High Prob	0	Correct	649	1	5.81554	0	1.27813
1003	1	High Prob	0	Correct	650	1	6.10669	0	1.27431
1003	1	High Prob	0	Correct	651	1	5.66147	0	1.17256
1003	1	High Prob	0	Correct	652	1	5.89423	0	1.32035
1003	1	High Prob	0	Correct	653	1	5.84546	0	1.30739
1003	1	High Prob	0	Correct	654	1	6.17594	0	1.36664
1003	1	High Prob	0	Correct	655	1	5.8667	0	1.48471
1003	1	Low Prob	0	Correct	656	1	5.66916	0	1.35073
1003	1	High Prob	0	Correct	657	1	5.95886	0	1.38161
1003	1	Low Prob	0	Correct	658	1	5.89328	0	1.2562
1003	1	Low Prob	0	Correct	659	1	6.11651	0	1.13135
1003	1	High Prob	0	Correct	660	1	5.90268	0	1.1685
1003	1	High Prob	0	Correct	661	1	5.75595	0	1.27986
1003	1	Low Prob	0	Correct	662	1	5.96648	0	1.17096
1003	1	High Prob	0	Correct	663	1	6.07193	0	1.31037
1003	1	Low Prob	0	Correct	664	1	5.81388	0	0.99084
1003	1	High Prob	0	Correct	665	1	5.91961	0	1.07547
1003	1	High Prob	0	Correct	666	1	5.85312	0	1.25767
1003	1	High Prob	0	Correct	667	1	5.759	0	1.32806
1003	1	Low Prob	0	Correct	668	1	6.07551	0	0.957201
1003	1	High Prob	0	Correct	669	1	5.79439	0	1.08323
1003	1	Low Prob	0	Correct	670	1	6.02706	0	1.23997
1003	1	High Prob	0	Correct	671	1	5.79672	0	1.314
1003	1	High Prob	0	Correct	672	1	6.00457	0	1.59099
1003	1	Low Prob	0	Correct	673	1	5.89708	0	1.27481
1003	1	High Prob	0	Correct	674	1	6.21597	0	1.51583
1003	1	High Prob	0	Correct	675	1	5.76648	0	1.39436
1003	1	Low Prob	0	Correct	676	1	5.85639	0	1.1099
1003	1	High Prob	0	Correct	677	1	5.84119	0	1.07678
1003	1	High Prob	0	Correct	678	1	5.81584	0	1.24675
1003	1	High Prob	0	Correct	679	1	5.81993	0	1.13525
1003	1	High Prob	0	Correct	680	1	6.25836	0	1.50985
1003	1	High Prob	0	Correct	681	1	6.05538	0	1.45285
1003	1	High Prob	0	Correct	682	1	NA	0	1.30139
1003	1	High Prob	0	Correct	683	1	5.64606	0	1.32398
1003	1	Low Prob	0	Wrong	684	0	5.97775	0	1.29081
1003	1	High Prob	0	Correct	685	1	6.20237	1	1.26963
1003	1	High Prob	0	Correct	686	1	6.10773	0	1.21117
1003	1	High Prob	0	Correct	687	1	5.81129	0	1.13974
1003	1	High Prob	0	Correct	688	1	5.74759	0	1.28688
1003	1	High Prob	0	Correct	689	1	6.15302	0	1.22142
1003	1	High Prob	0	Wrong	690	0	6.11415	0	1.45971
1003	1	High Prob	0	Correct	691	1	NA	1	1.44028
1003	1	High Prob	0	Correct	692	1	5.81231	0	1.26733
1003	1	High Prob	0	Correct	693	1	5.87423	0	1.31001
1003	1	Low Prob	0	Correct	694	1	5.8125	0	1.28209
1003	1	High Prob	0	Correct	695	1	6.07733	0	1.27767
1003	1	Low Prob	0	Correct	696	1	5.75827	0	1.10738
1003	1	High Prob	0	Correct	697	1	6.02435	0	1.51301
1003	1	Low Prob	0	Correct	698	1	5.86372	0	1.1671
1003	1	High Prob	0	Correct	699	1	5.87144	0	1.29237
1003	1	High Prob	0	Correct	700	1	5.74126	0	1.26441
1003	1	High Prob	0	Correct	701	1	5.88104	0	1.40994
1003	1	High Prob	0	Correct	702	1	5.7711	0	1.39373
1003	1	High Prob	0	Correct	703	1	5.89429	0	1.24749
1003	1	Low Prob	0	Correct	704	1	5.83971	0	1.18928
1003	1	High Prob	0	Correct	705	1	5.73357	0	1.1783
1003	1	High Prob	0	Correct	706	1	6.08173	0	1.05164
1003	1	Low Prob	0	Correct	707	1	5.91126	0	1.07778
1003	1	High Prob	0	Correct	708	1	5.74695	0	1.08288
1003	1	High Prob	0	Correct	709	1	5.97116	0	0.902104
1003	1	High Prob	0	Correct	710	1	5.90081	0	1.35897
1003	1	High Prob	0	Correct	711	1	6.11672	0	1.47483
1003	1	High Prob	0	Correct	712	1	6.16562	0	1.76497
1003	1	High Prob	0	Correct	713	1	5.82949	0	1.34552
1003	1	Low Prob	0	Correct	714	1	5.94422	0	0.953065
1003	1	High Prob	0	Correct	715	1	NA	0	0.956847
1003	1	High Prob	0	Correct	716	1	NA	0	1.15567
1003	1	Low Prob	0	Correct	717	1	6.17037	0	1.13532
1003	1	High Prob	0	Correct	718	1	6.10127	0	1.51186
1003	1	High Prob	0	Correct	719	1	6.21424	0	1.49678
1003	1	High Prob	0	Correct	720	1	5.92042	0	1.38369
1003	1	High Prob	0	Correct	721	1	5.84516	0	1.16722
1003	1	Low Prob	0	Correct	722	1	5.86614	0	1.04687
1003	1	Low Prob	0	Correct	723	1	6.10828	0	1.04618
1003	1	High Prob	0	Correct	724	1	6.05042	0	1.05308
1003	1	High Prob	0	Correct	725	1	5.85892	0	0.979352
1003	1	High Prob	0	Correct	726	1	6.07082	0	1.44716
1003	1	Low Prob	0	Correct	727	1	5.78205	0	1.36162
1003	1	High Prob	0	Correct	728	1	5.93082	0	1.48168
1003	1	High Prob	0	Correct	729	1	5.78854	0	1.4629
1003	1	Low Prob	0	Correct	730	1	6.36744	0	1.51509
1003	1	Low Prob	0	Correct	731	1	6.05443	0	1.0804
1003	1	High Prob	0	Correct	732	1	5.85227	0	1.08734
1003	1	High Prob	0	Correct	733	1	6.08077	0	1.3282
1003	1	High Prob	0	Correct	734	1	6.23987	0	1.5836
1003	1	High Prob	0	Correct	735	1	5.8216	0	1.26704
1003	1	Low Prob	0	Correct	736	1	5.89407	0	1.11252
1003	1	High Prob	0	Correct	737	1	5.87941	0	1.08796
1003	1	High Prob	0	Correct	738	1	5.8061	0	0.933254
1003	1	Low Prob	0	Correct	739	1	6.32021	0	1.08194
1003	1	Low Prob	0	Correct	740	1	5.84186	0	0.978605
1003	1	High Prob	0	Correct	741	1	5.99599	0	0.931835
1003	1	High Prob	0	Correct	742	1	5.77006	0	0.861179
1003	1	High Prob	0	Correct	743	1	6.14967	0	1.32424
1003	1	Low Prob	0	Correct	744	1	5.93127	0	1.44037
1003	1	High Prob	0	Correct	745	1	NA	0	1.51393
1003	1	High Prob	0	Correct	746	1	5.76021	0	1.47261
1003	1	High Prob	0	Correct	747	1	6.15584	0	1.62033
1003	1	High Prob	0	Correct	748	1	5.75425	0	1.05852
1003	1	High Prob	0	Correct	749	1	5.74168	0	1.01833
1003	1	High Prob	0	Correct	750	1	5.85878	0	0.997919
1003	1	High Prob	0	Correct	751	1	5.8378	0	1.25112
1003	1	High Prob	0	Correct	752	1	5.96207	0	1.53094
1003	1	High Prob	0	Correct	753	1	6.23403	0	1.29919
1003	1	High Prob	0	Correct	754	1	5.87082	0	1.53534
1003	1	High Prob	0	Correct	755	1	5.80897	0	1.48737
1003	1	High Prob	0	Correct	756	1	5.78892	0	1.39339
1003	1	High Prob	0	Correct	757	1	6.02277	0	1.38891
1003	1	High Prob	0	Correct	758	1	5.69518	0	1.43472
1003	1	High Prob	0	Correct	759	1	5.99843	0	1.46202
1003	1	High Prob	0	Correct	760	1	5.77302	0	1.20173
1003	1	Low Prob	0	Correct	761	1	5.77323	0	1.44703
1003	1	High Prob	0	Correct	762	1	6.26077	0	1.27117
1003	1	High Prob	0	Correct	763	1	6.07235	0	1.45957
1003	1	High Prob	0	Correct	764	1	6.44743	0	1.4016
1003	1	High Prob	0	Correct	765	1	5.83815	0	1.3152
1003	1	High Prob	0	Correct	766	1	5.99283	0	1.33401
1003	1	High Prob	0	Correct	767	1	6.24852	0	1.36605
1003	1	High Prob	0	Correct	768	1	5.85017	0	1.3576
1003	1	High Prob	0	Correct	769	1	6.44374	0	1.23761
1003	1	High Prob	0	Correct	770	1	6.12848	0	1.31947
1003	1	High Prob	0	Correct	771	1	5.72186	0	1.32213
1003	1	Low Prob	0	Correct	772	1	5.96151	0	1.24695
1003	1	Low Prob	0	Correct	773	1	5.80384	0	1.06479
1003	1	High Prob	0	Correct	774	1	5.98882	0	1.13352
1003	1	High Prob	0	Correct	775	1	5.95495	0	1.13172
1003	1	High Prob	0	Correct	776	1	6.36825	0	1.4184
1003	1	High Prob	0	Correct	777	1	5.89836	0	1.40454
1003	1	High Prob	0	Correct	778	1	6.01898	0	1.20954
1003	1	High Prob	0	Correct	779	1	6.0681	0	1.43712
1003	1	High Prob	0	Correct	780	1	5.76595	0	1.38482
1003	1	High Prob	0	Correct	781	1	5.91713	0	1.3642
1003	1	High Prob	0	Correct	782	1	5.99976	0	1.38477
1003	1	High Prob	0	Correct	783	1	NA	0	1.35952
1003	1	High Prob	0	Correct	784	1	6.03265	0	1.37003
1003	1	High Prob	0	Correct	785	1	6.35065	0	1.23732
1003	1	High Prob	0	Correct	786	1	6.13757	0	1.25422
1003	1	High Prob	0	Correct	787	1	5.90172	0	1.27367
1003	1	High Prob	0	Correct	788	1	6.14364	0	1.40276
1003	1	High Prob	0	Correct	789	1	6.11753	0	1.37732
1003	1	Low Prob	0	Correct	790	1	6.22743	0	1.32195
1003	1	Low Prob	0	Correct	791	1	5.9641	0	1.35883
1003	1	High Prob	0	Correct	792	1	5.89316	0	1.35612
1003	1	High Prob	0	Correct	793	1	5.75344	0	1.3327
1003	1	High Prob	0	Correct	794	1	5.75346	0	1.1071
1003	1	High Prob	0	Correct	795	1	5.85038	0	1.35265
1003	1	Low Prob	0	Correct	796	1	5.93158	0	1.12793
1003	1	High Prob	0	Correct	797	1	5.79547	0	1.00843
1003	1	High Prob	0	Correct	798	1	5.8315	0	1.14345
1003	1	High Prob	0	Correct	799	1	5.90341	0	1.33523
1003	1	High Prob	0	Correct	800	1	6.12762	0	1.27094
1003	1	High Prob	0	Correct	801	1	5.76515	0	1.34851
1003	1	High Prob	0	Correct	802	1	6.16356	0	1.45573
1003	1	High Prob	0	Correct	803	1	6.05703	0	1.36694
1003	1	High Prob	0	Correct	804	1	5.93268	0	1.46156
1003	1	High Prob	0	Correct	805	1	5.85567	0	1.48931
1003	1	High Prob	0	Correct	806	1	5.92409	0	1.38569
1003	1	High Prob	0	Correct	807	1	5.88604	0	1.35784
1003	1	High Prob	0	Correct	808	1	5.77675	0	1.25225
1003	1	High Prob	0	Correct	809	1	5.79531	0	1.17709
1003	1	Low Prob	0	Correct	810	1	5.97329	0	1.16768
1003	1	High Prob	0	Correct	811	1	5.73073	0	1.14733
1003	1	High Prob	0	Correct	812	1	6.43114	0	1.04454
1003	1	High Prob	0	Correct	813	1	5.84338	0	1.0144
1003	1	High Prob	0	Correct	814	1	5.78794	0	1.32363
1003	1	High Prob	0	Correct	815	1	6.02676	0	1.39244
1003	1	High Prob	0	Correct	816	1	5.87802	0	1.35517
1003	1	High Prob	0	Correct	817	1	5.81677	0	1.39211
1003	1	High Prob	0	Correct	818	1	5.91676	0	1.43845
1003	1	High Prob	0	Correct	819	1	5.91691	0	1.3915
1003	1	High Prob	0	Correct	820	1	5.59577	0	1.4592
1003	1	High Prob	0	Correct	821	1	5.80325	0	1.46859
1003	1	Low Prob	0	Correct	822	1	5.74746	0	1.17974
1003	1	High Prob	0	Correct	823	1	5.8583	0	1.33508
1003	1	High Prob	0	Wrong	824	0	5.81369	0	1.17218
1003	1	High Prob	0	Correct	825	1	6.24657	1	1.38853
1003	1	High Prob	0	Correct	826	1	6.25053	0	1.20896
1003	1	High Prob	0	Correct	827	1	6.01213	0	1.33364
1003	1	High Prob	0	Correct	828	1	NA	0	1.32998
1003	1	High Prob	0	Correct	829	1	5.75733	0	1.29777
1003	1	High Prob	0	Correct	830	1	5.77016	0	1.29141
1003	1	High Prob	0	Correct	831	1	5.8009	0	1.37392
1003	1	High Prob	0	Correct	832	1	5.96276	0	1.4002
1003	1	Low Prob	0	Correct	833	1	5.97639	0	1.23281
1003	1	High Prob	0	Correct	834	1	6.34808	0	1.31838
1003	1	High Prob	0	Correct	835	1	NA	0	1.29478
1003	1	High Prob	0	Correct	836	1	6.43005	0	1.29259
1003	1	High Prob	0	Correct	837	1	5.95135	0	1.31335
1003	1	High Prob	0	Correct	838	1	6.40964	0	1.29578
1003	1	High Prob	0	Correct	839	1	5.72488	0	1.28893
1003	1	High Prob	0	Correct	840	1	6.3011	0	1.34075
1003	1	High Prob	0	Correct	841	1	5.8837	0	1.38761
1003	1	High Prob	0	Correct	842	1	5.94495	0	1.39626
1003	1	Low Prob	0	Correct	843	1	5.6462	0	1.10871
1003	1	High Prob	0	Correct	844	1	5.74489	0	1.11205
1003	1	Low Prob	0	Correct	845	1	5.90074	0	1.19079
1003	1	Low Prob	0	Correct	846	1	5.71488	0	0.992612
1003	1	High Prob	0	Correct	847	1	5.75597	0	1.03036
1003	1	High Prob	0	Correct	848	1	6.28067	0	1.28749
1003	1	High Prob	0	Correct	849	1	5.79155	0	1.24482
1003	1	High Prob	0	Correct	850	1	5.80978	0	1.49911
1003	1	High Prob	0	Correct	851	1	6.12011	0	1.59302
1003	1	High Prob	0	Correct	852	1	5.94452	0	1.37299
1003	1	Low Prob	0	Correct	853	1	5.72694	0	1.38471
1003	1	High Prob	0	Correct	854	1	5.98577	0	1.41566
1003	1	Low Prob	0	Correct	855	1	5.74661	0	1.15683
1003	1	High Prob	0	Correct	856	1	5.95021	0	1.30234
1003	1	Low Prob	0	Correct	857	1	5.74045	0	1.05609
1003	1	High Prob	0	Correct	858	1	5.64159	0	1.18157
1003	1	High Prob	0	Correct	859	1	5.58066	0	1.30413
1003	1	High Prob	0	Correct	860	1	5.70832	0	1.29006
1003	1	High Prob	0	Correct	861	1	5.84084	0	1.41372
1003	1	High Prob	0	Correct	862	1	5.97494	0	1.49812
1003	1	High Prob	0	Correct	863	1	5.72636	0	1.20263
1003	1	High Prob	0	Correct	864	1	5.86241	0	1.24463
1003	1	High Prob	0	Correct	865	1	5.90885	0	1.44533
1003	1	High Prob	0	Correct	866	1	6.00224	0	1.40642
1003	1	High Prob	0	Correct	867	1	6.10712	0	1.37542
1003	1	High Prob	0	Correct	868	1	5.92359	0	1.49964
1003	1	High Prob	0	Correct	869	1	5.79849	0	1.21228
1003	1	High Prob	0	Correct	870	1	5.70328	0	1.26026
1003	1	High Prob	0	Correct	871	1	5.63685	0	1.32111
1003	1	High Prob	0	Correct	872	1	5.92062	0	1.30846
1003	1	High Prob	0	Correct	873	1	6.11958	0	1.37626
1003	1	Low Prob	0	Correct	874	1	6.32696	0	1.41123
1003	1	High Prob	0	Correct	875	1	5.71745	0	1.36354
1003	1	High Prob	0	Correct	876	1	5.77724	0	1.34673
1003	1	High Prob	0	Correct	877	1	6.20844	0	1.44161
1003	1	High Prob	0	Correct	878	1	5.86448	0	1.20388
1003	1	High Prob	0	Correct	879	1	6.28972	0	1.27178
1003	1	High Prob	0	Correct	880	1	5.66442	0	1.28116
1003	1	High Prob	0	Correct	881	1	5.95015	0	1.25806
1003	1	High Prob	0	Correct	882	1	5.95892	0	1.34977
1003	1	High Prob	0	Correct	883	1	6.00777	0	1.42406
1003	1	High Prob	0	Correct	884	1	5.56565	0	1.35942
1003	1	High Prob	0	Correct	885	1	6.0731	0	1.37286
1003	1	High Prob	0	Correct	886	1	6.0853	0	1.35903
1003	1	High Prob	0	Correct	887	1	5.60125	0	1.34513
1003	1	High Prob	0	Correct	888	1	5.86025	0	1.32909
1003	1	Low Prob	0	Correct	889	1	5.76683	0	1.16493
1003	1	High Prob	0	Correct	890	1	5.65454	0	1.32906
1003	1	High Prob	0	Correct	891	1	5.72017	0	1.13081
1003	1	High Prob	0	Wrong	892	0	5.75483	0	1.28445
1003	1	High Prob	0	Correct	893	1	6.11302	1	1.13138
1003	1	High Prob	0	Correct	894	1	6.32169	0	1.39334
1003	1	High Prob	0	Correct	895	1	5.94322	0	1.33463
1003	1	Low Prob	0	Correct	896	1	6.02883	0	1.03579
1003	1	High Prob	0	Correct	897	1	5.89515	0	1.18371
1003	1	High Prob	0	Correct	898	1	5.74937	0	1.14165
1003	1	High Prob	0	Correct	899	1	5.93675	0	1.46075
1003	1	High Prob	0	Correct	900	1	5.87138	0	1.36723
1003	1	High Prob	0	Correct	901	1	6.15168	0	1.37802
1003	1	High Prob	0	Correct	902	1	5.89033	0	1.45335
1003	1	High Prob	0	Wrong	903	0	6.05499	0	1.45724
1003	1	High Prob	0	Correct	904	1	5.87606	1	1.33828
1003	1	High Prob	0	Correct	905	1	6.25577	0	1.32917
1003	1	High Prob	0	Correct	906	1	NA	0	1.32513
1003	1	High Prob	0	Correct	907	1	5.80659	0	1.32155
1003	1	High Prob	0	Correct	908	1	5.89678	0	1.17134
1003	1	High Prob	0	Correct	909	1	5.92041	0	1.27284
1003	1	High Prob	0	Correct	910	1	5.91518	0	1.24925
1003	1	High Prob	0	Correct	911	1	5.71927	0	1.38886
1003	1	High Prob	0	Correct	912	1	5.76014	0	1.36244
1003	1	High Prob	0	Correct	913	1	5.92275	0	1.37361
1003	1	High Prob	0	Correct	914	1	5.80362	0	1.40707
1003	1	High Prob	0	Correct	915	1	6.41817	0	1.41416
1003	1	High Prob	0	Correct	916	1	6.07671	0	1.34249
1003	1	High Prob	0	Correct	917	1	6.05202	0	1.31646
1003	1	High Prob	0	Correct	918	1	6.13335	0	1.32838
1003	1	High Prob	0	Correct	919	1	5.72912	0	1.33299
1003	1	High Prob	0	Correct	920	1	6.03172	0	1.23071
1003	1	High Prob	0	Correct	921	1	6.17479	0	1.28701
1003	1	High Prob	0	Correct	922	1	5.73847	0	1.28305
1003	1	High Prob	0	Correct	923	1	5.68804	0	1.36365
1003	1	High Prob	0	Correct	924	1	5.73139	0	1.34357
1003	1	Low Prob	0	Correct	925	1	NA	0	1.10095
1003	1	High Prob	0	Correct	926	1	5.82343	0	1.09757
1003	1	High Prob	0	Correct	927	1	5.89579	0	1.15768
1003	1	High Prob	0	Correct	928	1	5.82965	0	1.13968
1003	1	High Prob	0	Correct	929	1	6.08128	0	1.40867
1003	1	High Prob	0	Correct	930	1	5.88324	0	1.41167
1003	1	Low Prob	0	Correct	931	1	5.76732	0	1.3537
1003	1	High Prob	0	Correct	932	1	5.92356	0	1.35306
1003	1	High Prob	0	Correct	933	1	NA	0	1.33241
1003	1	High Prob	0	Correct	934	1	5.80284	0	1.15663
1003	1	High Prob	0	Correct	935	1	5.68105	0	1.17626
1003	1	High Prob	0	Correct	936	1	6.21589	0	1.24979
1003	1	High Prob	0	Correct	937	1	5.77267	0	1.19216
1003	1	High Prob	0	Correct	938	1	6.01968	0	1.37281
1003	1	High Prob	0	Correct	939	1	6.16987	0	1.3822
1003	1	High Prob	0	Correct	940	1	6.11409	0	1.46948
1003	1	High Prob	0	Correct	941	1	5.92673	0	1.45665
1003	1	High Prob	0	Correct	942	1	6.09345	0	1.4416
1003	1	High Prob	0	Correct	943	1	6.42055	0	1.34495
1003	1	High Prob	0	Correct	944	1	5.7527	0	1.35397
1003	1	High Prob	0	Correct	945	1	5.92729	0	1.32823
1003	1	High Prob	0	Correct	946	1	6.29748	0	1.23391
1003	1	Low Prob	0	Correct	947	1	5.96765	0	1.41423
1003	1	High Prob	0	Correct	948	1	5.94535	0	1.41645
1003	1	Low Prob	0	Correct	949	1	5.80327	0	1.12452
1003	1	High Prob	0	Correct	950	1	NA	0	1.13002
1003	1	High Prob	0	Correct	951	1	5.83528	0	1.18614
1003	1	High Prob	0	Correct	952	1	5.87925	0	1.29352
1003	1	High Prob	0	Correct	953	1	6.10536	0	1.36108
1003	1	High Prob	0	Correct	954	1	5.75891	0	1.31889
1003	1	Low Prob	0	Correct	955	1	5.84372	0	1.01917
1003	1	High Prob	0	Correct	956	1	5.7443	0	1.11055
1003	1	High Prob	0	Correct	957	1	5.98932	0	1.16186
1003	1	Low Prob	0	Correct	958	1	6.07728	0	1.43417
1003	1	High Prob	0	Correct	959	1	5.9641	0	1.38726
1003	1	High Prob	0	Correct	960	1	5.90438	0	1.27177
1004	1	High Prob	0	Correct	3	1	5.76956	0	1.45936
1004	1	Low Prob	0	Correct	4	1	5.75716	0	1.05996
1004	1	High Prob	0	Correct	5	1	5.88188	0	1.37843
1004	1	High Prob	0	Correct	6	1	5.87833	0	1.15752
1004	1	High Prob	0	Correct	7	1	5.60554	0	1.37216
1004	1	High Prob	0	Correct	8	1	5.60586	0	1.40759
1004	1	Low Prob	0	Correct	9	1	5.59127	0	1.15664
1004	1	Low Prob	0	Correct	10	1	5.8114	0	1.00038
1004	1	Low Prob	0	Correct	11	1	5.86787	0	1.15513
1004	1	High Prob	0	Wrong	12	0	5.80584	0	1.16426
1004	1	Low Prob	0	Correct	13	1	6.15197	1	1.30638
1004	1	High Prob	0	Wrong	14	0	NA	0	1.52408
1004	1	High Prob	0	Correct	15	1	NA	1	1.50565
1004	1	High Prob	0	Correct	16	1	5.62677	0	1.07457
1004	1	High Prob	0	Correct	17	1	NA	0	1.11926
1004	1	High Prob	0	Correct	18	1	6.06667	0	1.29425
1004	1	High Prob	0	Correct	19	1	5.60776	0	1.42714
1004	1	High Prob	0	Correct	20	1	5.71236	0	1.00984
1004	1	High Prob	0	Correct	21	1	5.99471	0	1.22199
1004	1	High Prob	0	Correct	22	1	5.88057	0	1.17268
1004	1	Low Prob	0	Correct	23	1	6.10213	0	1.5495
1004	1	High Prob	0	Correct	24	1	5.81747	0	1.3973
1004	1	High Prob	0	Correct	25	1	5.74785	0	1.40485
1004	1	High Prob	0	Correct	26	1	5.95129	0	1.16426
1004	1	High Prob	0	Correct	27	1	NA	0	1.38324
1004	1	High Prob	0	Correct	28	1	5.62648	0	1.31326
1004	1	High Prob	0	Wrong	29	0	5.77998	0	1.36797
1004	1	High Prob	0	Correct	30	1	5.98593	1	1.45139
1004	1	High Prob	0	Correct	31	1	5.83828	0	1.32785
1004	1	High Prob	0	Correct	32	1	6.10156	0	1.11636
1004	1	High Prob	0	Correct	33	1	5.97624	0	1.36842
1004	1	High Prob	0	Correct	34	1	5.73446	0	1.1599
1004	1	High Prob	0	Correct	35	1	6.10932	0	1.23385
1004	1	High Prob	0	Correct	36	1	5.85437	0	1.2958
1004	1	High Prob	0	Correct	37	1	5.68871	0	1.33362
1004	1	High Prob	0	Correct	38	1	5.86608	0	1.36002
1004	1	High Prob	0	Correct	39	1	5.80993	0	1.2562
1004	1	High Prob	0	Correct	40	1	5.82	0	1.40741
1004	1	High Prob	0	Correct	41	1	5.89262	0	1.56449
1004	1	High Prob	0	Correct	42	1	5.75273	0	1.35498
1004	1	High Prob	0	Correct	43	1	5.87812	0	1.37958
1004	1	High Prob	0	Correct	44	1	6.00596	0	1.26319
1004	1	High Prob	0	Correct	45	1	5.80688	0	1.36052
1004	1	High Prob	0	Correct	46	1	5.76813	0	1.22919
1004	1	Low Prob	0	Correct	47	1	5.7683	0	1.29232
1004	1	High Prob	0	Correct	48	1	5.64208	0	1.30027
1004	1	High Prob	0	Correct	49	1	5.92278	0	1.35971
1004	1	High Prob	0	Correct	50	1	6.13009	0	1.51869
1004	1	High Prob	0	Correct	51	1	5.84702	0	1.10374
1004	1	High Prob	0	Correct	52	1	5.91769	0	1.36813
1004	1	High Prob	0	Correct	53	1	5.75445	0	1.09483
1004	1	High Prob	0	Correct	54	1	5.72245	0	1.01028
1004	1	Low Prob	0	Wrong	55	0	5.65031	0	1.16405
1004	1	High Prob	0	Correct	56	1	6.10428	1	1.39064
1004	1	High Prob	0	Correct	57	1	5.81851	0	1.30004
1004	1	High Prob	0	Wrong	58	0	5.66934	0	1.32269
1004	1	Low Prob	0	Correct	59	1	NA	1	1.39278
1004	1	High Prob	0	Correct	60	1	5.48861	0	1.46164
1004	1	High Prob	0	Correct	61	1	5.94878	0	1.41867
1004	1	High Prob	0	Correct	62	1	5.94218	0	1.38034
1004	1	High Prob	0	Correct	63	1	5.75184	0	1.43156
1004	1	High Prob	0	Correct	64	1	6.15018	0	1.32475
1004	1	Low Prob	0	Correct	65	1	5.72653	0	1.24682
1004	1	High Prob	0	Correct	66	1	5.76074	0	1.20094
1004	1	High Prob	0	Correct	67	1	6.08597	0	1.27797
1004	1	High Prob	0	Correct	68	1	5.92169	0	1.05591
1004	1	High Prob	0	Correct	69	1	5.78409	0	1.01952
1004	1	High Prob	0	Wrong	70	0	5.48539	0	1.08484
1004	1	High Prob	0	Correct	71	1	6.06029	1	1.42268
1004	1	High Prob	0	Correct	72	1	6.00772	0	1.29733
1004	1	High Prob	0	Correct	73	1	6.0241	0	1.44008
1004	1	High Prob	0	Correct	74	1	5.76199	0	1.42638
1004	1	High Prob	0	Correct	75	1	5.68367	0	1.40481
1004	1	High Prob	0	Correct	76	1	5.9119	0	1.21823
1004	1	High Prob	0	Correct	77	1	5.74773	0	1.18906
1004	1	High Prob	0	Correct	78	1	5.5767	0	1.18616
1004	1	High Prob	0	Correct	79	1	5.6799	0	1.43251
1004	1	High Prob	0	Correct	80	1	5.73753	0	1.33352
1004	1	High Prob	0	Wrong	81	0	5.95323	0	1.25667
1004	1	High Prob	0	Correct	82	1	5.90911	1	1.26024
1004	1	High Prob	0	Correct	83	1	5.60001	0	1.24707
1004	1	Low Prob	0	Correct	84	1	5.82448	0	1.40132
1004	1	Low Prob	0	Correct	85	1	5.59798	0	1.41813
1004	1	High Prob	0	Correct	86	1	5.76801	0	1.22941
1004	1	High Prob	0	Correct	87	1	5.6559	0	1.39686
1004	1	High Prob	0	Correct	88	1	5.91708	0	1.2682
1004	1	High Prob	0	Correct	89	1	5.85623	0	1.23032
1004	1	High Prob	0	Correct	90	1	5.76867	0	1.2434
1004	1	High Prob	0	Correct	91	1	5.64959	0	1.51056
1004	1	High Prob	0	Correct	92	1	6.08107	0	1.3502
1004	1	High Prob	0	Correct	93	1	5.73308	0	1.36934
1004	1	High Prob	0	Correct	94	1	5.70909	0	1.36774
1004	1	High Prob	0	Correct	95	1	NA	0	1.39691
1004	1	High Prob	0	Correct	96	1	5.83999	0	1.2656
1004	1	High Prob	0	Correct	97	1	5.49369	0	1.30714
1004	1	Low Prob	0	Correct	98	1	5.75742	0	1.17354
1004	1	High Prob	0	Correct	99	1	5.97775	0	1.38417
1004	1	High Prob	0	Correct	100	1	5.66965	0	1.25908
1004	1	High Prob	0	Correct	101	1	5.80908	0	1.37771
1004	1	High Prob	0	Correct	102	1	5.80726	0	1.32279
1004	1	High Prob	0	Correct	103	1	5.6907	0	1.32127
1004	1	High Prob	0	Correct	104	1	5.80351	0	1.3605
1004	1	High Prob	0	Correct	105	1	5.62342	0	1.17277
1004	1	High Prob	0	Correct	106	1	5.62373	0	1.23523
1004	1	High Prob	0	Correct	107	1	6.13754	0	1.22048
1004	1	High Prob	0	Correct	108	1	5.85115	0	1.08734
1004	1	Low Prob	0	Correct	109	1	5.83203	0	1.05595
1004	1	High Prob	0	Correct	110	1	5.84766	0	1.35628
1004	1	High Prob	0	Correct	111	1	5.80443	0	1.16641
1004	1	High Prob	0	Correct	112	1	5.58782	0	1.43645
1004	1	High Prob	0	Correct	113	1	5.66017	0	1.42052
1004	1	High Prob	0	Correct	114	1	6.0176	0	1.32473
1004	1	High Prob	0	Correct	115	1	5.56582	0	1.36025
1004	1	High Prob	0	Correct	116	1	5.52938	0	1.25121
1004	1	High Prob	0	Correct	117	1	5.82523	0	1.1049
1004	1	High Prob	0	Correct	118	1	5.65641	0	1.12975
1004	1	High Prob	0	Correct	119	1	6.015	0	1.30472
1004	1	High Prob	0	Correct	120	1	5.85285	0	1.23298
1004	1	High Prob	0	Correct	121	1	5.75298	0	1.38878
1004	1	High Prob	0	Correct	122	1	5.6388	0	1.11612
1004	1	High Prob	0	Correct	123	1	5.79052	0	1.33801
1004	1	High Prob	0	Correct	124	1	5.81475	0	1.28956
1004	1	High Prob	0	Correct	125	1	5.53178	0	1.12871
1004	1	High Prob	0	Correct	126	1	5.58843	0	0.980214
1004	1	Low Prob	0	Wrong	127	0	5.83287	0	1.14637
1004	1	High Prob	0	Correct	128	1	5.98323	1	1.4371
1004	1	Low Prob	0	Correct	129	1	6.0017	0	1.39762
1004	1	High Prob	0	Correct	130	1	NA	0	1.26545
1004	1	High Prob	0	Correct	131	1	5.57936	0	1.25974
1004	1	High Prob	0	Correct	132	1	5.73969	0	0.976706
1004	1	High Prob	0	Correct	133	1	5.86848	0	1.05905
1004	1	High Prob	0	Correct	134	1	5.84758	0	1.15839
1004	1	High Prob	0	Correct	135	1	5.74226	0	1.30158
1004	1	High Prob	0	Correct	136	1	5.85359	0	1.41532
1004	1	High Prob	0	Wrong	137	0	5.5955	0	1.53733
1004	1	Low Prob	0	Correct	138	1	5.97441	1	1.61288
1004	1	High Prob	0	Correct	139	1	5.73211	0	1.57079
1004	1	High Prob	0	Correct	140	1	5.96445	0	1.22453
1004	1	High Prob	0	Correct	141	1	5.60113	0	1.27626
1004	1	High Prob	0	Correct	142	1	6.06555	0	1.18587
1004	1	High Prob	0	Correct	143	1	5.91572	0	1.10532
1004	1	High Prob	0	Correct	144	1	5.88292	0	1.06963
1004	1	High Prob	0	Correct	145	1	5.62613	0	0.990179
1004	1	High Prob	0	Correct	146	1	5.61906	0	0.946143
1004	1	Low Prob	0	Correct	147	1	6.00064	0	1.30054
1004	1	High Prob	0	Correct	148	1	5.72498	0	1.43246
1004	1	High Prob	0	Correct	149	1	5.86681	0	1.4593
1004	1	High Prob	0	Correct	150	1	5.84014	0	1.23658
1004	1	High Prob	0	Correct	151	1	5.73402	0	1.12615
1004	1	Low Prob	0	Correct	152	1	5.81685	0	0.893759
1004	1	High Prob	0	Correct	153	1	5.79691	0	1.00256
1004	1	High Prob	0	Correct	154	1	5.85598	0	0.981478
1004	1	High Prob	0	Correct	155	1	6.0065	0	1.57747
1004	1	High Prob	0	Correct	156	1	5.75825	0	1.38085
1004	1	High Prob	0	Correct	157	1	5.53277	0	0.892926
1004	1	High Prob	0	Correct	158	1	5.73513	0	1.37161
1004	1	Low Prob	0	Correct	159	1	5.86432	0	1.4144
1004	1	High Prob	0	Correct	160	1	5.77134	0	1.00594
1004	1	High Prob	0	Correct	161	1	6.05212	0	0.796377
1004	1	Low Prob	0	Correct	162	1	6.05221	0	1.15437
1004	1	High Prob	0	Correct	163	1	5.58016	0	1.20304
1004	1	High Prob	0	Correct	164	1	5.62454	0	1.47811
1004	1	Low Prob	0	Correct	165	1	5.64617	0	1.55985
1004	1	High Prob	0	Correct	166	1	5.77013	0	1.69832
1004	1	Low Prob	0	Correct	167	1	5.83074	0	1.4458
1004	1	Low Prob	0	Correct	168	1	5.71044	0	1.31537
1004	1	High Prob	0	Correct	169	1	5.63741	0	1.26037
1004	1	High Prob	0	Correct	170	1	5.66565	0	1.17506
1004	1	High Prob	0	Correct	171	1	5.85259	0	0.961111
1004	1	Low Prob	0	Correct	172	1	NA	0	1.22532
1004	1	High Prob	0	Correct	173	1	5.98536	0	1.26839
1004	1	High Prob	0	Wrong	174	0	5.86063	0	1.41999
1004	1	Low Prob	0	Correct	175	1	5.96528	1	1.50536
1004	1	High Prob	0	Correct	176	1	6.00892	0	1.53737
1004	1	High Prob	0	Correct	177	1	5.76136	0	1.37167
1004	1	Low Prob	0	Correct	178	1	5.77398	0	1.40047
1004	1	High Prob	0	Correct	179	1	5.72968	0	1.0712
1004	1	Low Prob	0	Correct	180	1	6.079	0	1.18838
1004	1	High Prob	0	Correct	181	1	5.97624	0	1.2198
1004	1	High Prob	0	Correct	182	1	5.55815	0	1.3511
1004	1	Low Prob	0	Correct	183	1	6.08237	0	1.42658
1004	1	High Prob	0	Correct	184	1	5.8507	0	1.38595
1004	1	Low Prob	0	Wrong	185	0	5.67965	0	1.12963
1004	1	High Prob	0	Correct	186	1	6.11422	1	1.18979
1004	1	High Prob	0	Wrong	187	0	5.80214	0	1.13953
1004	1	High Prob	0	Correct	188	1	6.00224	1	1.37276
1004	1	Low Prob	0	Correct	189	1	5.72057	0	1.37938
1004	1	High Prob	0	Correct	190	1	5.5522	0	1.4155
1004	1	High Prob	0	Correct	191	1	5.57025	0	1.16852
1004	1	High Prob	0	Correct	192	1	6.03849	0	1.38955
1004	1	High Prob	0	Correct	193	1	5.7082	0	1.24928
1004	1	Low Prob	0	Correct	194	1	5.91874	0	1.31706
1004	1	High Prob	0	Correct	195	1	6.08683	0	1.27333
1004	1	High Prob	0	Correct	196	1	5.62554	0	1.247
1004	1	Low Prob	0	Wrong	197	0	5.69525	0	1.26352
1004	1	High Prob	0	Correct	198	1	6.15014	1	1.16988
1004	1	Low Prob	0	Correct	199	1	NA	0	1.22089
1004	1	High Prob	0	Correct	200	1	5.79993	0	1.32433
1004	1	High Prob	0	Correct	201	1	5.91982	0	1.60127
1004	1	High Prob	0	Correct	202	1	5.68487	0	1.25624
1004	1	High Prob	0	Correct	203	1	5.72267	0	1.21887
1004	1	High Prob	0	Correct	204	1	5.69182	0	1.07234
1004	1	High Prob	0	Correct	205	1	5.95544	0	1.12418
1004	1	High Prob	0	Correct	206	1	5.5499	0	1.19593
1004	1	High Prob	0	Correct	207	1	6.04479	0	1.25189
1004	1	High Prob	0	Correct	208	1	5.77446	0	1.31196
1004	1	High Prob	0	Correct	209	1	6.12251	0	1.44946
1004	1	High Prob	0	Correct	210	1	6.03722	0	1.56495
1004	1	High Prob	0	Correct	211	1	5.70642	0	1.10814
1004	1	Low Prob	0	Correct	212	1	6.00023	0	1.25984
1004	1	High Prob	0	Correct	213	1	5.74866	0	1.15539
1004	1	High Prob	0	Correct	214	1	6.04248	0	0.958032
1004	1	Low Prob	0	Correct	215	1	5.67331	0	1.20912
1004	1	Low Prob	0	Correct	216	1	5.74433	0	1.06791
1004	1	High Prob	0	Correct	217	1	5.59498	0	1.60244
1004	1	High Prob	0	Correct	218	1	5.73368	0	1.36799
1004	1	Low Prob	0	Correct	219	1	6.00595	0	1.20399
1004	1	High Prob	0	Correct	220	1	5.76378	0	0.985051
1004	1	High Prob	0	Correct	221	1	6.0078	0	1.01489
1004	1	High Prob	0	Correct	222	1	5.78479	0	1.217
1004	1	High Prob	0	Correct	223	1	5.80318	0	1.10222
1004	1	High Prob	0	Correct	224	1	NA	0	1.51726
1004	1	High Prob	0	Correct	225	1	6.03259	0	1.55381
1004	1	High Prob	0	Correct	226	1	5.64485	0	1.46687
1004	1	High Prob	0	Correct	227	1	NA	0	1.52515
1004	1	High Prob	0	Correct	228	1	5.91242	0	1.43057
1004	1	High Prob	0	Correct	229	1	5.90719	0	1.4903
1004	1	High Prob	0	Correct	230	1	6.04433	0	1.32133
1004	1	Low Prob	0	Correct	231	1	NA	0	1.26915
1004	1	High Prob	0	Correct	232	1	5.61006	0	1.21063
1004	1	High Prob	0	Wrong	233	0	NA	0	1.1799
1004	1	High Prob	0	Correct	234	1	5.9777	1	1.26133
1004	1	High Prob	0	Correct	235	1	5.92949	0	1.20062
1004	1	High Prob	0	Correct	236	1	6.10928	0	1.37789
1004	1	Low Prob	0	Correct	237	1	5.9155	0	1.48522
1004	1	High Prob	0	Correct	238	1	5.93696	0	1.33487
1004	1	High Prob	0	Correct	239	1	NA	0	1.45145
1004	1	High Prob	0	Correct	240	1	5.992	0	1.4095
1004	1	Low Prob	0	Correct	241	1	5.70816	0	1.43957
1004	1	High Prob	0	Correct	242	1	6.10487	0	1.30607
1004	1	High Prob	0	Correct	243	1	5.77699	0	1.41074
1004	1	Low Prob	0	Correct	244	1	5.84862	0	1.27927
1004	1	Low Prob	0	Correct	245	1	5.70426	0	1.21081
1004	1	High Prob	0	Correct	246	1	5.55626	0	1.18305
1004	1	High Prob	0	Correct	247	1	5.59708	0	1.37325
1004	1	High Prob	0	Correct	248	1	5.53595	0	1.28159
1004	1	High Prob	0	Correct	249	1	5.62898	0	1.35655
1004	1	High Prob	0	Correct	250	1	5.65732	0	1.32245
1004	1	High Prob	0	Correct	251	1	5.9235	0	1.22077
1004	1	High Prob	0	Correct	252	1	5.92896	0	1.10807
1004	1	High Prob	0	Correct	253	1	5.78019	0	1.22403
1004	1	High Prob	0	Correct	254	1	5.54479	0	1.30047
1004	1	High Prob	0	Correct	255	1	5.89334	0	1.26361
1004	1	High Prob	0	Correct	256	1	5.66061	0	1.32004
1004	1	High Prob	0	Correct	257	1	5.7388	0	1.26875
1004	1	High Prob	0	Correct	258	1	NA	0	1.19513
1004	1	Low Prob	0	Correct	259	1	6.04052	0	0.963065
1004	1	High Prob	0	Correct	260	1	5.67051	0	1.18018
1004	1	High Prob	0	Correct	261	1	5.71557	0	1.25021
1004	1	High Prob	0	Correct	262	1	5.82973	0	1.43155
1004	1	High Prob	0	Correct	263	1	5.82212	0	1.54648
1004	1	High Prob	0	Correct	264	1	5.88903	0	1.51416
1004	1	High Prob	0	Wrong	265	0	5.61956	0	1.48311
1004	1	High Prob	0	Correct	266	1	NA	1	1.26616
1004	1	High Prob	0	Correct	267	1	6.13524	0	1.28208
1004	1	High Prob	0	Correct	268	1	5.93639	0	1.24944
1004	1	High Prob	0	Correct	269	1	5.74491	0	1.45271
1004	1	High Prob	0	Correct	270	1	5.77242	0	1.2915
1004	1	High Prob	0	Correct	271	1	5.9279	0	1.3264
1004	1	High Prob	0	Correct	272	1	5.62551	0	1.31033
1004	1	High Prob	0	Correct	273	1	5.88459	0	1.26929
1004	1	High Prob	0	Correct	274	1	5.6774	0	1.26145
1004	1	High Prob	0	Correct	275	1	5.93902	0	1.29185
1004	1	High Prob	0	Correct	276	1	5.7025	0	1.10363
1004	1	High Prob	0	Wrong	277	0	5.74404	0	1.06157
1004	1	Low Prob	0	Correct	278	1	5.78401	1	1.10513
1004	1	High Prob	0	Correct	279	1	NA	0	1.37263
1004	1	High Prob	0	Correct	280	1	NA	0	1.40908
1004	1	High Prob	0	Correct	281	1	6.032	0	1.36367
1004	1	High Prob	0	Correct	282	1	6.15405	0	1.39993
1004	1	Low Prob	0	Correct	283	1	5.65843	0	1.37454
1004	1	High Prob	0	Correct	284	1	5.96109	0	1.4749
1004	1	High Prob	0	Correct	285	1	5.67484	0	1.31716
1004	1	High Prob	0	Correct	286	1	5.92113	0	1.18548
1004	1	Low Prob	0	Correct	287	1	6.03759	0	1.32195
1004	1	High Prob	0	Correct	288	1	6.12013	0	1.35068
1004	1	High Prob	0	Correct	289	1	5.97542	0	1.28468
1004	1	High Prob	0	Correct	290	1	5.79611	0	1.33887
1004	1	High Prob	0	Correct	291	1	NA	0	1.32838
1004	1	High Prob	0	Correct	292	1	5.82456	0	1.4067
1004	1	High Prob	0	Correct	293	1	NA	0	1.26457
1004	1	High Prob	0	Correct	294	1	5.9151	0	1.45355
1004	1	High Prob	0	Correct	295	1	5.96782	0	1.41253
1004	1	High Prob	0	Correct	296	1	5.73659	0	1.33968
1004	1	High Prob	0	Correct	297	1	5.91012	0	1.17806
1004	1	High Prob	0	Correct	298	1	5.75205	0	1.19551
1004	1	High Prob	0	Correct	299	1	5.86602	0	1.25059
1004	1	Low Prob	0	Correct	300	1	5.93907	0	1.32313
1004	1	High Prob	0	Correct	301	1	6.07675	0	1.34823
1004	1	High Prob	0	Correct	302	1	5.85511	0	1.38754
1004	1	High Prob	0	Correct	303	1	5.65502	0	1.0615
1004	1	High Prob	0	Correct	304	1	5.92729	0	1.11655
1004	1	High Prob	0	Correct	305	1	5.87263	0	1.15752
1004	1	High Prob	0	Correct	306	1	5.71648	0	1.35595
1004	1	High Prob	0	Correct	307	1	5.82466	0	1.38527
1004	1	High Prob	0	Correct	308	1	5.85217	0	1.3753
1004	1	High Prob	0	Correct	309	1	5.51908	0	1.13763
1004	1	High Prob	0	Correct	310	1	6.04042	0	1.1828
1004	1	Low Prob	0	Correct	311	1	5.6703	0	1.16615
1004	1	High Prob	0	Correct	312	1	5.80374	0	1.32798
1004	1	High Prob	0	Wrong	313	0	5.77101	0	1.25697
1004	1	High Prob	0	Correct	314	1	5.99378	1	1.47442
1004	1	High Prob	0	Correct	315	1	6.13052	0	1.44651
1004	1	High Prob	0	Correct	316	1	5.82415	0	1.41364
1004	1	High Prob	0	Correct	317	1	5.99084	0	1.40768
1004	1	High Prob	0	Correct	318	1	5.79449	0	1.28991
1004	1	High Prob	0	Correct	319	1	5.6922	0	1.31307
1004	1	High Prob	0	Correct	320	1	5.91325	0	1.28978
1004	1	Low Prob	0	Correct	321	1	5.8521	0	1.26801
1004	1	Low Prob	0	Correct	322	1	5.91708	0	1.28086
1004	1	High Prob	0	Correct	323	1	6.01958	0	1.24817
1004	1	High Prob	0	Correct	324	1	6.07338	0	1.32993
1004	1	High Prob	0	Correct	325	1	5.81556	0	1.27945
1004	1	Low Prob	0	Correct	326	1	5.80179	0	1.43329
1004	1	High Prob	0	Correct	327	1	6.03767	0	1.42019
1004	1	High Prob	0	Correct	328	1	5.76515	0	1.38941
1004	1	High Prob	0	Correct	329	1	5.93762	0	1.37961
1004	1	High Prob	0	Correct	330	1	5.98415	0	1.30713
1004	1	High Prob	0	Correct	331	1	6.00252	0	1.32248
1004	1	High Prob	0	Correct	332	1	5.63182	0	1.29384
1004	1	High Prob	0	Correct	333	1	NA	0	1.28961
1004	1	High Prob	0	Correct	334	1	5.86159	0	1.30279
1004	1	High Prob	0	Correct	335	1	6.00632	0	1.27472
1004	1	High Prob	0	Correct	336	1	5.85419	0	1.33518
1004	1	High Prob	0	Correct	337	1	5.94905	0	1.29421
1004	1	High Prob	0	Correct	338	1	5.68637	0	1.38856
1004	1	High Prob	0	Correct	339	1	5.71093	0	1.38551
1004	1	Low Prob	0	Correct	340	1	5.7133	0	1.35175
1004	1	Low Prob	0	Correct	341	1	5.79791	0	1.35113
1004	1	High Prob	0	Correct	342	1	NA	0	1.31956
1004	1	Low Prob	0	Correct	343	1	5.99572	0	1.32969
1004	1	Low Prob	0	Wrong	344	0	5.71185	0	1.30607
1004	1	High Prob	0	Wrong	345	0	NA	1	1.30696
1004	1	High Prob	0	Correct	346	1	NA	1	1.32143
1004	1	High Prob	0	Correct	347	1	5.95387	0	1.29508
1004	1	High Prob	0	Correct	348	1	5.90984	0	1.33813
1004	1	High Prob	0	Correct	349	1	5.72585	0	1.30485
1004	1	High Prob	0	Correct	350	1	5.59626	0	1.36201
1004	1	High Prob	0	Correct	351	1	6.01479	0	1.28389
1004	1	Low Prob	0	Correct	352	1	6.01645	0	1.26188
1004	1	High Prob	0	Correct	353	1	5.63084	0	1.12384
1004	1	Low Prob	0	Wrong	354	0	5.90517	0	1.25575
1004	1	High Prob	0	Correct	355	1	6.12466	1	1.30333
1004	1	High Prob	0	Correct	356	1	6.07699	0	1.26007
1004	1	Low Prob	0	Correct	357	1	5.79638	0	1.31826
1004	1	Low Prob	0	Correct	358	1	5.7781	0	1.4305
1004	1	High Prob	0	Correct	359	1	6.00436	0	1.04394
1004	1	High Prob	0	Correct	360	1	5.81674	0	1.11334
1004	1	High Prob	0	Correct	361	1	5.66875	0	1.22514
1004	1	Low Prob	0	Correct	362	1	5.96369	0	1.47116
1004	1	High Prob	0	Correct	363	1	5.65052	0	1.14608
1004	1	High Prob	0	Correct	364	1	5.53644	0	1.239
1004	1	High Prob	0	Correct	365	1	5.67839	0	1.41027
1004	1	High Prob	0	Correct	366	1	5.63433	0	1.45682
1004	1	High Prob	0	Correct	367	1	5.74286	0	1.1233
1004	1	High Prob	0	Correct	368	1	5.58601	0	1.18631
1004	1	High Prob	0	Correct	369	1	5.60837	0	1.227
1004	1	High Prob	0	Correct	370	1	5.97316	0	0.976719
1004	1	High Prob	0	Correct	371	1	5.69075	0	1.32792
1004	1	High Prob	0	Correct	372	1	5.80349	0	1.32368
1004	1	High Prob	0	Correct	373	1	5.78951	0	1.24257
1004	1	Low Prob	0	Correct	374	1	5.97862	0	1.41703
1004	1	High Prob	0	Correct	375	1	5.65003	0	1.39219
1004	1	High Prob	0	Correct	376	1	5.57485	0	1.58213
1004	1	High Prob	0	Correct	377	1	5.95689	0	1.19971
1004	1	Low Prob	0	Correct	378	1	5.74879	0	1.17803
1004	1	High Prob	0	Correct	379	1	5.97258	0	1.39335
1004	1	High Prob	0	Correct	380	1	5.98616	0	1.40756
1004	1	High Prob	0	Correct	381	1	5.51058	0	1.3172
1004	1	High Prob	0	Correct	382	1	5.73875	0	1.30215
1004	1	High Prob	0	Correct	383	1	6.06232	0	1.24498
1004	1	High Prob	0	Correct	384	1	6	0	1.35944
1004	1	High Prob	0	Correct	385	1	6.03113	0	1.18072
1004	1	High Prob	0	Correct	386	1	5.96651	0	1.36212
1004	1	High Prob	0	Correct	387	1	5.68877	0	1.35726
1004	1	High Prob	0	Correct	388	1	5.89972	0	1.44744
1004	1	High Prob	0	Correct	389	1	5.7714	0	1.30316
1004	1	High Prob	0	Correct	390	1	5.72696	0	1.15724
1004	1	High Prob	0	Correct	391	1	5.74849	0	1.39195
1004	1	High Prob	0	Wrong	392	0	5.63637	0	1.33747
1004	1	High Prob	0	Correct	393	1	5.7885	1	1.31325
1004	1	High Prob	0	Correct	394	1	6.02236	0	1.311
1004	1	High Prob	0	Correct	395	1	5.94353	0	1.15998
1004	1	High Prob	0	Correct	396	1	NA	0	1.19522
1004	1	High Prob	0	Correct	397	1	5.58622	0	1.10074
1004	1	Low Prob	0	Correct	398	1	5.92084	0	1.40081
1004	1	High Prob	0	Correct	399	1	6.12859	0	1.26189
1004	1	High Prob	0	Correct	400	1	5.77307	0	1.41715
1004	1	High Prob	0	Correct	401	1	5.78557	0	1.16725
1004	1	High Prob	0	Correct	402	1	5.55144	0	1.29913
1004	1	High Prob	0	Correct	403	1	5.93575	0	1.38006
1004	1	High Prob	0	Correct	404	1	5.82422	0	1.43956
1004	1	High Prob	0	Correct	405	1	5.70966	0	1.25924
1004	1	High Prob	0	Correct	406	1	NA	0	1.17259
1004	1	High Prob	0	Correct	407	1	6.03517	0	1.17557
1004	1	High Prob	0	Correct	408	1	6.14391	0	1.18238
1004	1	High Prob	0	Correct	409	1	NA	0	1.2651
1004	1	High Prob	0	Correct	410	1	5.9279	0	1.01256
1004	1	High Prob	0	Correct	411	1	NA	0	1.00213
1004	1	High Prob	0	Correct	412	1	5.9545	0	1.00838
1004	1	High Prob	0	Correct	413	1	6.13748	0	1.07522
1004	1	High Prob	0	Correct	414	1	5.64037	0	1.45945
1004	1	High Prob	0	Correct	415	1	6.07983	0	1.59502
1004	1	High Prob	0	Correct	416	1	5.84151	0	1.50864
1004	1	High Prob	0	Correct	417	1	5.77389	0	1.46949
1004	1	High Prob	0	Correct	418	1	NA	0	1.35965
1004	1	High Prob	0	Correct	419	1	5.59025	0	1.42012
1004	1	High Prob	0	Correct	420	1	5.52092	0	1.156
1004	1	High Prob	0	Wrong	421	0	5.6079	0	1.18308
1004	1	High Prob	0	Correct	422	1	5.83085	1	1.40285
1004	1	High Prob	0	Correct	423	1	6.06387	0	1.41347
1004	1	Low Prob	0	Correct	424	1	5.91924	0	1.3104
1004	1	High Prob	0	Correct	425	1	6.05462	0	1.33268
1004	1	High Prob	0	Correct	426	1	5.60639	0	1.49891
1004	1	Low Prob	0	Correct	427	1	6.12743	0	1.34978
1004	1	High Prob	0	Correct	428	1	5.62366	0	1.14294
1004	1	High Prob	0	Correct	429	1	5.94276	0	1.29847
1004	1	High Prob	0	Correct	430	1	5.72695	0	1.25297
1004	1	High Prob	0	Correct	431	1	5.81044	0	1.21429
1004	1	High Prob	0	Correct	432	1	5.9689	0	1.27615
1004	1	High Prob	0	Wrong	433	0	5.65768	0	1.45441
1004	1	High Prob	0	Correct	434	1	5.82854	1	1.28986
1004	1	High Prob	0	Correct	435	1	5.86718	0	1.00166
1004	1	High Prob	0	Correct	436	1	5.99642	0	1.28364
1004	1	High Prob	0	Correct	437	1	5.67232	0	1.08323
1004	1	High Prob	0	Correct	438	1	5.49748	0	0.91969
1004	1	High Prob	0	Correct	439	1	5.75407	0	1.09535
1004	1	High Prob	0	Correct	440	1	5.7668	0	1.30533
1004	1	High Prob	0	Correct	441	1	6.01502	0	1.32246
1004	1	High Prob	0	Correct	442	1	5.64283	0	1.59223
1004	1	High Prob	0	Correct	443	1	6.03938	0	1.56959
1004	1	High Prob	0	Correct	444	1	5.61215	0	1.4606
1004	1	High Prob	0	Wrong	445	0	5.5042	0	1.46794
1004	1	High Prob	0	Correct	446	1	5.6386	1	1.27972
1004	1	High Prob	0	Correct	447	1	5.97928	0	1.35095
1004	1	High Prob	0	Correct	448	1	5.87079	0	1.38552
1004	1	High Prob	0	Correct	449	1	6.05743	0	1.30736
1004	1	High Prob	0	Correct	450	1	5.66755	0	1.39373
1004	1	High Prob	0	Correct	451	1	NA	0	1.18717
1004	1	High Prob	0	Correct	452	1	5.78326	0	1.22186
1004	1	High Prob	0	Correct	453	1	5.90478	0	1.27552
1004	1	High Prob	0	Correct	454	1	5.63791	0	1.27324
1004	1	High Prob	0	Correct	455	1	5.79585	0	1.37661
1004	1	Low Prob	0	Correct	456	1	5.73961	0	1.42046
1004	1	High Prob	0	Correct	457	1	5.91262	0	1.35104
1004	1	High Prob	0	Correct	458	1	5.82812	0	1.30758
1004	1	High Prob	0	Correct	459	1	5.69404	0	1.25565
1004	1	High Prob	0	Wrong	460	0	5.62217	0	1.18381
1004	1	High Prob	0	Wrong	461	0	5.78236	1	1.27212
1004	1	High Prob	0	Correct	462	1	6.03684	1	1.25767
1004	1	High Prob	0	Correct	463	1	5.95232	0	1.35634
1004	1	High Prob	0	Correct	464	1	5.79922	0	1.37244
1004	1	High Prob	0	Correct	465	1	5.71076	0	1.26891
1004	1	High Prob	0	Correct	466	1	5.75827	0	1.2461
1004	1	High Prob	0	Correct	467	1	5.7328	0	1.21624
1004	1	High Prob	0	Correct	468	1	5.68205	0	1.16775
1004	1	High Prob	0	Correct	469	1	5.98374	0	1.44644
1004	1	High Prob	0	Correct	470	1	5.63591	0	1.46022
1004	1	High Prob	0	Correct	471	1	5.64318	0	1.46388
1004	1	Low Prob	0	Correct	472	1	5.69623	0	1.44309
1004	1	High Prob	0	Correct	473	1	5.6245	0	1.29644
1004	1	High Prob	0	Correct	474	1	5.61762	0	1.23003
1004	1	High Prob	0	Correct	475	1	5.9005	0	1.22315
1004	1	High Prob	0	Correct	476	1	5.82691	0	1.08966
1004	1	Low Prob	0	Correct	477	1	5.88786	0	1.31796
1004	1	High Prob	0	Wrong	478	0	5.96449	0	1.32742
1004	1	High Prob	0	Correct	479	1	5.98324	1	1.34219
1004	1	High Prob	0	Correct	480	1	NA	0	1.31905
1004	1	High Prob	0	Correct	481	1	5.81615	0	1.32894
1004	1	High Prob	0	Correct	482	1	5.76544	0	1.31063
1004	1	High Prob	0	Correct	483	1	5.88352	0	1.41265
1004	1	High Prob	0	Wrong	484	0	5.76782	0	1.31373
1004	1	Low Prob	0	Correct	485	1	5.59812	1	1.31161
1004	1	High Prob	0	Correct	486	1	5.91862	0	1.16921
1004	1	High Prob	0	Correct	487	1	5.6346	0	1.33265
1004	1	High Prob	0	Correct	488	1	5.84073	0	1.27782
1004	1	High Prob	0	Correct	489	1	6.13852	0	1.34039
1004	1	High Prob	0	Correct	490	1	5.91921	0	1.13691
1004	1	High Prob	0	Correct	491	1	5.52205	0	1.07752
1004	1	High Prob	0	Wrong	492	0	5.63075	0	1.26195
1004	1	High Prob	0	Correct	493	1	5.81389	1	1.00765
1004	1	High Prob	0	Correct	494	1	6.05045	0	1.0445
1004	1	High Prob	0	Correct	495	1	5.95154	0	0.954005
1004	1	High Prob	0	Correct	496	1	5.63369	0	1.30091
1004	1	Low Prob	0	Correct	497	1	5.8798	0	1.44942
1004	1	High Prob	0	Correct	498	1	5.88735	0	1.41123
1004	1	High Prob	0	Correct	499	1	5.63198	0	1.40303
1004	1	High Prob	0	Correct	500	1	5.56564	0	1.52914
1004	1	High Prob	0	Correct	501	1	6.03538	0	1.5265
1004	1	High Prob	0	Correct	502	1	5.62749	0	1.45328
1004	1	High Prob	0	Correct	503	1	6.06387	0	1.40868
1004	1	High Prob	0	Correct	504	1	5.79931	0	1.27939
1004	1	High Prob	0	Correct	505	1	5.59143	0	1.20512
1004	1	High Prob	0	Correct	506	1	5.47305	0	1.21782
1004	1	High Prob	0	Correct	507	1	5.61154	0	1.15663
1004	1	High Prob	0	Correct	508	1	6.01043	0	1.29787
1004	1	High Prob	0	Correct	509	1	5.67784	0	1.02899
1004	1	Low Prob	0	Correct	510	1	5.77987	0	0.999669
1004	1	High Prob	0	Correct	511	1	5.76132	0	1.25103
1004	1	High Prob	0	Correct	512	1	5.96556	0	1.0126
1004	1	High Prob	0	Correct	513	1	5.73399	0	0.923534
1004	1	High Prob	0	Correct	514	1	5.51306	0	0.889159
1004	1	High Prob	0	Correct	515	1	5.64643	0	1.262
1004	1	High Prob	0	Correct	516	1	5.92599	0	1.53298
1004	1	High Prob	0	Correct	517	1	5.81326	0	1.40972
1004	1	High Prob	0	Correct	518	1	5.6207	0	1.45325
1004	1	High Prob	0	Correct	519	1	5.8585	0	1.55648
1004	1	High Prob	0	Wrong	520	0	5.74573	0	1.12163
1004	1	High Prob	0	Correct	521	1	6.05811	1	0.99728
1004	1	Low Prob	0	Correct	522	1	5.66854	0	1.01708
1004	1	High Prob	0	Correct	523	1	5.98394	0	1.20321
1004	1	High Prob	0	Correct	524	1	5.7116	0	1.45197
1004	1	High Prob	0	Correct	525	1	5.65968	0	1.35
1004	1	High Prob	0	Correct	526	1	5.63631	0	1.41694
1004	1	High Prob	0	Correct	527	1	5.56269	0	1.44677
1004	1	High Prob	0	Correct	528	1	5.77216	0	1.51887
1004	1	High Prob	0	Correct	529	1	5.4693	0	1.49905
1004	1	High Prob	0	Wrong	530	0	5.58611	0	1.49477
1004	1	Low Prob	0	Correct	531	1	5.83698	1	1.36724
1004	1	High Prob	0	Correct	532	1	6.02606	0	1.22082
1004	1	Low Prob	0	Correct	533	1	5.56392	0	1.22926
1004	1	High Prob	0	Correct	534	1	5.92843	0	1.15988
1004	1	High Prob	0	Correct	535	1	5.49567	0	1.0283
1004	1	High Prob	0	Correct	536	1	5.49309	0	1.2526
1004	1	High Prob	0	Correct	537	1	5.49053	0	1.28678
1004	1	High Prob	0	Correct	538	1	5.71619	0	1.50345
1004	1	High Prob	0	Correct	539	1	5.53129	0	1.28617
1004	1	High Prob	0	Correct	540	1	5.58045	0	1.07846
1004	1	Low Prob	0	Wrong	541	0	5.72094	0	1.08069
1004	1	High Prob	0	Correct	542	1	6.09113	1	1.07808
1004	1	High Prob	0	Correct	543	1	5.71484	0	1.09026
1004	1	Low Prob	0	Correct	544	1	5.53736	0	1.40712
1004	1	High Prob	0	Correct	545	1	5.72612	0	1.42833
1004	1	High Prob	0	Correct	546	1	5.50315	0	1.41892
1004	1	High Prob	0	Correct	547	1	5.71321	0	1.44042
1004	1	Low Prob	0	Correct	548	1	5.78547	0	1.30262
1004	1	High Prob	0	Correct	549	1	5.51994	0	1.41367
1004	1	Low Prob	0	Correct	550	1	5.95668	0	1.50092
1004	1	Low Prob	0	Correct	551	1	5.84557	0	1.37837
1004	1	Low Prob	0	Correct	552	1	5.96371	0	1.21449
1004	1	High Prob	0	Correct	553	1	5.64341	0	1.36423
1004	1	High Prob	0	Correct	554	1	5.73599	0	1.38632
1004	1	High Prob	0	Wrong	555	0	5.56296	0	1.21702
1004	1	Low Prob	0	Correct	556	1	5.77847	1	1.32651
1004	1	High Prob	0	Correct	557	1	5.73434	0	1.4559
1004	1	High Prob	0	Correct	558	1	5.71046	0	1.37732
1004	1	High Prob	0	Correct	559	1	5.60112	0	1.29079
1004	1	High Prob	0	Correct	560	1	5.80141	0	1.16792
1004	1	High Prob	0	Correct	561	1	5.8546	0	1.16373
1004	1	High Prob	0	Correct	562	1	5.67517	0	1.26333
1004	1	High Prob	0	Correct	563	1	5.54881	0	1.38085
1004	1	High Prob	0	Correct	564	1	5.51995	0	1.42828
1004	1	High Prob	0	Correct	565	1	5.78178	0	1.31881
1004	1	High Prob	0	Correct	566	1	5.5698	0	1.19127
1004	1	Low Prob	0	Wrong	567	0	5.70754	0	1.21728
1004	1	High Prob	0	Correct	568	1	5.88553	1	1.31613
1004	1	High Prob	0	Correct	569	1	6.0414	0	1.23669
1004	1	High Prob	0	Correct	570	1	5.73183	0	1.25754
1004	1	High Prob	0	Correct	571	1	5.76589	0	1.21903
1004	1	Low Prob	0	Wrong	572	0	5.64653	0	1.26148
1004	1	Low Prob	0	Correct	573	1	6.00314	1	1.42265
1004	1	High Prob	0	Correct	574	1	5.55838	0	1.39549
1004	1	High Prob	0	Correct	575	1	5.7305	0	1.39973
1004	1	Low Prob	0	Correct	576	1	5.54847	0	1.49131
1004	1	Low Prob	0	Correct	577	1	5.85087	0	1.18376
1004	1	High Prob	0	Correct	578	1	5.80184	0	1.191
1004	1	Low Prob	0	Correct	579	1	6.00379	0	1.25765
1004	1	High Prob	0	Correct	580	1	5.6479	0	1.36409
1004	1	High Prob	0	Correct	581	1	5.8262	0	1.29835
1004	1	High Prob	0	Correct	582	1	5.53126	0	1.33866
1004	1	High Prob	0	Correct	583	1	5.82056	0	1.34411
1004	1	Low Prob	0	Correct	584	1	5.52367	0	1.29298
1004	1	High Prob	0	Wrong	585	0	5.70805	0	1.33531
1004	1	High Prob	0	Correct	586	1	5.63499	1	1.29318
1004	1	High Prob	0	Correct	587	1	5.62782	0	1.3168
1004	1	Low Prob	0	Correct	588	1	5.9562	0	1.4067
1004	1	Low Prob	0	Correct	589	1	6.0148	0	1.27066
1004	1	High Prob	0	Correct	590	1	5.58417	0	1.29481
1004	1	High Prob	0	Correct	591	1	5.62845	0	1.3421
1004	1	High Prob	0	Correct	592	1	6.07367	0	1.36286
1004	1	High Prob	0	Correct	593	1	5.93406	0	1.30183
1004	1	High Prob	0	Correct	594	1	5.99576	0	1.34033
1004	1	High Prob	0	Correct	595	1	5.8302	0	1.35003
1004	1	Low Prob	0	Correct	596	1	6.06804	0	1.31985
1004	1	High Prob	0	Correct	597	1	5.56537	0	1.34762
1004	1	High Prob	0	Correct	598	1	5.71002	0	1.29736
1004	1	High Prob	0	Correct	599	1	6.16258	0	1.33703
1004	1	High Prob	0	Correct	600	1	5.75791	0	1.38208
1004	1	High Prob	0	Correct	601	1	5.87919	0	1.27781
1004	1	High Prob	0	Correct	602	1	5.56148	0	1.29812
1004	1	High Prob	0	Correct	603	1	6.07054	0	1.17005
1004	1	High Prob	0	Correct	604	1	5.89783	0	1.09524
1004	1	High Prob	0	Correct	605	1	5.62397	0	1.10682
1004	1	High Prob	0	Correct	606	1	5.58736	0	1.32326
1004	1	High Prob	0	Correct	607	1	5.74004	0	1.40683
1004	1	High Prob	0	Correct	608	1	5.55206	0	1.35008
1004	1	High Prob	0	Correct	609	1	5.44889	0	1.38819
1004	1	High Prob	0	Correct	610	1	5.72332	0	1.39644
1004	1	High Prob	0	Correct	611	1	5.41433	0	1.33657
1004	1	High Prob	0	Correct	612	1	5.72569	0	1.39048
1004	1	High Prob	0	Correct	613	1	5.56573	0	1.35103
1004	1	High Prob	0	Correct	614	1	5.90812	0	1.29031
1004	1	High Prob	0	Correct	615	1	5.79931	0	1.3378
1004	1	High Prob	0	Correct	616	1	5.64248	0	1.31966
1004	1	High Prob	0	Correct	617	1	5.48702	0	1.3248
1004	1	High Prob	0	Correct	618	1	6.07516	0	1.34186
1004	1	High Prob	0	Correct	619	1	5.7048	0	1.38444
1004	1	High Prob	0	Correct	620	1	5.88335	0	1.10728
1004	1	High Prob	0	Correct	621	1	5.57492	0	1.11209
1004	1	Low Prob	0	Correct	622	1	5.52319	0	1.13191
1004	1	Low Prob	0	Wrong	623	0	5.46024	0	1.33329
1004	1	Low Prob	0	Correct	624	1	5.51561	1	1.39478
1004	1	High Prob	0	Wrong	625	0	5.4858	0	1.36806
1004	1	High Prob	0	Correct	626	1	5.83079	1	1.34412
1004	1	Low Prob	0	Correct	627	1	5.77459	0	1.4213
1004	1	High Prob	0	Correct	628	1	5.52972	0	1.02738
1004	1	High Prob	0	Correct	629	1	5.61596	0	1.27633
1004	1	High Prob	0	Correct	630	1	5.56383	0	1.14342
1004	1	High Prob	0	Correct	631	1	5.79151	0	0.915008
1004	1	High Prob	0	Correct	632	1	5.94425	0	1.08185
1004	1	High Prob	0	Wrong	633	0	5.60196	0	1.35833
1004	1	High Prob	0	Correct	634	1	5.67315	1	1.20191
1004	1	High Prob	0	Correct	635	1	5.55453	0	0.785467
1004	1	High Prob	0	Correct	636	1	5.63141	0	0.972198
1004	1	High Prob	0	Wrong	637	0	5.58028	0	1.13868
1004	1	High Prob	0	Wrong	638	0	5.63194	1	1.33535
1004	1	Low Prob	0	Correct	639	1	5.9169	1	1.43052
1004	1	High Prob	0	Correct	640	1	5.55034	0	1.26434
1004	1	High Prob	0	Correct	641	1	5.78696	0	0.698448
1004	1	High Prob	0	Correct	642	1	5.59122	0	1.03066
1004	1	High Prob	0	Correct	643	1	5.8584	0	1.26413
1004	1	High Prob	0	Correct	644	1	5.5168	0	0.648308
1004	1	Low Prob	0	Correct	645	1	5.68205	0	0.909167
1004	1	High Prob	0	Correct	646	1	NA	0	1.07999
1004	1	High Prob	0	Correct	647	1	5.54646	0	0.569864
1004	1	High Prob	0	Correct	648	1	5.59492	0	0.804221
1004	1	High Prob	0	Correct	649	1	5.9842	0	1.29931
1004	1	High Prob	0	Correct	650	1	5.97761	0	1.28776
1004	1	High Prob	0	Correct	651	1	5.71003	0	1.51846
1004	1	High Prob	0	Correct	652	1	5.64406	0	1.27058
1004	1	High Prob	0	Correct	653	1	5.66975	0	1.89481
1004	1	High Prob	0	Wrong	654	0	5.6607	0	1.59434
1004	1	High Prob	0	Correct	655	1	5.65858	1	1.63778
1004	1	Low Prob	0	Correct	656	1	5.59887	0	1.61031
1004	1	High Prob	0	Correct	657	1	5.69772	0	1.48088
1004	1	Low Prob	0	Correct	658	1	5.54069	0	1.2152
1004	1	Low Prob	0	Correct	659	1	5.66148	0	1.12613
1004	1	High Prob	0	Correct	660	1	5.6168	0	1.10515
1004	1	High Prob	0	Correct	661	1	5.88334	0	1.27293
1004	1	Low Prob	0	Correct	662	1	5.9394	0	1.29472
1004	1	High Prob	0	Correct	663	1	5.64812	0	1.35569
1004	1	Low Prob	0	Correct	664	1	5.55745	0	1.27724
1004	1	High Prob	0	Correct	665	1	5.71646	0	1.43955
1004	1	High Prob	0	Correct	666	1	5.9204	0	1.50849
1004	1	High Prob	0	Correct	667	1	5.69229	0	1.50756
1004	1	Low Prob	0	Correct	668	1	6.04011	0	1.44538
1004	1	High Prob	0	Correct	669	1	6.15696	0	1.43946
1004	1	Low Prob	0	Correct	670	1	6.04511	0	1.25394
1004	1	High Prob	0	Correct	671	1	5.72388	0	1.21044
1004	1	High Prob	0	Correct	672	1	NA	0	1.20201
1004	1	Low Prob	0	Correct	673	1	5.54074	0	1.29884
1004	1	High Prob	0	Correct	674	1	NA	0	1.29199
1004	1	High Prob	0	Correct	675	1	5.54899	0	1.3393
1004	1	Low Prob	0	Correct	676	1	5.73569	0	1.30646
1004	1	High Prob	0	Correct	677	1	5.62912	0	1.37011
1004	1	High Prob	0	Correct	678	1	5.499	0	1.41444
1004	1	High Prob	0	Correct	679	1	5.55234	0	1.42185
1004	1	High Prob	0	Correct	680	1	5.87082	0	1.39399
1004	1	High Prob	0	Wrong	681	0	5.61044	0	1.3813
1004	1	High Prob	0	Correct	682	1	6.06215	1	1.28859
1004	1	High Prob	0	Correct	683	1	6.0048	0	1.16919
1004	1	Low Prob	0	Correct	684	1	5.6424	0	1.16251
1004	1	High Prob	0	Correct	685	1	5.86775	0	1.09531
1004	1	High Prob	0	Correct	686	1	5.75634	0	1.07487
1004	1	High Prob	0	Correct	687	1	5.73743	0	1.06268
1004	1	High Prob	0	Correct	688	1	5.67306	0	0.998809
1004	1	High Prob	0	Correct	689	1	5.65005	0	0.939229
1004	1	High Prob	0	Correct	690	1	5.96016	0	0.928659
1004	1	High Prob	0	Wrong	691	0	5.72052	0	0.881152
1004	1	High Prob	0	Correct	692	1	5.87431	1	0.817427
1004	1	High Prob	0	Correct	693	1	NA	0	0.809903
1004	1	Low Prob	0	Correct	694	1	5.91857	0	0.777181
1004	1	High Prob	0	Correct	695	1	6.05899	0	1.59337
1004	1	Low Prob	0	Correct	696	1	5.82896	0	1.25492
1004	1	High Prob	0	Correct	697	1	5.83289	0	1.63152
1004	1	Low Prob	0	Correct	698	1	5.85439	0	1.58795
1004	1	High Prob	0	Correct	699	1	5.83328	0	1.53813
1004	1	High Prob	0	Correct	700	1	5.81365	0	1.55126
1004	1	High Prob	0	Correct	701	1	5.80588	0	1.11014
1004	1	High Prob	0	Correct	702	1	5.96	0	1.42038
1004	1	High Prob	0	Correct	703	1	6.12029	0	1.53278
1004	1	Low Prob	0	Correct	704	1	5.96539	0	1.45516
1004	1	High Prob	0	Wrong	705	0	5.62438	0	1.37783
1004	1	High Prob	0	Correct	706	1	6.04298	1	1.2281
1004	1	Low Prob	0	Correct	707	1	5.66712	0	1.16374
1004	1	High Prob	0	Correct	708	1	5.61515	0	1.4105
1004	1	High Prob	0	Wrong	709	0	5.61529	0	1.22523
1004	1	High Prob	0	Correct	710	1	5.92064	1	1.27883
1004	1	High Prob	0	Correct	711	1	NA	0	1.1495
1004	1	High Prob	0	Correct	712	1	6.0547	0	1.42083
1004	1	High Prob	0	Correct	713	1	5.93532	0	1.44374
1004	1	Low Prob	0	Correct	714	1	5.91402	0	1.33975
1004	1	High Prob	0	Correct	715	1	6.11419	0	1.31203
1004	1	High Prob	0	Correct	716	1	5.79598	0	1.32254
1004	1	Low Prob	0	Correct	717	1	5.52554	0	1.48117
1004	1	High Prob	0	Correct	718	1	5.56732	0	1.29686
1004	1	High Prob	0	Correct	719	1	5.51504	0	1.27806
1004	1	High Prob	0	Correct	720	1	5.62449	0	1.35532
1004	1	High Prob	0	Correct	721	1	5.72069	0	1.28869
1004	1	Low Prob	0	Correct	722	1	5.75513	0	1.30316
1004	1	Low Prob	0	Correct	723	1	5.69647	0	1.1044
1004	1	High Prob	0	Correct	724	1	5.50212	0	1.2308
1004	1	High Prob	0	Correct	725	1	5.63696	0	1.37903
1004	1	High Prob	0	Correct	726	1	5.98306	0	1.24927
1004	1	Low Prob	0	Correct	727	1	5.71064	0	1.33642
1004	1	High Prob	0	Correct	728	1	5.81942	0	1.42806
1004	1	High Prob	0	Correct	729	1	5.69086	0	1.06672
1004	1	Low Prob	0	Correct	730	1	5.9176	0	1.29077
1004	1	Low Prob	0	Wrong	731	0	5.72218	0	1.32833
1004	1	High Prob	0	Correct	732	1	5.66403	1	1.50337
1004	1	High Prob	0	Correct	733	1	5.72914	0	1.3611
1004	1	High Prob	0	Wrong	734	0	5.87605	0	1.41198
1004	1	High Prob	0	Correct	735	1	5.92195	1	1.28499
1004	1	Low Prob	0	Correct	736	1	5.70765	0	1.33499
1004	1	High Prob	0	Correct	737	1	6.03509	0	1.36085
1004	1	High Prob	0	Correct	738	1	5.57562	0	1.26753
1004	1	Low Prob	0	Correct	739	1	6.01286	0	1.31861
1004	1	Low Prob	0	Correct	740	1	5.81508	0	1.3789
1004	1	High Prob	0	Correct	741	1	5.84274	0	1.42096
1004	1	High Prob	0	Correct	742	1	5.43005	0	1.13034
1004	1	High Prob	0	Correct	743	1	6.06419	0	1.32636
1004	1	Low Prob	0	Correct	744	1	5.64266	0	1.0719
1004	1	High Prob	0	Correct	745	1	5.85676	0	1.04223
1004	1	High Prob	0	Correct	746	1	5.52281	0	1.32981
1004	1	High Prob	0	Correct	747	1	5.70727	0	1.177
1004	1	High Prob	0	Correct	748	1	6.00098	0	1.45989
1004	1	High Prob	0	Correct	749	1	6.05561	0	1.42254
1004	1	High Prob	0	Correct	750	1	5.48301	0	1.11694
1004	1	High Prob	0	Correct	751	1	5.92408	0	1.06589
1004	1	High Prob	0	Correct	752	1	5.90813	0	1.24159
1004	1	High Prob	0	Correct	753	1	5.97131	0	1.19486
1004	1	High Prob	0	Correct	754	1	5.55828	0	1.3975
1004	1	High Prob	0	Wrong	755	0	5.67024	0	1.3991
1004	1	High Prob	0	Correct	756	1	5.61126	1	1.44578
1004	1	High Prob	0	Correct	757	1	5.73532	0	1.37677
1004	1	High Prob	0	Correct	758	1	5.50636	0	1.43511
1004	1	High Prob	0	Correct	759	1	5.81621	0	1.44561
1004	1	High Prob	0	Correct	760	1	5.57999	0	1.31574
1004	1	Low Prob	0	Correct	761	1	5.86102	0	1.25877
1004	1	High Prob	0	Correct	762	1	5.69662	0	1.23115
1004	1	High Prob	0	Correct	763	1	5.6671	0	1.20917
1004	1	High Prob	0	Correct	764	1	5.67868	0	1.31438
1004	1	High Prob	0	Correct	765	1	5.63451	0	1.25814
1004	1	High Prob	0	Correct	766	1	5.59079	0	1.37274
1004	1	High Prob	0	Correct	767	1	5.48903	0	1.3983
1004	1	High Prob	0	Correct	768	1	5.74091	0	1.38706
1004	1	High Prob	0	Correct	769	1	5.67032	0	1.27861
1004	1	High Prob	0	Correct	770	1	5.94409	0	1.28138
1004	1	High Prob	0	Correct	771	1	5.65205	0	1.21181
1004	1	Low Prob	0	Correct	772	1	5.4038	0	1.19772
1004	1	Low Prob	0	Correct	773	1	5.49837	0	1.08833
1004	1	High Prob	0	Correct	774	1	5.55163	0	1.40016
1004	1	High Prob	0	Correct	775	1	5.81219	0	1.08686
1004	1	High Prob	0	Correct	776	1	6.08611	0	1.38597
1004	1	High Prob	0	Correct	777	1	6.08927	0	1.43543
1004	1	High Prob	0	Correct	778	1	5.70541	0	1.19558
1004	1	High Prob	0	Correct	779	1	6.01421	0	1.4765
1004	1	High Prob	0	Correct	780	1	5.65557	0	1.34744
1004	1	High Prob	0	Correct	781	1	5.79701	0	1.13729
1004	1	High Prob	0	Correct	782	1	5.65375	0	1.14178
1004	1	High Prob	0	Correct	783	1	5.63734	0	1.26013
1004	1	High Prob	0	Correct	784	1	5.96298	0	1.24524
1004	1	High Prob	0	Correct	785	1	5.56128	0	1.42876
1004	1	High Prob	0	Correct	786	1	6.00357	0	1.38532
1004	1	High Prob	0	Correct	787	1	5.60434	0	1.42191
1004	1	High Prob	0	Correct	788	1	6.09506	0	1.36604
1004	1	High Prob	0	Correct	789	1	5.90001	0	1.40242
1004	1	Low Prob	0	Correct	790	1	6.00408	0	1.20556
1004	1	Low Prob	0	Correct	791	1	6.09079	0	1.13756
1004	1	High Prob	0	Correct	792	1	5.68759	0	1.18085
1004	1	High Prob	0	Correct	793	1	5.69895	0	1.32995
1004	1	High Prob	0	Correct	794	1	5.56543	0	1.42712
1004	1	High Prob	0	Correct	795	1	5.71018	0	1.36928
1004	1	Low Prob	0	Correct	796	1	5.5632	0	1.26381
1004	1	High Prob	0	Correct	797	1	5.84451	0	1.28551
1004	1	High Prob	0	Correct	798	1	5.87137	0	1.32714
1004	1	High Prob	0	Correct	799	1	5.7975	0	1.33817
1004	1	High Prob	0	Correct	800	1	5.94401	0	1.42603
1004	1	High Prob	0	Correct	801	1	5.63791	0	1.37054
1004	1	High Prob	0	Correct	802	1	5.95818	0	1.30754
1004	1	High Prob	0	Correct	803	1	6.04572	0	1.27287
1004	1	High Prob	0	Correct	804	1	6.06466	0	1.27076
1004	1	High Prob	0	Correct	805	1	5.49924	0	1.34221
1004	1	High Prob	0	Correct	806	1	5.61254	0	1.3623
1004	1	High Prob	0	Correct	807	1	5.76796	0	1.36497
1004	1	High Prob	0	Correct	808	1	NA	0	1.29322
1004	1	High Prob	0	Correct	809	1	6.04499	0	1.29251
1004	1	Low Prob	0	Correct	810	1	5.97139	0	1.3358
1004	1	High Prob	0	Correct	811	1	5.61114	0	1.344
1004	1	High Prob	0	Correct	812	1	5.66812	0	1.39575
1004	1	High Prob	0	Correct	813	1	5.41558	0	1.35063
1004	1	High Prob	0	Correct	814	1	5.57944	0	1.30705
1004	1	High Prob	0	Correct	815	1	5.77146	0	1.17721
1004	1	High Prob	0	Correct	816	1	5.6595	0	1.14558
1004	1	High Prob	0	Correct	817	1	5.53876	0	1.10931
1004	1	High Prob	0	Correct	818	1	5.9991	0	1.34271
1004	1	High Prob	0	Correct	819	1	6.00099	0	1.2834
1004	1	High Prob	0	Correct	820	1	5.65092	0	1.39424
1004	1	High Prob	0	Correct	821	1	5.79275	0	1.37669
1004	1	Low Prob	0	Correct	822	1	5.72359	0	1.36357
1004	1	High Prob	0	Correct	823	1	5.8133	0	1.36509
1004	1	High Prob	0	Correct	824	1	5.94569	0	1.3495
1004	1	High Prob	0	Correct	825	1	5.81553	0	1.37836
1004	1	High Prob	0	Correct	826	1	5.54851	0	1.34996
1004	1	High Prob	0	Wrong	827	0	5.60421	0	1.28796
1004	1	High Prob	0	Correct	828	1	6.13039	1	1.25087
1004	1	High Prob	0	Correct	829	1	6.03156	0	1.24295
1004	1	High Prob	0	Correct	830	1	5.59992	0	1.0851
1004	1	High Prob	0	Correct	831	1	5.74433	0	1.07057
1004	1	High Prob	0	Correct	832	1	5.58781	0	1.05726
1004	1	Low Prob	0	Correct	833	1	5.79671	0	1.40897
1004	1	High Prob	0	Correct	834	1	5.66039	0	1.29925
1004	1	High Prob	0	Correct	835	1	5.52388	0	1.43152
1004	1	High Prob	0	Correct	836	1	5.73434	0	1.41362
1004	1	High Prob	0	Correct	837	1	5.61325	0	1.3583
1004	1	High Prob	0	Correct	838	1	5.76239	0	1.40675
1004	1	High Prob	0	Correct	839	1	5.57661	0	1.38969
1004	1	High Prob	0	Correct	840	1	5.68662	0	1.21875
1004	1	High Prob	0	Correct	841	1	5.83133	0	1.17889
1004	1	High Prob	0	Wrong	842	0	5.59162	0	1.16088
1004	1	Low Prob	0	Correct	843	1	5.4477	1	1.26804
1004	1	High Prob	0	Correct	844	1	5.76081	0	1.22479
1004	1	Low Prob	0	Correct	845	1	5.73539	0	1.37874
1004	1	Low Prob	0	Correct	846	1	5.61432	0	1.25889
1004	1	High Prob	0	Correct	847	1	5.8871	0	1.25871
1004	1	High Prob	0	Correct	848	1	5.51779	0	1.38656
1004	1	High Prob	0	Correct	849	1	5.51265	0	1.33942
1004	1	High Prob	0	Correct	850	1	5.81466	0	1.29109
1004	1	High Prob	0	Correct	851	1	5.73195	0	1.17663
1004	1	High Prob	0	Correct	852	1	5.48607	0	1.21823
1004	1	Low Prob	0	Wrong	853	0	5.49997	0	1.20134
1004	1	High Prob	0	Correct	854	1	6.00158	1	1.08065
1004	1	Low Prob	0	Correct	855	1	5.74548	0	1.0302
1004	1	High Prob	0	Correct	856	1	5.87909	0	1.2383
1004	1	Low Prob	0	Correct	857	1	5.57678	0	1.33667
1004	1	High Prob	0	Correct	858	1	5.75234	0	1.3534
1004	1	High Prob	0	Correct	859	1	5.68019	0	1.27265
1004	1	High Prob	0	Correct	860	1	5.53054	0	1.37917
1004	1	High Prob	0	Correct	861	1	5.68019	0	1.54787
1004	1	High Prob	0	Correct	862	1	6.00737	0	1.55453
1004	1	High Prob	0	Correct	863	1	5.75295	0	1.46994
1004	1	High Prob	0	Correct	864	1	6.03338	0	1.39501
1004	1	High Prob	0	Correct	865	1	5.85566	0	1.26523
1004	1	High Prob	0	Correct	866	1	5.4636	0	1.22626
1004	1	High Prob	0	Correct	867	1	5.46945	0	1.18679
1004	1	High Prob	0	Correct	868	1	5.57095	0	1.25299
1004	1	High Prob	0	Correct	869	1	5.70178	0	1.31768
1004	1	High Prob	0	Correct	870	1	5.69072	0	1.30702
1004	1	High Prob	0	Correct	871	1	5.5432	0	1.29398
1004	1	High Prob	0	Correct	872	1	5.56153	0	1.31099
1004	1	High Prob	0	Correct	873	1	5.52502	0	1.07058
1004	1	Low Prob	0	Correct	874	1	5.68239	0	1.25302
1004	1	High Prob	0	Correct	875	1	5.60943	0	1.11604
1004	1	High Prob	0	Correct	876	1	5.55688	0	1.25651
1004	1	High Prob	0	Correct	877	1	5.68958	0	1.12441
1004	1	High Prob	0	Correct	878	1	5.63163	0	1.5016
1004	1	High Prob	0	Correct	879	1	5.59527	0	1.48818
1004	1	High Prob	0	Correct	880	1	5.46037	0	1.45852
1004	1	High Prob	0	Correct	881	1	5.45779	0	1.44549
1004	1	High Prob	0	Correct	882	1	5.5604	0	1.34736
1004	1	High Prob	0	Wrong	883	0	5.49162	0	1.34024
1004	1	High Prob	0	Correct	884	1	5.79925	1	1.31749
1004	1	High Prob	0	Correct	885	1	NA	0	1.12373
1004	1	High Prob	0	Correct	886	1	5.91039	0	1.12119
1004	1	High Prob	0	Correct	887	1	5.83156	0	1.10644
1004	1	High Prob	0	Correct	888	1	5.48169	0	1.29766
1004	1	Low Prob	0	Correct	889	1	5.68917	0	1.27527
1004	1	High Prob	0	Correct	890	1	5.8261	0	1.31747
1004	1	High Prob	0	Correct	891	1	NA	0	1.31103
1004	1	High Prob	0	Correct	892	1	5.64354	0	1.04049
1004	1	High Prob	0	Correct	893	1	5.41093	0	1.15803
1004	1	High Prob	0	Wrong	894	0	5.56786	0	1.11413
1004	1	High Prob	0	Correct	895	1	5.87092	1	1.22886
1004	1	Low Prob	0	Correct	896	1	5.72779	0	1.28817
1004	1	High Prob	0	Wrong	897	0	5.90265	0	1.27644
1004	1	High Prob	0	Correct	898	1	6.0451	1	1.39329
1004	1	High Prob	0	Correct	899	1	5.80542	0	1.46485
1004	1	High Prob	0	Correct	900	1	5.55091	0	1.50375
1004	1	High Prob	0	Correct	901	1	5.58411	0	1.17274
1004	1	High Prob	0	Correct	902	1	5.47308	0	1.2361
1004	1	High Prob	0	Correct	903	1	5.89049	0	1.25891
1004	1	High Prob	0	Correct	904	1	5.69135	0	1.4828
1004	1	High Prob	0	Correct	905	1	5.92343	0	1.47453
1004	1	High Prob	0	Correct	906	1	5.87417	0	1.34817
1004	1	High Prob	0	Correct	907	1	5.98249	0	1.29005
1004	1	High Prob	0	Correct	908	1	5.59036	0	1.26461
1004	1	High Prob	0	Wrong	909	0	5.64148	0	1.30615
1004	1	High Prob	0	Correct	910	1	5.52645	1	1.28553
1004	1	High Prob	0	Correct	911	1	5.92408	0	1.32918
1004	1	High Prob	0	Correct	912	1	5.64199	0	1.30626
1004	1	High Prob	0	Correct	913	1	5.73468	0	1.23385
1004	1	High Prob	0	Correct	914	1	5.81764	0	1.30841
1004	1	High Prob	0	Correct	915	1	5.95963	0	1.34451
1004	1	High Prob	0	Correct	916	1	5.61626	0	1.44174
1004	1	High Prob	0	Correct	917	1	5.92662	0	1.41748
1004	1	High Prob	0	Correct	918	1	5.81997	0	1.35973
1004	1	High Prob	0	Correct	919	1	5.6144	0	1.30781
1004	1	High Prob	0	Correct	920	1	5.4906	0	1.30323
1004	1	High Prob	0	Correct	921	1	5.52058	0	1.32772
1004	1	High Prob	0	Correct	922	1	5.62215	0	1.28753
1004	1	High Prob	0	Correct	923	1	5.555	0	1.34517
1004	1	High Prob	0	Correct	924	1	5.58812	0	1.32238
1004	1	Low Prob	0	Correct	925	1	5.74062	0	1.26068
1004	1	High Prob	0	Correct	926	1	5.55289	0	1.12432
1004	1	High Prob	0	Correct	927	1	5.68585	0	1.23752
1004	1	High Prob	0	Correct	928	1	5.43844	0	1.14077
1004	1	High Prob	0	Correct	929	1	5.6975	0	1.28517
1004	1	High Prob	0	Correct	930	1	5.72619	0	1.08719
1004	1	Low Prob	0	Correct	931	1	5.64026	0	1.36247
1004	1	High Prob	0	Correct	932	1	5.91607	0	1.37666
1004	1	High Prob	0	Correct	933	1	5.57951	0	1.44002
1004	1	High Prob	0	Correct	934	1	6.03303	0	1.43113
1004	1	High Prob	0	Correct	935	1	5.72042	0	1.39105
1004	1	High Prob	0	Correct	936	1	5.62668	0	1.38555
1004	1	High Prob	0	Correct	937	1	5.60494	0	1.19619
1004	1	High Prob	0	Correct	938	1	5.55228	0	1.24147
1004	1	High Prob	0	Correct	939	1	5.62957	0	1.21093
1004	1	High Prob	0	Correct	940	1	5.83065	0	1.31002
1004	1	High Prob	0	Correct	941	1	5.71694	0	1.35083
1004	1	High Prob	0	Correct	942	1	5.96281	0	1.38213
1004	1	High Prob	0	Correct	943	1	5.86938	0	1.38607
1004	1	High Prob	0	Correct	944	1	5.64468	0	1.34515
1004	1	High Prob	0	Correct	945	1	5.50585	0	1.35909
1004	1	High Prob	0	Correct	946	1	5.61154	0	1.44162
1004	1	Low Prob	0	Correct	947	1	6.01989	0	1.36601
1004	1	High Prob	0	Correct	948	1	5.53841	0	1.36571
1004	1	Low Prob	0	Correct	949	1	5.57207	0	1.26405
1004	1	High Prob	0	Correct	950	1	5.56732	0	1.30535
1004	1	High Prob	0	Correct	951	1	5.66434	0	1.26561
1004	1	High Prob	0	Correct	952	1	5.59766	0	1.14826
1004	1	High Prob	0	Correct	953	1	5.58292	0	1.39877
1004	1	High Prob	0	Correct	954	1	5.59799	0	1.3405
1004	1	Low Prob	0	Correct	955	1	5.51316	0	1.32045
1004	1	High Prob	0	Correct	956	1	5.67435	0	1.06676
1004	1	High Prob	0	Correct	957	1	5.76418	0	1.16777
1004	1	Low Prob	0	Correct	958	1	NA	0	1.13269
1004	1	High Prob	0	Correct	959	1	5.9869	0	1.36133
1004	1	High Prob	0	Correct	960	1	5.68633	0	1.30586
1005	1	High Prob	0	Correct	3	1	6.08015	0	1.29546
1005	1	Low Prob	0	Correct	4	1	5.92551	0	1.42089
1005	1	High Prob	0	Correct	5	1	NA	0	1.38629
1005	1	High Prob	0	Correct	6	1	6.0713	0	1.38629
1005	1	High Prob	0	Correct	7	1	5.90443	0	1.45986
1005	1	High Prob	0	Correct	8	1	6.07008	0	1.38629
1005	1	Low Prob	0	Correct	9	1	5.96651	0	1.28488
1005	1	Low Prob	0	Correct	10	1	6.02457	0	1.19319
1005	1	Low Prob	0	Correct	11	1	5.88667	0	1.19299
1005	1	High Prob	0	Correct	12	1	5.80784	0	1.15789
1005	1	Low Prob	0	Correct	13	1	5.93578	0	1.53007
1005	1	High Prob	0	Correct	14	1	6.0554	0	1.46021
1005	1	High Prob	0	Correct	15	1	5.76981	0	1.53025
1005	1	High Prob	0	Correct	16	1	5.81849	0	1.35579
1005	1	High Prob	0	Correct	17	1	6.18588	0	1.28021
1005	1	High Prob	0	Correct	18	1	6.08051	0	1.14626
1005	1	High Prob	0	Correct	19	1	5.71253	0	1.44169
1005	1	High Prob	0	Correct	20	1	6.05285	0	1.37677
1005	1	High Prob	0	Correct	21	1	6.11669	0	1.13179
1005	1	High Prob	0	Correct	22	1	5.85256	0	1.25127
1005	1	Low Prob	0	Correct	23	1	6.10232	0	1.57
1005	1	High Prob	0	Correct	24	1	5.82973	0	1.56078
1005	1	High Prob	0	Correct	25	1	6.15633	0	1.14201
1005	1	High Prob	0	Correct	26	1	5.82793	0	1.41749
1005	1	High Prob	0	Wrong	27	0	NA	0	1.4017
1005	1	High Prob	0	Correct	28	1	6.12348	1	1.61601
1005	1	High Prob	0	Correct	29	1	6.04775	0	1.617
1005	1	High Prob	0	Correct	30	1	6.16382	0	1.46894
1005	1	High Prob	0	Correct	31	1	5.71472	0	1.40478
1005	1	High Prob	0	Correct	32	1	6.14431	0	1.33209
1005	1	High Prob	0	Correct	33	1	6.07323	0	1.25627
1005	1	High Prob	0	Correct	34	1	5.87902	0	1.40216
1005	1	High Prob	0	Correct	35	1	5.76255	0	1.36828
1005	1	High Prob	0	Correct	36	1	6.04549	0	1.17401
1005	1	High Prob	0	Correct	37	1	5.71131	0	1.16731
1005	1	High Prob	0	Correct	38	1	5.98384	0	1.42328
1005	1	High Prob	0	Correct	39	1	6.16617	0	1.42991
1005	1	High Prob	0	Correct	40	1	6.23906	0	1.57638
1005	1	High Prob	0	Correct	41	1	6.05712	0	1.5754
1005	1	High Prob	0	Correct	42	1	6.11186	0	1.43636
1005	1	High Prob	0	Correct	43	1	5.84623	0	1.36288
1005	1	High Prob	0	Correct	44	1	6.01456	0	1.31651
1005	1	High Prob	0	Correct	45	1	5.91907	0	1.25399
1005	1	High Prob	0	Correct	46	1	5.72395	0	1.35931
1005	1	Low Prob	0	Correct	47	1	6.2042	0	1.35004
1005	1	High Prob	0	Correct	48	1	5.72441	0	1.1872
1005	1	High Prob	0	Correct	49	1	5.86079	0	1.24934
1005	1	High Prob	0	Correct	50	1	5.9857	0	1.27624
1005	1	High Prob	0	Correct	51	1	6.17609	0	1.16078
1005	1	High Prob	0	Correct	52	1	5.96401	0	1.30995
1005	1	High Prob	0	Correct	53	1	5.8365	0	1.31323
1005	1	High Prob	0	Correct	54	1	6.04961	0	1.16319
1005	1	Low Prob	0	Correct	55	1	6.34202	0	1.2239
1005	1	High Prob	0	Correct	56	1	5.76221	0	1.42238
1005	1	High Prob	0	Correct	57	1	5.84085	0	1.24342
1005	1	High Prob	0	Correct	58	1	5.88474	0	1.15758
1005	1	Low Prob	0	Correct	59	1	6.1616	0	1.27871
1005	1	High Prob	0	Correct	60	1	5.97195	0	1.28221
1005	1	High Prob	0	Correct	61	1	5.81627	0	1.58455
1005	1	High Prob	0	Correct	62	1	5.93773	0	1.45664
1005	1	High Prob	0	Correct	63	1	5.87243	0	1.24901
1005	1	High Prob	0	Correct	64	1	5.70321	0	1.21678
1005	1	Low Prob	0	Correct	65	1	5.68541	0	1.13303
1005	1	High Prob	0	Correct	66	1	5.89143	0	1.24013
1005	1	High Prob	0	Correct	67	1	NA	0	1.49524
1005	1	High Prob	0	Correct	68	1	5.95776	0	1.56627
1005	1	High Prob	0	Correct	69	1	6.14873	0	1.5449
1005	1	High Prob	0	Correct	70	1	NA	0	1.4263
1005	1	High Prob	0	Correct	71	1	5.88868	0	1.2153
1005	1	High Prob	0	Correct	72	1	5.69599	0	1.18822
1005	1	High Prob	0	Correct	73	1	5.90545	0	1.11434
1005	1	High Prob	0	Correct	74	1	6.04754	0	1.20216
1005	1	High Prob	0	Correct	75	1	5.87827	0	1.30078
1005	1	High Prob	0	Correct	76	1	6.14385	0	1.25588
1005	1	High Prob	0	Correct	77	1	5.81092	0	1.26111
1005	1	High Prob	0	Correct	78	1	5.75374	0	1.45392
1005	1	High Prob	0	Correct	79	1	5.96447	0	1.48071
1005	1	High Prob	0	Correct	80	1	5.81358	0	1.53949
1005	1	High Prob	0	Correct	81	1	6.26931	0	1.51808
1005	1	High Prob	0	Correct	82	1	6.1489	0	1.41033
1005	1	High Prob	0	Correct	83	1	5.64286	0	1.21388
1005	1	Low Prob	0	Correct	84	1	6.00056	0	1.19204
1005	1	Low Prob	0	Correct	85	1	5.67116	0	1.13086
[truncated: 78,557 more rows]

## Sheet: FigS3a
SID	parameters	xprob_vol_mean	Metab	absolute_GABA_corr_alpha	Vox
1003	xprob_volatility	-2.7325	GABA	3.73085	Motor
1004	xprob_volatility	-6.0446	GABA	4.00114	Motor
1006	xprob_volatility	-5.5449	GABA	2.36878	Motor
1007	xprob_volatility	-5.4068	GABA	3.07055	Motor
1008	xprob_volatility	-3.4912	GABA	1.71673	Motor
1010	xprob_volatility	-4.0922	GABA	3.96879	Motor
1013	xprob_volatility	-7.897	GABA	2.70704	Motor
1014	xprob_volatility	-2.8262	GABA	2.09892	Motor
1015	xprob_volatility	-4.1243	GABA	2.6034	Motor
1016	xprob_volatility	-4.3937	GABA	2.30342	Motor
1018	xprob_volatility	-3.4088	GABA	4.67765	Motor
1019	xprob_volatility	-3.6181	GABA	3.0974	Motor
1020	xprob_volatility	-4.1758	GABA	3.37488	Motor
1021	xprob_volatility	-3.9315	GABA	1.82545	Motor
1022	xprob_volatility	-6.4357	GABA	3.31808	Motor
1023	xprob_volatility	-3.3029	GABA	1.69413	Motor
1024	xprob_volatility	-3.0851	GABA	3.05326	Motor
1026	xprob_volatility	-3.2256	GABA	3.53334	Motor
1027	xprob_volatility	-7.5989	GABA	1.53706	Motor
1028	xprob_volatility	-2.1906	GABA	1.77547	Motor
1029	xprob_volatility	-2.875	GABA	2.77615	Motor
1030	xprob_volatility	-3.9579	GABA	2.72362	Motor
1032	xprob_volatility	-5.5068	GABA	2.767	Motor
1033	xprob_volatility	-3.3834	GABA	3.20869	Motor
1034	xprob_volatility	-5.6707	GABA	2.9941	Motor
1036	xprob_volatility	-5.2689	GABA	3.48431	Motor
1037	xprob_volatility	-6.5021	GABA	3.71464	Motor
1038	xprob_volatility	-3.5254	GABA	4.49908	Motor
1039	xprob_volatility	-6.4826	GABA	2.5094	Motor
1040	xprob_volatility	-4.355	GABA	2.96039	Motor
1041	xprob_volatility	-3.0358	GABA	2.02924	Motor
1043	xprob_volatility	-3.5114	GABA	2.98596	Motor
1044	xprob_volatility	-5.0543	GABA	4.18543	Motor
1044	xprob_volatility	-5.0543	GABA	4.18543	Motor
1046	xprob_volatility	-8.2742	GABA	1.04148	Motor
1047	xprob_volatility	-4.7952	GABA	4.08609	Motor

## Sheet: FigS3b
SID	PE mean	parameter	Metab	absolute_GABA_corr_alpha	Vox
1003	-0.0014819	high_level_PE	GABA	3.73085	Motor
1004	-0.00107008	high_level_PE	GABA	4.00114	Motor
1006	-0.00112176	high_level_PE	GABA	2.36878	Motor
1007	-0.00114817	high_level_PE	GABA	3.07055	Motor
1008	-0.00137452	high_level_PE	GABA	1.71673	Motor
1010	-0.00129885	high_level_PE	GABA	3.96879	Motor
1012	-0.0012732	high_level_PE	GABA	4.18481	Motor
1013	-0.000891861	high_level_PE	GABA	2.70704	Motor
1014	-0.00146064	high_level_PE	GABA	2.09892	Motor
1015	-0.00130282	high_level_PE	GABA	2.6034	Motor
1016	-0.0013593	high_level_PE	GABA	2.30342	Motor
1018	-0.00137678	high_level_PE	GABA	4.67765	Motor
1019	-0.0013626	high_level_PE	GABA	3.0974	Motor
1020	-0.00127865	high_level_PE	GABA	3.37488	Motor
1021	-0.00135977	high_level_PE	GABA	1.82545	Motor
1022	-0.00102508	high_level_PE	GABA	3.31808	Motor
1023	-0.00139355	high_level_PE	GABA	1.69413	Motor
1024	-0.00143701	high_level_PE	GABA	3.05326	Motor
1026	-0.00141582	high_level_PE	GABA	3.53334	Motor
1027	-0.000914262	high_level_PE	GABA	1.53706	Motor
1028	-0.00155073	high_level_PE	GABA	1.77547	Motor
1029	-0.0014656	high_level_PE	GABA	2.77615	Motor
1030	-0.00129457	high_level_PE	GABA	2.72362	Motor
1032	-0.00112292	high_level_PE	GABA	2.767	Motor
1033	-0.00146979	high_level_PE	GABA	3.20869	Motor
1034	-0.00110941	high_level_PE	GABA	2.9941	Motor
1036	-0.00115841	high_level_PE	GABA	3.48431	Motor
1037	-0.00102256	high_level_PE	GABA	3.71464	Motor
1038	-0.00137078	high_level_PE	GABA	4.49908	Motor
1039	-0.0010187	high_level_PE	GABA	2.5094	Motor
1040	-0.00127099	high_level_PE	GABA	2.96039	Motor
1041	-0.00144522	high_level_PE	GABA	2.02924	Motor
1043	-0.00137155	high_level_PE	GABA	2.98596	Motor
1044	-0.00115024	high_level_PE	GABA	4.18543	Motor
1046	-0.000868246	high_level_PE	GABA	1.04148	Motor
1047	-0.00121384	high_level_PE	GABA	4.08609	Motor

## Sheet: FigS3c
SID	parameters	xprob_vol_mean	absolute_Glx_corr	Metab	Vox
1003	xprob_volatility	-2.7325	29.7569	Glu+Gln	Occ
1004	xprob_volatility	-6.0446	24.8849	Glu+Gln	Occ
1006	xprob_volatility	-5.5449	26.9326	Glu+Gln	Occ
1007	xprob_volatility	-5.4068	29.7151	Glu+Gln	Occ
1008	xprob_volatility	-3.4912	38.1756	Glu+Gln	Occ
1009	xprob_volatility	-4.3327	23.4396	Glu+Gln	Occ
1010	xprob_volatility	-4.0922	30.4213	Glu+Gln	Occ
1013	xprob_volatility	-7.897	30.7735	Glu+Gln	Occ
1014	xprob_volatility	-2.8262	22.7706	Glu+Gln	Occ
1015	xprob_volatility	-4.1243	31.6878	Glu+Gln	Occ
1016	xprob_volatility	-4.3937	29.4756	Glu+Gln	Occ
1018	xprob_volatility	-3.4088	34.7861	Glu+Gln	Occ
1020	xprob_volatility	-4.1758	23.4672	Glu+Gln	Occ
1021	xprob_volatility	-3.9315	29.3729	Glu+Gln	Occ
1022	xprob_volatility	-6.4357	25.1417	Glu+Gln	Occ
1023	xprob_volatility	-3.3029	28.9213	Glu+Gln	Occ
1027	xprob_volatility	-7.5989	28.7959	Glu+Gln	Occ
1029	xprob_volatility	-2.875	22.4234	Glu+Gln	Occ
1030	xprob_volatility	-3.9579	32.8458	Glu+Gln	Occ
1033	xprob_volatility	-3.3834	22.745	Glu+Gln	Occ
1034	xprob_volatility	-5.6707	35.7886	Glu+Gln	Occ
1037	xprob_volatility	-6.5021	24.9922	Glu+Gln	Occ
1038	xprob_volatility	-3.5254	23.3316	Glu+Gln	Occ
1039	xprob_volatility	-6.4826	26.3086	Glu+Gln	Occ
1040	xprob_volatility	-4.355	29.1717	Glu+Gln	Occ
1043	xprob_volatility	-3.5114	27.1348	Glu+Gln	Occ
1044	xprob_volatility	-5.0543	25.375	Glu+Gln	Occ
1044	xprob_volatility	-5.0543	25.375	Glu+Gln	Occ
1046	xprob_volatility	-8.2742	27.3404	Glu+Gln	Occ

## Sheet: FigS3d
SID	mean	parameter	Metab	absolute_Glx_corr	Vox
1003	-0.0014819	high_level_PE	Glu+Gln	29.7569	Occ
1004	-0.00107008	high_level_PE	Glu+Gln	24.8849	Occ
1006	-0.00112176	high_level_PE	Glu+Gln	26.9326	Occ
1007	-0.00114817	high_level_PE	Glu+Gln	29.7151	Occ
1008	-0.00137452	high_level_PE	Glu+Gln	38.1756	Occ
1009	-0.0014017	high_level_PE	Glu+Gln	23.4396	Occ
1010	-0.00129885	high_level_PE	Glu+Gln	30.4213	Occ
1012	-0.0012732	high_level_PE	Glu+Gln	25.6713	Occ
1013	-0.000891861	high_level_PE	Glu+Gln	30.7735	Occ
1014	-0.00146064	high_level_PE	Glu+Gln	22.7706	Occ
1015	-0.00130282	high_level_PE	Glu+Gln	31.6878	Occ
1016	-0.0013593	high_level_PE	Glu+Gln	29.4756	Occ
1018	-0.00137678	high_level_PE	Glu+Gln	34.7861	Occ
1020	-0.00127865	high_level_PE	Glu+Gln	23.4672	Occ
1021	-0.00135977	high_level_PE	Glu+Gln	29.3729	Occ
1022	-0.00102508	high_level_PE	Glu+Gln	25.1417	Occ
1023	-0.00139355	high_level_PE	Glu+Gln	28.9213	Occ
1027	-0.000914262	high_level_PE	Glu+Gln	28.7959	Occ
1029	-0.0014656	high_level_PE	Glu+Gln	22.4234	Occ
1030	-0.00129457	high_level_PE	Glu+Gln	32.8458	Occ
1033	-0.00146979	high_level_PE	Glu+Gln	22.745	Occ
1034	-0.00110941	high_level_PE	Glu+Gln	35.7886	Occ
1037	-0.00102256	high_level_PE	Glu+Gln	24.9922	Occ
1038	-0.00137078	high_level_PE	Glu+Gln	23.3316	Occ
1039	-0.0010187	high_level_PE	Glu+Gln	26.3086	Occ
1040	-0.00127099	high_level_PE	Glu+Gln	29.1717	Occ
1043	-0.00137155	high_level_PE	Glu+Gln	27.1348	Occ
1044	-0.00115024	high_level_PE	Glu+Gln	25.375	Occ
1046	-0.000868246	high_level_PE	Glu+Gln	27.3404	Occ

## Sheet: FigS4
SID	parameters	xprob_vol_mean	PE_mean
1003	xprob_volatility	-2.7325	-0.0014819
1004	xprob_volatility	-6.0446	-0.00107008
1005	xprob_volatility	-4.8149	-0.00121185
1006	xprob_volatility	-5.5449	-0.00112176
1007	xprob_volatility	-5.4068	-0.00114817
1008	xprob_volatility	-3.4912	-0.00137452
1009	xprob_volatility	-4.3327	-0.0014017
1010	xprob_volatility	-4.0922	-0.00129885
1013	xprob_volatility	-7.897	-0.000891861
1014	xprob_volatility	-2.8262	-0.00146064
1015	xprob_volatility	-4.1243	-0.00130282
1016	xprob_volatility	-4.3937	-0.0013593
1018	xprob_volatility	-3.4088	-0.00137678
1019	xprob_volatility	-3.6181	-0.0013626
1020	xprob_volatility	-4.1758	-0.00127865
1021	xprob_volatility	-3.9315	-0.00135977
1022	xprob_volatility	-6.4357	-0.00102508
1023	xprob_volatility	-3.3029	-0.00139355
1024	xprob_volatility	-3.0851	-0.00143701
1025	xprob_volatility	-4.0787	-0.00130584
1026	xprob_volatility	-3.2256	-0.00141582
1027	xprob_volatility	-7.5989	-0.000914262
1028	xprob_volatility	-2.1906	-0.00155073
1029	xprob_volatility	-2.875	-0.0014656
1030	xprob_volatility	-3.9579	-0.00129457
1031	xprob_volatility	-5.2103	-0.00117203
1032	xprob_volatility	-5.5068	-0.00112292
1033	xprob_volatility	-3.3834	-0.00146979
1034	xprob_volatility	-5.6707	-0.00110941
1035	xprob_volatility	-4.6479	-0.00123493
1036	xprob_volatility	-5.2689	-0.00115841
1037	xprob_volatility	-6.5021	-0.00102256
1038	xprob_volatility	-3.5254	-0.00137078
1039	xprob_volatility	-6.4826	-0.0010187
1040	xprob_volatility	-4.355	-0.00127099
1041	xprob_volatility	-3.0358	-0.00144522
1043	xprob_volatility	-3.5114	-0.00137155
1044	xprob_volatility	-5.0543	-0.00115024
1044	xprob_volatility	-5.0543	-0.00115024
1045	xprob_volatility	-3.9756	-0.00134341
1046	xprob_volatility	-8.2742	-0.000868246
1047	xprob_volatility	-4.7952	-0.00121384

## Sheet: FigS5a
	ID	parameter	sim_value	rec_value
1	1003	vol	-2	-2.25599
2	1003	vol	-2	-2.11137
3	1003	vol	-2	-2.23926
4	1003	vol	-2	-2.23861
5	1003	vol	-2	-2.32461
6	1003	vol	-2	-2.29839
7	1003	vol	-2	-2.35954
8	1003	vol	-2	-2.35954
9	1003	vol	-2	-2.42876
10	1003	vol	-2	-2.42342
11	1003	vol	-2	-2.42342
12	1003	vol	-2	-2.38562
13	1003	vol	-2	-2.3678
14	1003	vol	-2	-2.45468
15	1003	vol	-2	-2.33107
16	1003	vol	-2	-2.33107
17	1003	vol	-2	-2.44413
18	1003	vol	-2	-2.15227
19	1003	vol	-2	-2.15227
20	1003	vol	-2	-2.15227
21	1003	vol	-2	-2.15865
22	1003	vol	-2	-2.22019
23	1003	vol	-2	-2.07124
24	1003	vol	-2	-2.46593
25	1003	vol	-2	-2.41229
26	1003	vol	-2	-2.26419
27	1003	vol	-2	-2.30372
28	1003	vol	-2	-2.43628
29	1003	vol	-2	-2.50987
30	1003	vol	-2	-2.60617
31	1003	vol	-2	-2.38721
32	1003	vol	-2	-2.38721
33	1003	vol	-2	-2.4017
34	1003	vol	-2	-2.49582
35	1003	vol	-2	-2.68636
36	1003	vol	-2	-2.48481
37	1003	vol	-2	-2.1704
38	1003	vol	-2	-2.22239
39	1003	vol	-2	-2.2266
40	1003	vol	-2	-2.16683
41	1003	vol	-2	-2.18151
42	1003	vol	-2	-2.19788
43	1003	vol	-2	-2.40662
44	1003	vol	-2	-2.34715
45	1003	vol	-2	-2.31037
46	1003	vol	-2	-2.31964
47	1003	vol	-2	-2.26225
48	1003	vol	-2	-2.25254
49	1003	vol	-2	-2.28811
50	1003	vol	-2	-2.32344
51	1003	vol	-2	-2.32085
52	1003	vol	-2	-2.30963
53	1003	vol	-2	-2.30963
54	1003	vol	-2	-2.27312
55	1003	vol	-2	-2.27312
56	1003	vol	-2	-2.29496
57	1003	vol	-2	-2.34846
58	1003	vol	-2	-2.32315
59	1003	vol	-2	-2.31284
60	1003	vol	-2	-2.22795
61	1003	vol	-2	-2.17818
62	1003	vol	-2	-2.14633
63	1003	vol	-2	-2.49
64	1003	vol	-2	-2.23286
65	1003	vol	-2	-2.11751
66	1003	vol	-2	-2.18362
67	1003	vol	-2	-2.16646
68	1003	vol	-2	-2.18971
69	1003	vol	-2	-2.17049
70	1003	vol	-2	-2.17049
71	1003	vol	-2	-2.19752
72	1003	vol	-2	-2.17478
73	1003	vol	-2	-2.13317
74	1003	vol	-2	-2.40383
75	1003	vol	-2	-2.14221
76	1003	vol	-2	-2.47464
77	1003	vol	-2	-2.53529
78	1003	vol	-2	-2.00338
79	1003	vol	-2	-2.00338
80	1003	vol	-2	-2.00948
81	1003	vol	-2	-2.13605
82	1003	vol	-2	-2.22876
83	1003	vol	-2	-2.33073
84	1003	vol	-2	-2.30473
85	1003	vol	-2	-2.29218
86	1003	vol	-2	-2.39956
87	1003	vol	-2	-2.13896
88	1003	vol	-2	-2.15993
89	1003	vol	-2	-2.11725
90	1003	vol	-2	-2.46621
91	1003	vol	-2	-2.30595
92	1003	vol	-2	-2.3439
93	1003	vol	-2	-2.40512
94	1003	vol	-2	-2.33995
95	1003	vol	-2	-2.25627
96	1003	vol	-2	-2.32558
97	1003	vol	-2	-2.35395
98	1003	vol	-2	-2.31095
99	1003	vol	-2	-2.23239
100	1003	vol	-2	-2.23239
101	1003	vol	-2	-2.23239
102	1003	vol	-2	-2.30957
103	1003	vol	-2	-2.39389
104	1003	vol	-2	-2.28795
105	1003	vol	-2	-2.28795
106	1003	vol	-2	-2.2561
107	1003	vol	-2	-2.209
108	1003	vol	-2	-2.22039
109	1003	vol	-2	-2.33037
110	1003	vol	-2	-2.33037
111	1003	vol	-2	-2.35765
112	1003	vol	-2	-2.34825
113	1003	vol	-2	-2.32046
114	1003	vol	-2	-2.34682
115	1003	vol	-2	-2.41606
116	1003	vol	-2	-2.3411
117	1003	vol	-2	-2.45938
118	1003	vol	-2	-2.34876
119	1003	vol	-2	-2.38293
120	1003	vol	-2	-2.17977
121	1003	vol	-2	-2.24716
122	1003	vol	-2	-2.32646
123	1003	vol	-2	-2.44524
124	1003	vol	-2	-2.60205
125	1003	vol	-2	-2.58791
126	1003	vol	-2	-2.34745
127	1003	vol	-2	-2.3504
128	1003	vol	-2	-2.34548
129	1003	vol	-2	-2.34548
130	1003	vol	-2	-2.28932
131	1003	vol	-2	-2.32049
132	1003	vol	-2	-2.22557
133	1003	vol	-2	-2.26016
134	1003	vol	-2	-2.03274
135	1003	vol	-2	-2.27201
136	1003	vol	-2	-2.26936
137	1003	vol	-2	-2.38795
138	1003	vol	-2	-2.22108
139	1003	vol	-2	-2.24725
140	1003	vol	-2	-2.30413
141	1003	vol	-2	-2.28455
142	1003	vol	-2	-2.2305
143	1003	vol	-2	-2.08783
144	1003	vol	-2	-2.08783
145	1003	vol	-2	-2.19486
146	1003	vol	-2	-2.28785
147	1003	vol	-2	-2.2697
148	1003	vol	-2	-2.40034
149	1003	vol	-2	-2.40034
150	1003	vol	-2	-2.28329
151	1003	vol	-2	-2.30846
152	1003	vol	-2	-2.4718
153	1003	vol	-2	-2.0659
154	1003	vol	-2	-2.47188
155	1003	vol	-2	-2.30258
156	1003	vol	-2	-2.23573
157	1003	vol	-2	-2.06441
158	1003	vol	-2	-2.21097
159	1003	vol	-2	-2.20875
160	1003	vol	-2	-2.36603
161	1003	vol	-2	-2.46604
162	1003	vol	-2	-2.35246
163	1003	vol	-2	-2.32153
164	1003	vol	-2	-2.24206
165	1003	vol	-2	-2.1933
166	1003	vol	-2	-2.25184
167	1003	vol	-2	-2.14716
168	1003	vol	-2	-2.30188
169	1003	vol	-2	-2.28506
170	1003	vol	-2	-2.26862
171	1003	vol	-2	-2.26228
172	1003	vol	-2	-2.28798
173	1003	vol	-2	-2.37892
174	1003	vol	-2	-2.45598
175	1003	vol	-2	-2.55691
176	1003	vol	-2	-2.55691
177	1003	vol	-2	-2.43103
178	1003	vol	-2	-2.39588
179	1003	vol	-2	-2.26396
180	1003	vol	-2	-2.26701
181	1003	vol	-2	-2.16227
182	1003	vol	-2	-2.3753
183	1003	vol	-2	-2.16231
184	1003	vol	-2	-2.19949
185	1003	vol	-2	-2.19949
186	1003	vol	-2	-2.13347
187	1003	vol	-2	-2.21639
188	1003	vol	-2	-2.1497
189	1003	vol	-2	-2.13787
190	1003	vol	-2	-2.30821
191	1003	vol	-2	-2.11353
192	1003	vol	-2	-2.3056
193	1003	vol	-2	-2.3056
194	1003	vol	-2	-2.31851
195	1003	vol	-2	-2.36205
196	1003	vol	-2	-2.36205
197	1003	vol	-2	-2.2841
198	1003	vol	-2	-2.34092
199	1003	vol	-2	-2.38208
200	1003	vol	-2	-2.18264
201	1003	vol	-2	-2.04433
202	1003	vol	-2	-2.24961
203	1003	vol	-2	-2.14613
204	1003	vol	-2	-2.48216
205	1003	vol	-2	-2.40947
206	1003	vol	-2	-2.26278
207	1003	vol	-2	-2.16345
208	1003	vol	-2	-2.37419
209	1003	vol	-2	-2.37419
210	1003	vol	-2	-2.16415
211	1003	vol	-2	-2.23299
212	1003	vol	-2	-2.3083
213	1003	vol	-2	-2.06718
214	1003	vol	-2	-2.21256
215	1003	vol	-2	-2.32779
216	1003	vol	-2	-2.20995
217	1003	vol	-2	-2.25609
218	1003	vol	-2	-2.25609
219	1003	vol	-2	-2.18669
220	1003	vol	-2	-2.08896
221	1003	vol	-2	-2.215
222	1003	vol	-2	-2.03902
223	1003	vol	-2	-2.18225
224	1003	vol	-2	-2.18287
225	1003	vol	-2	-2.25386
226	1003	vol	-2	-2.25386
227	1003	vol	-2	-2.25386
228	1003	vol	-2	-2.19897
229	1003	vol	-2	-2.24313
230	1003	vol	-2	-2.18221
231	1003	vol	-2	-2.18221
232	1003	vol	-2	-2.35487
233	1003	vol	-2	-2.37417
234	1003	vol	-2	-2.31538
235	1003	vol	-2	-2.33795
236	1003	vol	-2	-2.20081
237	1003	vol	-2	-2.28026
238	1003	vol	-2	-2.26453
239	1003	vol	-2	-2.2747
240	1003	vol	-2	-2.16991
241	1003	vol	-2	-2.16991
242	1003	vol	-2	-2.16991
243	1003	vol	-2	-2.24188
244	1003	vol	-2	-2.30597
245	1003	vol	-2	-2.30557
246	1003	vol	-2	-2.45098
247	1003	vol	-2	-2.22619
248	1003	vol	-2	-2.371
249	1003	vol	-2	-2.36234
250	1003	vol	-2	-2.38021
251	1003	vol	-2	-2.30755
252	1003	vol	-2	-2.35841
253	1003	vol	-2	-2.3642
254	1003	vol	-2	-2.17283
255	1003	vol	-2	-2.17283
256	1003	vol	-2	-2.29202
257	1003	vol	-2	-2.14114
258	1003	vol	-2	-2.1388
259	1003	vol	-2	-2.40108
260	1003	vol	-2	-2.35975
261	1003	vol	-2	-2.35975
262	1003	vol	-2	-2.34239
263	1003	vol	-2	-1.96358
264	1003	vol	-2	-2.71023
265	1003	vol	-2	-1.9793
266	1003	vol	-2	-2.2918
267	1003	vol	-2	-2.4121
268	1003	vol	-2	-2.12501
269	1003	vol	-2	-2.56979
270	1003	vol	-2	-2.49566
271	1003	vol	-2	-2.47405
272	1003	vol	-2	-2.29208
273	1003	vol	-2	-2.31796
274	1003	vol	-2	-2.38226
275	1003	vol	-2	-2.3422
276	1003	vol	-2	-2.29684
277	1003	vol	-2	-2.4825
278	1003	vol	-2	-2.12331
279	1003	vol	-2	-2.41391
280	1003	vol	-2	-2.39594
281	1003	vol	-2	-2.51517
282	1003	vol	-2	-2.49815
283	1003	vol	-2	-2.62641
284	1003	vol	-2	-1.99442
285	1003	vol	-2	-2.30786
286	1003	vol	-2	-2.30658
287	1003	vol	-2	-2.28562
288	1003	vol	-2	-2.18088
289	1003	vol	-2	-2.18392
290	1003	vol	-2	-2.13338
291	1003	vol	-2	-2.42186
292	1003	vol	-2	-2.42186
293	1003	vol	-2	-2.42186
294	1003	vol	-2	-2.51436
295	1003	vol	-2	-2.52752
296	1003	vol	-2	-2.33308
297	1003	vol	-2	-2.06567
298	1003	vol	-2	-2.0441
299	1003	vol	-2	-2.1344
300	1003	vol	-2	-2.18691
301	1003	vol	-2	-2.28424
302	1003	vol	-2	-2.31959
303	1003	vol	-2	-2.34479
304	1003	vol	-2	-2.37004
305	1003	vol	-2	-2.36351
306	1003	vol	-2	-2.27801
307	1003	vol	-2	-2.16551
308	1003	vol	-2	-2.28369
309	1003	vol	-2	-2.36357
310	1003	vol	-2	-2.3056
311	1003	vol	-2	-2.38103
312	1003	vol	-2	-2.60655
313	1003	vol	-2	-2.60491
314	1003	vol	-2	-2.37792
315	1003	vol	-2	-2.29528
316	1003	vol	-2	-2.36767
317	1003	vol	-2	-2.3571
318	1003	vol	-2	-2.18873
319	1003	vol	-2	-2.07083
320	1003	vol	-2	-2.51361
321	1003	vol	-2	-2.45651
322	1003	vol	-2	-2.34307
323	1003	vol	-2	-2.21009
324	1003	vol	-2	-2.26802
325	1003	vol	-2	-2.28904
326	1003	vol	-2	-2.28904
327	1003	vol	-2	-2.28904
328	1003	vol	-2	-2.3553
329	1003	vol	-2	-2.4142
330	1003	vol	-2	-2.41725
331	1003	vol	-2	-2.16791
332	1003	vol	-2	-2.14955
333	1003	vol	-2	-2.22119
334	1003	vol	-2	-2.19107
335	1003	vol	-2	-2.15336
336	1003	vol	-2	-2.22084
337	1003	vol	-2	-2.31692
338	1003	vol	-2	-2.01193
339	1003	vol	-2	-2.35412
340	1003	vol	-2	-2.33599
341	1003	vol	-2	-2.33599
342	1003	vol	-2	-2.28034
343	1003	vol	-2	-2.33661
344	1003	vol	-2	-2.32229
345	1003	vol	-2	-2.32229
346	1003	vol	-2	-2.23493
347	1003	vol	-2	-2.13154
348	1003	vol	-2	-2.28714
349	1003	vol	-2	-2.30161
350	1003	vol	-2	-2.36872
351	1003	vol	-2	-2.20321
352	1003	vol	-2	-2.34049
353	1003	vol	-2	-2.19857
354	1003	vol	-2	-2.23228
355	1003	vol	-2	-2.36477
356	1003	vol	-2	-2.36477
357	1003	vol	-2	-2.3038
358	1003	vol	-2	-2.43304
359	1003	vol	-2	-2.10411
360	1003	vol	-2	-2.1075
361	1003	vol	-2	-2.11842
362	1003	vol	-2	-2.17062
363	1003	vol	-2	-2.36783
364	1003	vol	-2	-2.31657
365	1003	vol	-2	-2.35224
366	1003	vol	-2	-2.33258
367	1003	vol	-2	-2.20555
368	1003	vol	-2	-2.20555
369	1003	vol	-2	-2.16201
370	1003	vol	-2	-2.19096
371	1003	vol	-2	-2.18977
372	1003	vol	-2	-2.45731
373	1003	vol	-2	-2.52899
374	1003	vol	-2	-2.51705
375	1003	vol	-2	-2.46095
376	1003	vol	-2	-2.33217
377	1003	vol	-2	-2.24528
378	1003	vol	-2	-2.13904
379	1003	vol	-2	-2.26954
380	1003	vol	-2	-2.21325
381	1003	vol	-2	-2.21325
382	1003	vol	-2	-2.27901
383	1003	vol	-2	-2.15693
384	1003	vol	-2	-2.15967
385	1003	vol	-2	-2.37789
386	1003	vol	-2	-2.47192
387	1003	vol	-2	-2.32867
388	1003	vol	-2	-2.34561
389	1003	vol	-2	-2.51665
390	1003	vol	-2	-2.38771
391	1003	vol	-2	-2.15357
392	1003	vol	-2	-2.20562
393	1003	vol	-2	-2.33165
394	1003	vol	-2	-2.23541
395	1003	vol	-2	-2.14143
396	1003	vol	-2	-2.39561
397	1003	vol	-2	-2.39561
398	1003	vol	-2	-2.39561
399	1003	vol	-2	-2.14516
400	1003	vol	-2	-2.1772
401	1003	vol	-2	-2.04253
402	1003	vol	-2	-2.21035
403	1003	vol	-2	-2.37027
404	1003	vol	-2	-2.36062
405	1003	vol	-2	-2.28561
406	1003	vol	-2	-2.35998
407	1003	vol	-2	-2.51251
408	1003	vol	-2	-2.37164
409	1003	vol	-2	-2.30605
410	1003	vol	-2	-2.34669
411	1003	vol	-2	-2.19056
412	1003	vol	-2	-2.38751
413	1003	vol	-2	-2.33803
414	1003	vol	-2	-2.36124
415	1003	vol	-2	-2.37088
416	1003	vol	-2	-2.33451
417	1003	vol	-2	-2.33451
418	1003	vol	-2	-2.28944
419	1003	vol	-2	-2.53884
420	1003	vol	-2	-2.21233
421	1003	vol	-2	-2.21233
422	1003	vol	-2	-2.22435
423	1003	vol	-2	-2.2492
424	1003	vol	-2	-2.18263
425	1003	vol	-2	-2.18263
426	1003	vol	-2	-2.26088
427	1003	vol	-2	-2.27614
428	1003	vol	-2	-2.32645
429	1003	vol	-2	-2.32645
430	1003	vol	-2	-2.39248
431	1003	vol	-2	-2.39415
432	1003	vol	-2	-2.30158
433	1003	vol	-2	-2.29303
434	1003	vol	-2	-2.29981
435	1003	vol	-2	-2.28355
436	1003	vol	-2	-2.07224
437	1003	vol	-2	-2.47389
438	1003	vol	-2	-2.63458
439	1003	vol	-2	-2.15026
440	1003	vol	-2	-2.41599
441	1003	vol	-2	-2.12148
442	1003	vol	-2	-2.12148
443	1003	vol	-2	-2.12148
444	1003	vol	-2	-2.12635
445	1003	vol	-2	-2.29588
446	1003	vol	-2	-2.32771
447	1003	vol	-2	-2.3796
448	1003	vol	-2	-2.42486
449	1003	vol	-2	-2.4588
450	1003	vol	-2	-2.43338
451	1003	vol	-2	-2.13488
452	1003	vol	-2	-2.26335
453	1003	vol	-2	-2.30215
454	1003	vol	-2	-2.42842
455	1003	vol	-2	-2.51299
456	1003	vol	-2	-2.54354
457	1003	vol	-2	-2.31383
458	1003	vol	-2	-2.31383
459	1003	vol	-2	-2.23508
460	1003	vol	-2	-2.21652
461	1003	vol	-2	-2.28216
462	1003	vol	-2	-2.45825
463	1003	vol	-2	-2.38537
464	1003	vol	-2	-2.44932
465	1003	vol	-2	-2.46712
466	1003	vol	-2	-2.50177
467	1003	vol	-2	-2.39587
468	1003	vol	-2	-2.67812
469	1003	vol	-2	-2.21242
470	1003	vol	-2	-2.26683
471	1003	vol	-2	-2.25575
472	1003	vol	-2	-2.28684
473	1003	vol	-2	-2.47079
474	1003	vol	-2	-2.27221
475	1003	vol	-2	-2.36463
476	1003	vol	-2	-2.22697
477	1003	vol	-2	-2.3309
478	1003	vol	-2	-2.21757
479	1003	vol	-2	-2.15585
480	1003	vol	-2	-2.46795
481	1003	vol	-2	-2.34573
482	1003	vol	-2	-2.30466
483	1003	vol	-2	-2.35074
484	1003	vol	-2	-2.19365
485	1003	vol	-2	-2.17132
486	1003	vol	-2	-2.23972
487	1003	vol	-2	-2.37423
488	1003	vol	-2	-2.37423
489	1003	vol	-2	-2.35861
490	1003	vol	-2	-2.41057
491	1003	vol	-2	-2.46114
492	1003	vol	-2	-2.33037
493	1003	vol	-2	-2.33037
494	1003	vol	-2	-2.33037
495	1003	vol	-2	-2.25904
496	1003	vol	-2	-2.11007
497	1003	vol	-2	-2.20393
498	1003	vol	-2	-2.20393
499	1003	vol	-2	-2.34701
500	1003	vol	-2	-2.41831
501	1003	vol	-2	-2.40245
502	1003	vol	-2	-2.34198
503	1003	vol	-2	-2.19689
504	1003	vol	-2	-2.19689
505	1003	vol	-2	-2.21526
506	1003	vol	-2	-2.13794
507	1003	vol	-2	-2.23124
508	1003	vol	-2	-2.34498
509	1003	vol	-2	-2.40278
510	1003	vol	-2	-2.31491
511	1003	vol	-2	-2.43922
512	1003	vol	-2	-2.43922
513	1003	vol	-2	-2.4507
514	1003	vol	-2	-2.33685
515	1003	vol	-2	-2.30215
516	1003	vol	-2	-2.32912
517	1003	vol	-2	-2.33736
518	1003	vol	-2	-2.29374
519	1003	vol	-2	-2.3333
520	1003	vol	-2	-2.3333
521	1003	vol	-2	-2.33822
522	1003	vol	-2	-2.20265
523	1003	vol	-2	-2.20265
524	1003	vol	-2	-2.23148
525	1003	vol	-2	-2.2036
526	1003	vol	-2	-2.39591
527	1003	vol	-2	-2.24815
528	1003	vol	-2	-2.2988
529	1003	vol	-2	-2.43777
530	1003	vol	-2	-2.32564
531	1003	vol	-2	-2.32088
532	1003	vol	-2	-2.31278
533	1003	vol	-2	-2.31132
534	1003	vol	-2	-2.55502
535	1003	vol	-2	-2.65928
536	1003	vol	-2	-2.58811
537	1003	vol	-2	-2.36651
538	1003	vol	-2	-2.17127
539	1003	vol	-2	-2.27811
540	1003	vol	-2	-2.27811
541	1003	vol	-2	-2.41559
542	1003	vol	-2	-2.19718
543	1003	vol	-2	-2.24775
544	1003	vol	-2	-2.22454
545	1003	vol	-2	-2.18141
546	1003	vol	-2	-2.36379
547	1003	vol	-2	-2.47338
548	1003	vol	-2	-2.39049
549	1003	vol	-2	-2.38226
550	1003	vol	-2	-2.38832
551	1003	vol	-2	-2.30276
552	1003	vol	-2	-2.36475
553	1003	vol	-2	-2.45495
554	1003	vol	-2	-2.35977
555	1003	vol	-2	-2.4684
556	1003	vol	-2	-2.30065
557	1003	vol	-2	-2.40843
558	1003	vol	-2	-2.44024
559	1003	vol	-2	-2.11046
560	1003	vol	-2	-2.11891
561	1003	vol	-2	-2.23932
562	1003	vol	-2	-2.11421
563	1003	vol	-2	-2.11421
564	1003	vol	-2	-2.11421
565	1003	vol	-2	-2.04831
566	1003	vol	-2	-1.9876
567	1003	vol	-2	-1.99566
568	1003	vol	-2	-2.219
569	1003	vol	-2	-2.24675
570	1003	vol	-2	-2.26205
571	1003	vol	-2	-2.28215
572	1003	vol	-2	-2.15923
573	1003	vol	-2	-2.19397
574	1003	vol	-2	-2.19397
575	1003	vol	-2	-2.35151
576	1003	vol	-2	-2.32085
577	1003	vol	-2	-2.32085
578	1003	vol	-2	-2.44005
579	1003	vol	-2	-2.384
580	1003	vol	-2	-2.15466
581	1003	vol	-2	-2.06655
582	1003	vol	-2	-2.48267
583	1003	vol	-2	-2.33703
584	1003	vol	-2	-2.40134
585	1003	vol	-2	-2.58271
586	1003	vol	-2	-2.5929
587	1003	vol	-2	-2.43779
588	1003	vol	-2	-2.15265
589	1003	vol	-2	-2.17854
590	1003	vol	-2	-2.17854
591	1003	vol	-2	-2.28962
592	1003	vol	-2	-2.42428
593	1003	vol	-2	-2.37353
594	1003	vol	-2	-2.36549
595	1003	vol	-2	-2.42088
596	1003	vol	-2	-2.43131
597	1003	vol	-2	-2.40348
598	1003	vol	-2	-2.14363
599	1003	vol	-2	-2.39625
600	1003	vol	-2	-2.38936
601	1003	vol	-2	-2.31246
602	1003	vol	-2	-2.40906
603	1003	vol	-2	-2.43909
604	1003	vol	-2	-2.27045
605	1003	vol	-2	-2.28725
606	1003	vol	-2	-2.36076
607	1003	vol	-2	-2.36076
608	1003	vol	-2	-2.28922
609	1003	vol	-2	-2.25061
610	1003	vol	-2	-2.25061
611	1003	vol	-2	-2.23764
612	1003	vol	-2	-2.23864
613	1003	vol	-2	-2.34905
614	1003	vol	-2	-2.36488
615	1003	vol	-2	-2.22072
616	1003	vol	-2	-2.26428
617	1003	vol	-2	-2.45829
618	1003	vol	-2	-2.08481
619	1003	vol	-2	-2.2031
620	1003	vol	-2	-2.29
621	1003	vol	-2	-2.29
622	1003	vol	-2	-2.15696
623	1003	vol	-2	-2.39146
624	1003	vol	-2	-2.36777
625	1003	vol	-2	-2.35885
626	1003	vol	-2	-2.3694
627	1003	vol	-2	-2.3694
628	1003	vol	-2	-2.55286
629	1003	vol	-2	-1.9874
630	1003	vol	-2	-2.04703
631	1003	vol	-2	-2.64235
632	1003	vol	-2	-2.32572
633	1003	vol	-2	-2.32572
634	1003	vol	-2	-2.2814
635	1003	vol	-2	-2.25584
636	1003	vol	-2	-2.23596
637	1003	vol	-2	-2.23159
638	1003	vol	-2	-2.21587
639	1003	vol	-2	-2.22952
640	1003	vol	-2	-2.23293
641	1003	vol	-2	-2.34715
642	1003	vol	-2	-2.22536
643	1003	vol	-2	-2.31166
644	1003	vol	-2	-2.22755
645	1003	vol	-2	-2.03609
646	1003	vol	-2	-2.50155
647	1003	vol	-2	-2.35231
648	1003	vol	-2	-2.21736
649	1003	vol	-2	-2.21736
650	1003	vol	-2	-2.20183
651	1003	vol	-2	-2.18145
652	1003	vol	-2	-2.18145
653	1003	vol	-2	-2.09661
654	1003	vol	-2	-2.0436
655	1003	vol	-2	-2.32694
656	1003	vol	-2	-2.24677
657	1003	vol	-2	-2.29532
658	1003	vol	-2	-2.28469
659	1003	vol	-2	-2.70989
660	1003	vol	-2	-2.52742
661	1003	vol	-2	-2.53582
662	1003	vol	-2	-2.36043
663	1003	vol	-2	-2.59086
664	1003	vol	-2	-2.59086
665	1003	vol	-2	-2.17818
666	1003	vol	-2	-2.35955
667	1003	vol	-2	-2.29927
668	1003	vol	-2	-2.34515
669	1003	vol	-2	-2.4125
670	1003	vol	-2	-2.24976
671	1003	vol	-2	-2.11277
672	1003	vol	-2	-2.08985
673	1003	vol	-2	-2.14654
674	1003	vol	-2	-2.21195
675	1003	vol	-2	-2.26118
676	1003	vol	-2	-2.19624
677	1003	vol	-2	-2.37581
678	1003	vol	-2	-2.21234
679	1003	vol	-2	-2.32657
680	1003	vol	-2	-2.04342
681	1003	vol	-2	-2.04528
682	1003	vol	-2	-2.49183
683	1003	vol	-2	-2.34687
684	1003	vol	-2	-2.32575
685	1003	vol	-2	-2.02009
686	1003	vol	-2	-2.30131
687	1003	vol	-2	-2.24091
688	1003	vol	-2	-2.25022
689	1003	vol	-2	-2.22203
690	1003	vol	-2	-2.11454
691	1003	vol	-2	-2.47246
692	1003	vol	-2	-2.40313
693	1003	vol	-2	-2.45229
694	1003	vol	-2	-2.31912
695	1003	vol	-2	-2.22941
696	1003	vol	-2	-2.22941
697	1003	vol	-2	-2.19333
698	1003	vol	-2	-2.04739
699	1003	vol	-2	-2.21842
700	1003	vol	-2	-2.21842
701	1003	vol	-2	-2.32764
702	1003	vol	-2	-2.32764
703	1003	vol	-2	-2.30417
704	1003	vol	-2	-2.29682
705	1003	vol	-2	-2.29551
706	1003	vol	-2	-2.13278
707	1003	vol	-2	-2.23454
708	1003	vol	-2	-2.20669
709	1003	vol	-2	-2.13998
710	1003	vol	-2	-2.28826
711	1003	vol	-2	-2.28826
712	1003	vol	-2	-2.27815
713	1003	vol	-2	-2.47286
714	1003	vol	-2	-2.06513
715	1003	vol	-2	-2.06513
716	1003	vol	-2	-2.47217
717	1003	vol	-2	-2.38215
718	1003	vol	-2	-2.42968
719	1003	vol	-2	-2.11628
720	1003	vol	-2	-2.30076
721	1003	vol	-2	-2.29042
722	1003	vol	-2	-2.34684
723	1003	vol	-2	-2.34684
724	1003	vol	-2	-2.40958
725	1003	vol	-2	-2.46775
726	1003	vol	-2	-2.63929
727	1003	vol	-2	-2.41774
728	1003	vol	-2	-2.12811
729	1003	vol	-2	-2.24891
730	1003	vol	-2	-2.28899
731	1003	vol	-2	-2.34436
732	1003	vol	-2	-2.32063
733	1003	vol	-2	-2.32942
734	1003	vol	-2	-2.21865
735	1003	vol	-2	-2.15372
736	1003	vol	-2	-2.24415
737	1003	vol	-2	-2.12032
738	1003	vol	-2	-2.13883
739	1003	vol	-2	-2.48095
740	1003	vol	-2	-2.44284
741	1003	vol	-2	-2.35519
742	1003	vol	-2	-2.25075
743	1003	vol	-2	-2.21879
744	1003	vol	-2	-2.32214
745	1003	vol	-2	-2.21756
746	1003	vol	-2	-2.32109
747	1003	vol	-2	-2.35839
748	1003	vol	-2	-2.5227
749	1003	vol	-2	-2.38053
750	1003	vol	-2	-2.2418
751	1003	vol	-2	-2.2418
752	1003	vol	-2	-2.30282
753	1003	vol	-2	-2.39688
754	1003	vol	-2	-2.38307
755	1003	vol	-2	-2.42594
756	1003	vol	-2	-2.40873
757	1003	vol	-2	-2.62844
758	1003	vol	-2	-2.29969
759	1003	vol	-2	-2.30073
760	1003	vol	-2	-2.30073
761	1003	vol	-2	-2.29672
762	1003	vol	-2	-2.33036
763	1003	vol	-2	-2.41615
764	1003	vol	-2	-2.35963
765	1003	vol	-2	-2.41275
766	1003	vol	-2	-2.42071
767	1003	vol	-2	-2.42071
768	1003	vol	-2	-2.42611
769	1003	vol	-2	-2.38217
770	1003	vol	-2	-2.28119
771	1003	vol	-2	-2.37526
772	1003	vol	-2	-2.34149
773	1003	vol	-2	-2.04072
774	1003	vol	-2	-2.12069
775	1003	vol	-2	-2.22206
776	1003	vol	-2	-2.20822
777	1003	vol	-2	-2.16139
778	1003	vol	-2	-2.07939
779	1003	vol	-2	-2.50615
780	1003	vol	-2	-2.45134
781	1003	vol	-2	-2.51304
782	1003	vol	-2	-2.03115
783	1003	vol	-2	-2.27076
784	1003	vol	-2	-2.41333
785	1003	vol	-2	-2.34549
786	1003	vol	-2	-2.34549
787	1003	vol	-2	-2.42448
788	1003	vol	-2	-2.3505
789	1003	vol	-2	-2.34687
790	1003	vol	-2	-2.35826
791	1003	vol	-2	-2.36879
792	1003	vol	-2	-2.4015
793	1003	vol	-2	-2.38422
794	1003	vol	-2	-2.28618
795	1003	vol	-2	-2.14672
796	1003	vol	-2	-2.16564
797	1003	vol	-2	-2.25378
798	1003	vol	-2	-2.17461
799	1003	vol	-2	-2.20903
800	1003	vol	-2	-2.26745
801	1003	vol	-2	-2.27236
802	1003	vol	-2	-2.27236
803	1003	vol	-2	-2.27236
804	1003	vol	-2	-2.27204
805	1003	vol	-2	-2.18027
806	1003	vol	-2	-2.35897
807	1003	vol	-2	-2.18581
808	1003	vol	-2	-2.23833
809	1003	vol	-2	-2.21092
810	1003	vol	-2	-2.27802
811	1003	vol	-2	-2.46412
812	1003	vol	-2	-2.34649
813	1003	vol	-2	-2.51973
814	1003	vol	-2	-2.56766
815	1003	vol	-2	-2.42413
816	1003	vol	-2	-2.41
817	1003	vol	-2	-2.33252
818	1003	vol	-2	-2.04785
819	1003	vol	-2	-2.31521
820	1003	vol	-2	-2.29895
821	1003	vol	-2	-2.15095
822	1003	vol	-2	-2.19364
823	1003	vol	-2	-2.24397
824	1003	vol	-2	-2.28323
825	1003	vol	-2	-2.38032
826	1003	vol	-2	-2.38032
827	1003	vol	-2	-2.32657
828	1003	vol	-2	-2.25821
829	1003	vol	-2	-2.19214
830	1003	vol	-2	-1.97275
831	1003	vol	-2	-2.32416
832	1003	vol	-2	-2.36545
833	1003	vol	-2	-2.18196
834	1003	vol	-2	-2.12498
835	1003	vol	-2	-2.3099
836	1003	vol	-2	-2.36208
837	1003	vol	-2	-2.18035
838	1003	vol	-2	-2.36102
839	1003	vol	-2	-2.25011
840	1003	vol	-2	-2.13829
841	1003	vol	-2	-2.06658
842	1003	vol	-2	-2.29899
843	1003	vol	-2	-2.28655
844	1003	vol	-2	-2.28655
845	1003	vol	-2	-2.26792
846	1003	vol	-2	-2.26792
847	1003	vol	-2	-2.27914
848	1003	vol	-2	-2.26612
849	1003	vol	-2	-2.19376
850	1003	vol	-2	-2.26839
851	1003	vol	-2	-2.26839
852	1003	vol	-2	-2.16173
853	1003	vol	-2	-2.18057
854	1003	vol	-2	-2.20909
855	1003	vol	-2	-2.28946
856	1003	vol	-2	-2.30876
857	1003	vol	-2	-2.36833
858	1003	vol	-2	-2.34624
859	1003	vol	-2	-2.52441
860	1003	vol	-2	-2.01384
861	1003	vol	-2	-2.23493
862	1003	vol	-2	-2.3374
863	1003	vol	-2	-2.35297
864	1003	vol	-2	-2.35297
865	1003	vol	-2	-2.19274
866	1003	vol	-2	-2.23035
867	1003	vol	-2	-2.19511
868	1003	vol	-2	-2.0962
869	1003	vol	-2	-2.46964
870	1003	vol	-2	-2.45706
871	1003	vol	-2	-2.49609
872	1003	vol	-2	-2.48944
873	1003	vol	-2	-2.51005
874	1003	vol	-2	-2.34103
875	1003	vol	-2	-2.29919
876	1003	vol	-2	-2.2543
877	1003	vol	-2	-2.22805
878	1003	vol	-2	-2.1641
879	1003	vol	-2	-2.18988
880	1003	vol	-2	-2.36057
881	1003	vol	-2	-2.31239
882	1003	vol	-2	-2.27851
883	1003	vol	-2	-2.12957
884	1003	vol	-2	-2.2355
885	1003	vol	-2	-2.11361
886	1003	vol	-2	-2.30951
887	1003	vol	-2	-2.27402
888	1003	vol	-2	-2.11444
889	1003	vol	-2	-2.11444
890	1003	vol	-2	-2.21879
891	1003	vol	-2	-2.18034
892	1003	vol	-2	-2.16177
893	1003	vol	-2	-2.14571
894	1003	vol	-2	-2.29508
895	1003	vol	-2	-2.32206
896	1003	vol	-2	-2.35542
897	1003	vol	-2	-2.19761
898	1003	vol	-2	-2.27729
899	1003	vol	-2	-2.27729
900	1003	vol	-2	-2.27729
901	1003	vol	-2	-2.26263
902	1003	vol	-2	-2.2871
903	1003	vol	-2	-2.48612
904	1003	vol	-2	-2.33731
905	1003	vol	-2	-2.30742
906	1003	vol	-2	-2.03339
907	1003	vol	-2	-2.14043
908	1003	vol	-2	-2.43262
909	1003	vol	-2	-2.49543
910	1003	vol	-2	-2.39462
911	1003	vol	-2	-2.3473
912	1003	vol	-2	-2.25641
913	1003	vol	-2	-2.46715
914	1003	vol	-2	-2.13268
915	1003	vol	-2	-2.20902
916	1003	vol	-2	-2.32817
917	1003	vol	-2	-2.40896
918	1003	vol	-2	-2.25781
919	1003	vol	-2	-2.27922
920	1003	vol	-2	-2.30354
921	1003	vol	-2	-2.34969
922	1003	vol	-2	-2.47732
923	1003	vol	-2	-2.46078
924	1003	vol	-2	-2.54774
925	1003	vol	-2	-2.35574
926	1003	vol	-2	-2.36636
927	1003	vol	-2	-2.39141
928	1003	vol	-2	-2.22012
929	1003	vol	-2	-2.23873
930	1003	vol	-2	-2.29861
931	1003	vol	-2	-2.32648
932	1003	vol	-2	-2.38644
933	1003	vol	-2	-2.38858
934	1003	vol	-2	-2.30837
935	1003	vol	-2	-2.08955
936	1003	vol	-2	-2.22919
937	1003	vol	-2	-2.17721
938	1003	vol	-2	-2.25138
939	1003	vol	-2	-2.14217
940	1003	vol	-2	-2.21971
941	1003	vol	-2	-2.34084
942	1003	vol	-2	-2.30735
943	1003	vol	-2	-2.43196
944	1003	vol	-2	-2.34672
945	1003	vol	-2	-2.40867
946	1003	vol	-2	-2.57295
947	1003	vol	-2	-1.96928
948	1003	vol	-2	-2.21722
949	1003	vol	-2	-2.32094
950	1003	vol	-2	-2.32094
951	1003	vol	-2	-2.34913
952	1003	vol	-2	-2.21649
953	1003	vol	-2	-2.15323
954	1003	vol	-2	-2.1875
955	1003	vol	-2	-2.19983
956	1003	vol	-2	-2.19994
957	1003	vol	-2	-2.19994
958	1003	vol	-2	-2.19994
959	1003	vol	-2	-2.15273
960	1003	vol	-2	-2.26721
961	1003	vol	-2	-2.26433
962	1003	vol	-2	-2.33704
963	1003	vol	-2	-2.33704
964	1003	vol	-2	-2.2258
965	1003	vol	-2	-2.2258
966	1003	vol	-2	-2.49139
967	1003	vol	-2	-2.29435
968	1003	vol	-2	-2.35494
969	1003	vol	-2	-2.35494
970	1003	vol	-2	-2.35391
971	1003	vol	-2	-2.40555
972	1003	vol	-2	-2.14076
973	1003	vol	-2	-2.15461
974	1003	vol	-2	-2.16432
975	1003	vol	-2	-2.16908
976	1003	vol	-2	-2.2918
977	1003	vol	-2	-2.29432
978	1003	vol	-2	-2.02187
979	1003	vol	-2	-2.13483
980	1003	vol	-2	-2.43468
981	1003	vol	-2	-2.39937
982	1003	vol	-2	-2.53576
983	1003	vol	-2	-2.5023
984	1003	vol	-2	-2.63682
985	1003	vol	-2	-2.49789
986	1003	vol	-2	-2.39627
987	1003	vol	-2	-2.19396
988	1003	vol	-2	-2.2272
989	1003	vol	-2	-2.22998
990	1003	vol	-2	-2.26928
991	1003	vol	-2	-2.26928
992	1003	vol	-2	-1.96249
993	1003	vol	-2	-2.0764
994	1003	vol	-2	-2.23567
995	1003	vol	-2	-2.09931
996	1003	vol	-2	-2.22946
997	1003	vol	-2	-2.14426
998	1003	vol	-2	-2.23529
999	1003	vol	-2	-2.14333
1000	1003	vol	-2	-2.14111
1001	1003	vol	-3	-3.31114
1002	1003	vol	-3	-3.11765
1003	1003	vol	-3	-3.13046
1004	1003	vol	-3	-3.03343
1005	1003	vol	-3	-3.09499
1006	1003	vol	-3	-3.09499
1007	1003	vol	-3	-3.09499
1008	1003	vol	-3	-3.09499
1009	1003	vol	-3	-3.01569
1010	1003	vol	-3	-3.01569
1011	1003	vol	-3	-3.10063
1012	1003	vol	-3	-3.34437
1013	1003	vol	-3	-2.90476
1014	1003	vol	-3	-2.90476
1015	1003	vol	-3	-2.92463
1016	1003	vol	-3	-3.02301
1017	1003	vol	-3	-3.0346
1018	1003	vol	-3	-2.91339
1019	1003	vol	-3	-2.81218
1020	1003	vol	-3	-3.16416
1021	1003	vol	-3	-2.95552
1022	1003	vol	-3	-3.12895
1023	1003	vol	-3	-3.32462
1024	1003	vol	-3	-2.98217
1025	1003	vol	-3	-3.25462
1026	1003	vol	-3	-3.44379
1027	1003	vol	-3	-2.95503
1028	1003	vol	-3	-2.95503
1029	1003	vol	-3	-3.17842
1030	1003	vol	-3	-3.17842
1031	1003	vol	-3	-2.8256
1032	1003	vol	-3	-2.9436
1033	1003	vol	-3	-3.43295
1034	1003	vol	-3	-3.45873
1035	1003	vol	-3	-2.83691
1036	1003	vol	-3	-3.03996
1037	1003	vol	-3	-3.21813
1038	1003	vol	-3	-3.21813
1039	1003	vol	-3	-3.01623
1040	1003	vol	-3	-3.15391
1041	1003	vol	-3	-3.14751
1042	1003	vol	-3	-2.92929
1043	1003	vol	-3	-2.92929
1044	1003	vol	-3	-2.99789
1045	1003	vol	-3	-3.01323
1046	1003	vol	-3	-3.01323
1047	1003	vol	-3	-3.30809
1048	1003	vol	-3	-3.2948
1049	1003	vol	-3	-3.35737
1050	1003	vol	-3	-3.32286
1051	1003	vol	-3	-2.92975
1052	1003	vol	-3	-3.41381
1053	1003	vol	-3	-3.35253
1054	1003	vol	-3	-3.10259
1055	1003	vol	-3	-3.21001
1056	1003	vol	-3	-3.21001
1057	1003	vol	-3	-3.2531
1058	1003	vol	-3	-3.24289
1059	1003	vol	-3	-3.1403
1060	1003	vol	-3	-2.99291
1061	1003	vol	-3	-3.16856
1062	1003	vol	-3	-3.16856
1063	1003	vol	-3	-3.06528
1064	1003	vol	-3	-2.81054
1065	1003	vol	-3	-3.30439
1066	1003	vol	-3	-3.12359
1067	1003	vol	-3	-3.09758
1068	1003	vol	-3	-3.09758
1069	1003	vol	-3	-3.16943
1070	1003	vol	-3	-3.80483
1071	1003	vol	-3	-3.33072
1072	1003	vol	-3	-3.18558
1073	1003	vol	-3	-3.40031
1074	1003	vol	-3	-3.32429
1075	1003	vol	-3	-3.26062
1076	1003	vol	-3	-3.26062
1077	1003	vol	-3	-3.29986
1078	1003	vol	-3	-3.33126
1079	1003	vol	-3	-3.12146
1080	1003	vol	-3	-3.12146
1081	1003	vol	-3	-2.98099
1082	1003	vol	-3	-2.9915
1083	1003	vol	-3	-2.98536
1084	1003	vol	-3	-3.12119
1085	1003	vol	-3	-3.01861
1086	1003	vol	-3	-3.01861
1087	1003	vol	-3	-2.98618
1088	1003	vol	-3	-2.98618
1089	1003	vol	-3	-3.1666
1090	1003	vol	-3	-3.12418
1091	1003	vol	-3	-3.12418
1092	1003	vol	-3	-2.83866
1093	1003	vol	-3	-2.77046
1094	1003	vol	-3	-2.71975
1095	1003	vol	-3	-2.86728
1096	1003	vol	-3	-3.04669
1097	1003	vol	-3	-3.01023
1098	1003	vol	-3	-3.22361
1099	1003	vol	-3	-3.1872
1100	1003	vol	-3	-3.04988
1101	1003	vol	-3	-3.04988
1102	1003	vol	-3	-3.00441
1103	1003	vol	-3	-3.00441
1104	1003	vol	-3	-2.91939
1105	1003	vol	-3	-2.85705
1106	1003	vol	-3	-3.408
1107	1003	vol	-3	-3.01874
1108	1003	vol	-3	-2.96458
1109	1003	vol	-3	-3.08076
1110	1003	vol	-3	-3.05605
1111	1003	vol	-3	-3.03951
1112	1003	vol	-3	-3.03951
1113	1003	vol	-3	-3.31787
1114	1003	vol	-3	-3.31793
1115	1003	vol	-3	-3.294
1116	1003	vol	-3	-3.60268
1117	1003	vol	-3	-3.25779
1118	1003	vol	-3	-3.3632
1119	1003	vol	-3	-3.13478
1120	1003	vol	-3	-3.14735
1121	1003	vol	-3	-3.14735
1122	1003	vol	-3	-3.12186
1123	1003	vol	-3	-3.09978
1124	1003	vol	-3	-3.06136
1125	1003	vol	-3	-3.32224
1126	1003	vol	-3	-3.34021
1127	1003	vol	-3	-3.07732
1128	1003	vol	-3	-3.07732
1129	1003	vol	-3	-3.36883
1130	1003	vol	-3	-3.3222
1131	1003	vol	-3	-3.3222
1132	1003	vol	-3	-3.28673
1133	1003	vol	-3	-3.28673
1134	1003	vol	-3	-3.28673
1135	1003	vol	-3	-3.30151
1136	1003	vol	-3	-3.30151
1137	1003	vol	-3	-2.9504
1138	1003	vol	-3	-2.956
1139	1003	vol	-3	-3.35037
1140	1003	vol	-3	-3.2446
1141	1003	vol	-3	-3.21419
1142	1003	vol	-3	-3.02014
1143	1003	vol	-3	-3.15458
1144	1003	vol	-3	-3.02894
1145	1003	vol	-3	-3.02894
1146	1003	vol	-3	-3.00585
1147	1003	vol	-3	-2.97245
1148	1003	vol	-3	-3.26488
1149	1003	vol	-3	-3.37165
1150	1003	vol	-3	-3.45352
1151	1003	vol	-3	-3.36591
1152	1003	vol	-3	-2.86821
1153	1003	vol	-3	-3.25281
1154	1003	vol	-3	-3.05746
1155	1003	vol	-3	-3.09733
1156	1003	vol	-3	-2.97888
1157	1003	vol	-3	-3.19223
1158	1003	vol	-3	-3.50595
1159	1003	vol	-3	-3.07515
1160	1003	vol	-3	-3.005
1161	1003	vol	-3	-3.005
1162	1003	vol	-3	-2.84799
1163	1003	vol	-3	-3.20307
1164	1003	vol	-3	-3.22526
1165	1003	vol	-3	-3.19441
1166	1003	vol	-3	-3.19441
1167	1003	vol	-3	-3.34745
1168	1003	vol	-3	-3.25522
1169	1003	vol	-3	-3.37559
1170	1003	vol	-3	-2.97395
1171	1003	vol	-3	-3.08163
1172	1003	vol	-3	-2.9462
1173	1003	vol	-3	-3.08949
1174	1003	vol	-3	-3.08747
1175	1003	vol	-3	-3.08747
1176	1003	vol	-3	-3.18448
1177	1003	vol	-3	-3.18448
1178	1003	vol	-3	-3.20344
1179	1003	vol	-3	-3.52841
1180	1003	vol	-3	-3.53212
1181	1003	vol	-3	-3.24979
1182	1003	vol	-3	-3.33296
1183	1003	vol	-3	-3.2189
1184	1003	vol	-3	-3.2189
1185	1003	vol	-3	-3.13823
1186	1003	vol	-3	-3.13823
1187	1003	vol	-3	-3.41533
1188	1003	vol	-3	-3.20292
1189	1003	vol	-3	-3.20292
1190	1003	vol	-3	-3.1144
1191	1003	vol	-3	-3.01422
1192	1003	vol	-3	-3.35101
1193	1003	vol	-3	-3.09388
1194	1003	vol	-3	-3.09388
1195	1003	vol	-3	-3.06594
1196	1003	vol	-3	-2.97781
1197	1003	vol	-3	-3.31749
1198	1003	vol	-3	-3.10846
1199	1003	vol	-3	-3.10846
1200	1003	vol	-3	-3.34904
1201	1003	vol	-3	-3.59806
1202	1003	vol	-3	-3.19556
1203	1003	vol	-3	-3.35037
1204	1003	vol	-3	-3.15856
1205	1003	vol	-3	-3.16829
1206	1003	vol	-3	-3.1609
1207	1003	vol	-3	-2.97279
1208	1003	vol	-3	-2.89694
1209	1003	vol	-3	-3.22881
1210	1003	vol	-3	-3.19686
1211	1003	vol	-3	-3.19686
1212	1003	vol	-3	-3.17545
1213	1003	vol	-3	-3.17545
1214	1003	vol	-3	-3.17545
1215	1003	vol	-3	-2.93475
1216	1003	vol	-3	-2.95012
1217	1003	vol	-3	-2.95012
1218	1003	vol	-3	-2.94564
1219	1003	vol	-3	-3.17097
1220	1003	vol	-3	-3.3343
1221	1003	vol	-3	-3.12534
1222	1003	vol	-3	-3.12534
1223	1003	vol	-3	-3.33473
1224	1003	vol	-3	-3.26584
1225	1003	vol	-3	-3.21114
1226	1003	vol	-3	-3.50976
1227	1003	vol	-3	-3.32853
1228	1003	vol	-3	-3.35726
1229	1003	vol	-3	-2.8898
1230	1003	vol	-3	-2.95684
1231	1003	vol	-3	-2.8972
1232	1003	vol	-3	-2.996
1233	1003	vol	-3	-3.14354
1234	1003	vol	-3	-3.16896
1235	1003	vol	-3	-3.16896
1236	1003	vol	-3	-3.16156
1237	1003	vol	-3	-3.5288
1238	1003	vol	-3	-3.14511
1239	1003	vol	-3	-3.50664
1240	1003	vol	-3	-3.34683
1241	1003	vol	-3	-3.35667
1242	1003	vol	-3	-3.47695
1243	1003	vol	-3	-3.03908
1244	1003	vol	-3	-3.02159
1245	1003	vol	-3	-3.21427
1246	1003	vol	-3	-3.2662
1247	1003	vol	-3	-3.2662
1248	1003	vol	-3	-3.30194
1249	1003	vol	-3	-2.95132
1250	1003	vol	-3	-3.14576
1251	1003	vol	-3	-2.98455
1252	1003	vol	-3	-3.19101
1253	1003	vol	-3	-2.89731
1254	1003	vol	-3	-2.89731
1255	1003	vol	-3	-3.2285
1256	1003	vol	-3	-2.8441
1257	1003	vol	-3	-2.77681
1258	1003	vol	-3	-3.32631
1259	1003	vol	-3	-3.06423
1260	1003	vol	-3	-2.99238
1261	1003	vol	-3	-3.10695
1262	1003	vol	-3	-2.91559
1263	1003	vol	-3	-3.18366
1264	1003	vol	-3	-3.18366
1265	1003	vol	-3	-2.82045
1266	1003	vol	-3	-3.29837
1267	1003	vol	-3	-3.01225
1268	1003	vol	-3	-3.04706
1269	1003	vol	-3	-3.04883
1270	1003	vol	-3	-3.47945
1271	1003	vol	-3	-3.09286
1272	1003	vol	-3	-3.09286
1273	1003	vol	-3	-3.09286
1274	1003	vol	-3	-3.09286
1275	1003	vol	-3	-3.12097
1276	1003	vol	-3	-3.12097
1277	1003	vol	-3	-3.24414
1278	1003	vol	-3	-3.07292
1279	1003	vol	-3	-3.1183
1280	1003	vol	-3	-3.19403
1281	1003	vol	-3	-3.19403
1282	1003	vol	-3	-3.30703
1283	1003	vol	-3	-3.30703
1284	1003	vol	-3	-3.29399
1285	1003	vol	-3	-3.25002
1286	1003	vol	-3	-3.22217
1287	1003	vol	-3	-3.22217
1288	1003	vol	-3	-3.22217
1289	1003	vol	-3	-3.03367
1290	1003	vol	-3	-3.06446
1291	1003	vol	-3	-3.11004
1292	1003	vol	-3	-3.11004
1293	1003	vol	-3	-3.31357
1294	1003	vol	-3	-3.4506
1295	1003	vol	-3	-3.61447
1296	1003	vol	-3	-3.27658
1297	1003	vol	-3	-2.95818
1298	1003	vol	-3	-3.1351
1299	1003	vol	-3	-3.344
1300	1003	vol	-3	-3.1251
1301	1003	vol	-3	-3.28435
1302	1003	vol	-3	-3.28435
1303	1003	vol	-3	-3.28435
1304	1003	vol	-3	-2.84295
1305	1003	vol	-3	-3.4464
1306	1003	vol	-3	-3.15252
1307	1003	vol	-3	-3.11312
1308	1003	vol	-3	-3.11312
1309	1003	vol	-3	-2.97758
1310	1003	vol	-3	-2.97758
1311	1003	vol	-3	-3.13812
1312	1003	vol	-3	-3.0335
1313	1003	vol	-3	-2.94078
1314	1003	vol	-3	-3.33598
1315	1003	vol	-3	-3.43867
1316	1003	vol	-3	-3.43867
1317	1003	vol	-3	-3.33433
1318	1003	vol	-3	-3.23488
1319	1003	vol	-3	-3.19494
1320	1003	vol	-3	-3.07114
1321	1003	vol	-3	-3.07114
1322	1003	vol	-3	-3.1114
1323	1003	vol	-3	-3.1114
1324	1003	vol	-3	-3.1114
1325	1003	vol	-3	-3.1114
1326	1003	vol	-3	-3.57301
1327	1003	vol	-3	-3.2124
1328	1003	vol	-3	-3.18238
1329	1003	vol	-3	-3.22247
1330	1003	vol	-3	-3.13587
1331	1003	vol	-3	-2.86228
1332	1003	vol	-3	-3.02169
1333	1003	vol	-3	-3.05892
1334	1003	vol	-3	-2.92499
1335	1003	vol	-3	-2.92499
1336	1003	vol	-3	-2.92499
1337	1003	vol	-3	-2.89966
1338	1003	vol	-3	-3.06279
1339	1003	vol	-3	-2.96069
1340	1003	vol	-3	-3.07718
1341	1003	vol	-3	-2.85822
1342	1003	vol	-3	-3.13148
1343	1003	vol	-3	-3.13148
1344	1003	vol	-3	-2.78712
1345	1003	vol	-3	-2.77059
1346	1003	vol	-3	-3.2122
1347	1003	vol	-3	-3.10814
1348	1003	vol	-3	-3.06102
1349	1003	vol	-3	-3.02142
1350	1003	vol	-3	-3.0507
1351	1003	vol	-3	-3.0507
1352	1003	vol	-3	-3.0507
1353	1003	vol	-3	-3.14569
1354	1003	vol	-3	-3.14569
1355	1003	vol	-3	-3.10666
1356	1003	vol	-3	-3.10666
1357	1003	vol	-3	-3.10666
1358	1003	vol	-3	-3.10666
1359	1003	vol	-3	-3.10666
1360	1003	vol	-3	-3.21177
1361	1003	vol	-3	-3.04616
1362	1003	vol	-3	-3.23145
1363	1003	vol	-3	-3.28
1364	1003	vol	-3	-3.11288
1365	1003	vol	-3	-3.03794
1366	1003	vol	-3	-2.95556
1367	1003	vol	-3	-2.95556
1368	1003	vol	-3	-3.08946
1369	1003	vol	-3	-3.42856
1370	1003	vol	-3	-3.38697
1371	1003	vol	-3	-3.22131
1372	1003	vol	-3	-3.12827
1373	1003	vol	-3	-2.8716
1374	1003	vol	-3	-3.21573
1375	1003	vol	-3	-3.19988
1376	1003	vol	-3	-3.37458
1377	1003	vol	-3	-3.06672
1378	1003	vol	-3	-3.06672
1379	1003	vol	-3	-3.07085
1380	1003	vol	-3	-3.08158
1381	1003	vol	-3	-2.77554
1382	1003	vol	-3	-3.31771
1383	1003	vol	-3	-3.46934
1384	1003	vol	-3	-3.46934
1385	1003	vol	-3	-3.08416
1386	1003	vol	-3	-3.19181
1387	1003	vol	-3	-3.14191
1388	1003	vol	-3	-3.14562
1389	1003	vol	-3	-3.00064
1390	1003	vol	-3	-2.95407
1391	1003	vol	-3	-3.28034
1392	1003	vol	-3	-3.29171
1393	1003	vol	-3	-3.24404
1394	1003	vol	-3	-3.02442
1395	1003	vol	-3	-3.2543
1396	1003	vol	-3	-3.2543
1397	1003	vol	-3	-3.19511
1398	1003	vol	-3	-2.85701
1399	1003	vol	-3	-3.14936
1400	1003	vol	-3	-3.19804
1401	1003	vol	-3	-3.22365
1402	1003	vol	-3	-3.21502
1403	1003	vol	-3	-3.21502
1404	1003	vol	-3	-3.14458
1405	1003	vol	-3	-3.14488
1406	1003	vol	-3	-3.14488
1407	1003	vol	-3	-3.14488
1408	1003	vol	-3	-3.14488
1409	1003	vol	-3	-3.16542
1410	1003	vol	-3	-3.21119
1411	1003	vol	-3	-3.21808
1412	1003	vol	-3	-3.44315
1413	1003	vol	-3	-3.24947
1414	1003	vol	-3	-3.44637
1415	1003	vol	-3	-3.70995
1416	1003	vol	-3	-3.72874
1417	1003	vol	-3	-3.47111
1418	1003	vol	-3	-2.78171
1419	1003	vol	-3	-2.88152
1420	1003	vol	-3	-2.8804
1421	1003	vol	-3	-2.8804
1422	1003	vol	-3	-3.39797
1423	1003	vol	-3	-3.65604
1424	1003	vol	-3	-3.11049
1425	1003	vol	-3	-3.11049
1426	1003	vol	-3	-3.25998
1427	1003	vol	-3	-3.34669
1428	1003	vol	-3	-3.44465
1429	1003	vol	-3	-2.9871
1430	1003	vol	-3	-3.29989
1431	1003	vol	-3	-3.22034
1432	1003	vol	-3	-3.22034
1433	1003	vol	-3	-3.02202
1434	1003	vol	-3	-3.28342
1435	1003	vol	-3	-3.28342
1436	1003	vol	-3	-2.96415
1437	1003	vol	-3	-3.00951
1438	1003	vol	-3	-2.95701
1439	1003	vol	-3	-3.05728
1440	1003	vol	-3	-3.05728
1441	1003	vol	-3	-2.98067
1442	1003	vol	-3	-3.065
1443	1003	vol	-3	-3.07748
1444	1003	vol	-3	-2.84614
1445	1003	vol	-3	-3.64414
1446	1003	vol	-3	-2.93339
1447	1003	vol	-3	-3.4436
1448	1003	vol	-3	-3.25577
1449	1003	vol	-3	-3.25577
1450	1003	vol	-3	-3.17258
1451	1003	vol	-3	-3.56395
1452	1003	vol	-3	-3.28275
1453	1003	vol	-3	-3.24713
1454	1003	vol	-3	-3.1634
1455	1003	vol	-3	-3.25446
1456	1003	vol	-3	-3.07799
1457	1003	vol	-3	-3.07799
1458	1003	vol	-3	-3.38379
1459	1003	vol	-3	-3.27637
1460	1003	vol	-3	-3.22859
1461	1003	vol	-3	-3.22859
1462	1003	vol	-3	-3.18724
1463	1003	vol	-3	-2.95818
1464	1003	vol	-3	-3.00879
1465	1003	vol	-3	-2.89286
1466	1003	vol	-3	-3.2116
1467	1003	vol	-3	-3.2141
1468	1003	vol	-3	-3.49951
1469	1003	vol	-3	-3.49951
1470	1003	vol	-3	-3.12087
1471	1003	vol	-3	-3.6725
1472	1003	vol	-3	-3.1314
1473	1003	vol	-3	-3.15958
1474	1003	vol	-3	-3.223
1475	1003	vol	-3	-3.223
1476	1003	vol	-3	-3.223
1477	1003	vol	-3	-3.29621
1478	1003	vol	-3	-3.21814
1479	1003	vol	-3	-3.28906
1480	1003	vol	-3	-3.12387
1481	1003	vol	-3	-3.29673
1482	1003	vol	-3	-3.20944
1483	1003	vol	-3	-3.20098
1484	1003	vol	-3	-3.45505
1485	1003	vol	-3	-3.23147
1486	1003	vol	-3	-3.23147
1487	1003	vol	-3	-3.12511
1488	1003	vol	-3	-3.06478
1489	1003	vol	-3	-3.42879
1490	1003	vol	-3	-3.34874
1491	1003	vol	-3	-3.30018
1492	1003	vol	-3	-3.07551
1493	1003	vol	-3	-3.07551
1494	1003	vol	-3	-3.07117
1495	1003	vol	-3	-3.07117
1496	1003	vol	-3	-3.07117
1497	1003	vol	-3	-2.83482
1498	1003	vol	-3	-3.1146
1499	1003	vol	-3	-3.1146
1500	1003	vol	-3	-3.1146
1501	1003	vol	-3	-3.01666
1502	1003	vol	-3	-3.01666
1503	1003	vol	-3	-3.02514
1504	1003	vol	-3	-3.02514
1505	1003	vol	-3	-3.01327
1506	1003	vol	-3	-3.01327
1507	1003	vol	-3	-3.11821
1508	1003	vol	-3	-3.11821
1509	1003	vol	-3	-3.23338
1510	1003	vol	-3	-3.08502
1511	1003	vol	-3	-3.05752
1512	1003	vol	-3	-3.25513
1513	1003	vol	-3	-2.88244
1514	1003	vol	-3	-2.90063
1515	1003	vol	-3	-3.01277
1516	1003	vol	-3	-3.01277
1517	1003	vol	-3	-3.24842
1518	1003	vol	-3	-2.99582
1519	1003	vol	-3	-3.17672
1520	1003	vol	-3	-3.17672
1521	1003	vol	-3	-3.56911
1522	1003	vol	-3	-2.88301
1523	1003	vol	-3	-3.14108
1524	1003	vol	-3	-3.40835
1525	1003	vol	-3	-3.45785
1526	1003	vol	-3	-2.8407
1527	1003	vol	-3	-2.8407
1528	1003	vol	-3	-2.89151
1529	1003	vol	-3	-3.06893
1530	1003	vol	-3	-3.06893
1531	1003	vol	-3	-3.06893
1532	1003	vol	-3	-2.97606
1533	1003	vol	-3	-3.10292
1534	1003	vol	-3	-3.23616
1535	1003	vol	-3	-3.43862
1536	1003	vol	-3	-3.83045
1537	1003	vol	-3	-3.04667
1538	1003	vol	-3	-3.1221
1539	1003	vol	-3	-3.37533
1540	1003	vol	-3	-3.37533
1541	1003	vol	-3	-3.27148
1542	1003	vol	-3	-3.27148
1543	1003	vol	-3	-2.96934
1544	1003	vol	-3	-2.88167
1545	1003	vol	-3	-2.98466
1546	1003	vol	-3	-3.06964
1547	1003	vol	-3	-3.06964
1548	1003	vol	-3	-3.06964
1549	1003	vol	-3	-2.96117
1550	1003	vol	-3	-2.96117
1551	1003	vol	-3	-3.323
1552	1003	vol	-3	-2.97014
1553	1003	vol	-3	-3.03514
1554	1003	vol	-3	-3.15509
1555	1003	vol	-3	-3.15509
1556	1003	vol	-3	-3.18481
1557	1003	vol	-3	-3.59679
1558	1003	vol	-3	-3.1843
1559	1003	vol	-3	-3.1843
1560	1003	vol	-3	-3.1843
1561	1003	vol	-3	-3.20819
1562	1003	vol	-3	-3.20819
1563	1003	vol	-3	-2.95895
1564	1003	vol	-3	-3.38703
1565	1003	vol	-3	-3.24314
1566	1003	vol	-3	-3.24314
1567	1003	vol	-3	-3.2648
1568	1003	vol	-3	-3.00083
1569	1003	vol	-3	-3.24207
1570	1003	vol	-3	-3.26119
1571	1003	vol	-3	-3.57619
1572	1003	vol	-3	-3.35548
1573	1003	vol	-3	-3.14769
1574	1003	vol	-3	-2.86824
1575	1003	vol	-3	-2.94209
1576	1003	vol	-3	-2.9762
1577	1003	vol	-3	-2.93298
1578	1003	vol	-3	-3.03405
1579	1003	vol	-3	-3.03405
1580	1003	vol	-3	-2.92972
1581	1003	vol	-3	-3.30987
1582	1003	vol	-3	-3.08944
1583	1003	vol	-3	-2.98064
1584	1003	vol	-3	-3.11425
1585	1003	vol	-3	-3.11425
1586	1003	vol	-3	-3.00798
1587	1003	vol	-3	-3.09938
1588	1003	vol	-3	-3.0755
1589	1003	vol	-3	-3.0755
1590	1003	vol	-3	-3.07035
1591	1003	vol	-3	-2.98571
1592	1003	vol	-3	-2.98571
1593	1003	vol	-3	-3.33335
1594	1003	vol	-3	-3.44317
1595	1003	vol	-3	-3.06007
1596	1003	vol	-3	-2.95021
1597	1003	vol	-3	-3.10147
1598	1003	vol	-3	-3.01318
1599	1003	vol	-3	-2.91798
1600	1003	vol	-3	-3.34074
1601	1003	vol	-3	-2.94172
1602	1003	vol	-3	-3.3423
1603	1003	vol	-3	-3.3423
1604	1003	vol	-3	-3.28668
1605	1003	vol	-3	-3.28668
1606	1003	vol	-3	-3.23561
1607	1003	vol	-3	-3.27509
1608	1003	vol	-3	-3.27964
1609	1003	vol	-3	-3.27036
1610	1003	vol	-3	-3.27702
1611	1003	vol	-3	-2.85045
1612	1003	vol	-3	-3.19666
1613	1003	vol	-3	-2.94068
1614	1003	vol	-3	-2.9549
1615	1003	vol	-3	-3.28234
1616	1003	vol	-3	-2.95238
1617	1003	vol	-3	-3.33164
1618	1003	vol	-3	-2.94798
1619	1003	vol	-3	-3.32001
1620	1003	vol	-3	-3.36674
1621	1003	vol	-3	-3.30087
1622	1003	vol	-3	-3.34365
1623	1003	vol	-3	-3.46321
1624	1003	vol	-3	-3.30229
1625	1003	vol	-3	-3.24044
1626	1003	vol	-3	-3.49698
1627	1003	vol	-3	-3.1566
1628	1003	vol	-3	-3.19304
1629	1003	vol	-3	-3.19304
1630	1003	vol	-3	-3.23117
1631	1003	vol	-3	-3.34154
1632	1003	vol	-3	-3.17816
1633	1003	vol	-3	-3.17816
1634	1003	vol	-3	-3.17816
1635	1003	vol	-3	-3.19056
1636	1003	vol	-3	-3.13854
1637	1003	vol	-3	-2.94662
1638	1003	vol	-3	-3.04272
1639	1003	vol	-3	-3.04272
1640	1003	vol	-3	-3.07471
1641	1003	vol	-3	-3.37111
1642	1003	vol	-3	-3.04292
1643	1003	vol	-3	-2.90635
1644	1003	vol	-3	-2.95047
1645	1003	vol	-3	-3.29194
1646	1003	vol	-3	-3.17648
1647	1003	vol	-3	-3.22988
1648	1003	vol	-3	-3.42448
1649	1003	vol	-3	-2.91771
1650	1003	vol	-3	-3.0249
1651	1003	vol	-3	-3.0249
1652	1003	vol	-3	-3.3395
1653	1003	vol	-3	-2.98919
1654	1003	vol	-3	-3.50799
1655	1003	vol	-3	-3.45913
1656	1003	vol	-3	-3.04961
1657	1003	vol	-3	-3.04961
1658	1003	vol	-3	-3.04961
1659	1003	vol	-3	-2.77112
1660	1003	vol	-3	-3.22646
1661	1003	vol	-3	-3.00966
1662	1003	vol	-3	-3.33074
1663	1003	vol	-3	-3.11486
1664	1003	vol	-3	-3.11486
1665	1003	vol	-3	-3.16364
1666	1003	vol	-3	-3.32382
1667	1003	vol	-3	-2.91062
1668	1003	vol	-3	-2.97812
1669	1003	vol	-3	-3.05776
1670	1003	vol	-3	-2.9408
1671	1003	vol	-3	-3.20329
1672	1003	vol	-3	-3.20329
1673	1003	vol	-3	-3.24944
1674	1003	vol	-3	-3.00149
1675	1003	vol	-3	-3.05732
1676	1003	vol	-3	-2.84816
1677	1003	vol	-3	-3.50659
1678	1003	vol	-3	-3.12715
1679	1003	vol	-3	-3.12715
1680	1003	vol	-3	-3.20894
1681	1003	vol	-3	-3.26903
1682	1003	vol	-3	-3.26903
1683	1003	vol	-3	-3.26903
1684	1003	vol	-3	-3.13156
1685	1003	vol	-3	-3.26191
1686	1003	vol	-3	-3.20487
1687	1003	vol	-3	-3.06537
1688	1003	vol	-3	-3.17373
1689	1003	vol	-3	-3.17373
1690	1003	vol	-3	-3.06675
1691	1003	vol	-3	-3.0301
1692	1003	vol	-3	-3.0301
1693	1003	vol	-3	-3.0452
1694	1003	vol	-3	-3.27265
1695	1003	vol	-3	-3.46959
1696	1003	vol	-3	-3.46959
1697	1003	vol	-3	-3.56577
1698	1003	vol	-3	-3.15415
1699	1003	vol	-3	-3.15162
1700	1003	vol	-3	-3.28269
1701	1003	vol	-3	-3.26048
1702	1003	vol	-3	-3.27266
1703	1003	vol	-3	-3.13438
1704	1003	vol	-3	-2.9844
1705	1003	vol	-3	-2.9844
1706	1003	vol	-3	-2.90863
1707	1003	vol	-3	-3.0506
1708	1003	vol	-3	-3.0506
1709	1003	vol	-3	-3.09839
1710	1003	vol	-3	-2.89234
1711	1003	vol	-3	-3.2548
1712	1003	vol	-3	-3.22877
1713	1003	vol	-3	-3.23464
1714	1003	vol	-3	-3.03962
1715	1003	vol	-3	-2.98819
1716	1003	vol	-3	-2.94906
1717	1003	vol	-3	-3.06473
1718	1003	vol	-3	-3.06192
1719	1003	vol	-3	-3.06192
1720	1003	vol	-3	-3.06192
1721	1003	vol	-3	-2.98322
1722	1003	vol	-3	-3.18302
1723	1003	vol	-3	-3.21998
1724	1003	vol	-3	-3.44636
1725	1003	vol	-3	-3.00298
1726	1003	vol	-3	-2.9594
1727	1003	vol	-3	-2.88679
1728	1003	vol	-3	-2.93411
1729	1003	vol	-3	-3.05136
1730	1003	vol	-3	-3.0588
1731	1003	vol	-3	-3.13521
1732	1003	vol	-3	-3.1392
1733	1003	vol	-3	-3.1782
1734	1003	vol	-3	-3.0857
1735	1003	vol	-3	-3.0857
1736	1003	vol	-3	-3.28007
1737	1003	vol	-3	-3.05343
1738	1003	vol	-3	-3.42202
1739	1003	vol	-3	-3.37687
1740	1003	vol	-3	-3.08092
1741	1003	vol	-3	-3.28303
1742	1003	vol	-3	-2.95298
1743	1003	vol	-3	-3.35724
1744	1003	vol	-3	-3.2609
1745	1003	vol	-3	-3.09058
1746	1003	vol	-3	-2.74182
1747	1003	vol	-3	-3.50694
1748	1003	vol	-3	-3.05184
1749	1003	vol	-3	-2.97763
1750	1003	vol	-3	-2.97763
1751	1003	vol	-3	-3.04849
1752	1003	vol	-3	-2.96457
1753	1003	vol	-3	-3.0182
1754	1003	vol	-3	-3.05839
1755	1003	vol	-3	-3.09329
1756	1003	vol	-3	-3.1115
1757	1003	vol	-3	-3.1115
1758	1003	vol	-3	-3.1115
1759	1003	vol	-3	-2.93069
1760	1003	vol	-3	-3.02594
1761	1003	vol	-3	-2.90986
1762	1003	vol	-3	-2.82848
1763	1003	vol	-3	-3.42317
1764	1003	vol	-3	-3.51072
1765	1003	vol	-3	-3.40329
1766	1003	vol	-3	-3.32647
1767	1003	vol	-3	-3.09193
1768	1003	vol	-3	-3.02059
1769	1003	vol	-3	-3.10372
1770	1003	vol	-3	-3.10372
1771	1003	vol	-3	-3.20694
1772	1003	vol	-3	-3.27058
1773	1003	vol	-3	-3.24926
1774	1003	vol	-3	-3.24926
1775	1003	vol	-3	-3.23622
1776	1003	vol	-3	-3.14621
1777	1003	vol	-3	-2.9915
1778	1003	vol	-3	-3.29249
1779	1003	vol	-3	-3.28555
1780	1003	vol	-3	-3.47605
1781	1003	vol	-3	-3.39964
1782	1003	vol	-3	-2.98376
1783	1003	vol	-3	-3.35146
1784	1003	vol	-3	-3.34243
1785	1003	vol	-3	-3.42629
1786	1003	vol	-3	-2.88641
1787	1003	vol	-3	-3.44741
1788	1003	vol	-3	-3.19381
1789	1003	vol	-3	-3.55901
1790	1003	vol	-3	-3.14711
1791	1003	vol	-3	-3.14711
1792	1003	vol	-3	-3.16862
1793	1003	vol	-3	-2.70834
1794	1003	vol	-3	-2.82472
1795	1003	vol	-3	-2.83852
1796	1003	vol	-3	-3.12055
1797	1003	vol	-3	-3.06973
1798	1003	vol	-3	-3.06973
1799	1003	vol	-3	-3.1659
1800	1003	vol	-3	-3.1659
1801	1003	vol	-3	-2.87096
1802	1003	vol	-3	-2.88332
1803	1003	vol	-3	-3.35144
1804	1003	vol	-3	-2.97691
1805	1003	vol	-3	-3.08869
1806	1003	vol	-3	-3.1826
1807	1003	vol	-3	-3.1826
1808	1003	vol	-3	-3.11242
1809	1003	vol	-3	-3.11242
1810	1003	vol	-3	-3.11242
1811	1003	vol	-3	-3.16504
1812	1003	vol	-3	-3.31467
1813	1003	vol	-3	-3.34678
1814	1003	vol	-3	-3.3522
1815	1003	vol	-3	-3.06835
1816	1003	vol	-3	-3.10464
1817	1003	vol	-3	-2.94392
1818	1003	vol	-3	-3.06247
1819	1003	vol	-3	-3.06378
1820	1003	vol	-3	-3.15172
1821	1003	vol	-3	-3.15172
1822	1003	vol	-3	-3.02916
1823	1003	vol	-3	-3.0104
1824	1003	vol	-3	-3.07712
1825	1003	vol	-3	-3.19131
1826	1003	vol	-3	-3.35252
1827	1003	vol	-3	-3.20471
1828	1003	vol	-3	-3.2912
1829	1003	vol	-3	-3.13838
1830	1003	vol	-3	-3.13838
1831	1003	vol	-3	-3.13838
1832	1003	vol	-3	-3.05789
1833	1003	vol	-3	-2.91586
1834	1003	vol	-3	-3.07355
1835	1003	vol	-3	-3.24782
1836	1003	vol	-3	-3.22545
1837	1003	vol	-3	-3.0089
1838	1003	vol	-3	-3.06976
1839	1003	vol	-3	-3.03697
1840	1003	vol	-3	-2.90846
1841	1003	vol	-3	-3.11761
1842	1003	vol	-3	-3.11259
1843	1003	vol	-3	-3.19724
1844	1003	vol	-3	-3.26303
1845	1003	vol	-3	-3.17452
1846	1003	vol	-3	-3.19095
1847	1003	vol	-3	-3.17785
1848	1003	vol	-3	-3.05602
1849	1003	vol	-3	-3.36566
1850	1003	vol	-3	-2.91797
1851	1003	vol	-3	-3.16363
1852	1003	vol	-3	-3.16426
1853	1003	vol	-3	-3.25892
1854	1003	vol	-3	-3.00694
1855	1003	vol	-3	-3.03016
1856	1003	vol	-3	-3.03016
1857	1003	vol	-3	-3.02301
1858	1003	vol	-3	-2.97307
1859	1003	vol	-3	-3.40542
1860	1003	vol	-3	-3.45457
1861	1003	vol	-3	-3.45504
1862	1003	vol	-3	-3.3195
1863	1003	vol	-3	-3.29455
1864	1003	vol	-3	-3.41463
1865	1003	vol	-3	-3.42347
1866	1003	vol	-3	-3.5219
1867	1003	vol	-3	-2.98539
1868	1003	vol	-3	-2.98539
1869	1003	vol	-3	-3.2983
1870	1003	vol	-3	-3.44687
1871	1003	vol	-3	-3.23125
1872	1003	vol	-3	-3.00484
1873	1003	vol	-3	-3.00484
1874	1003	vol	-3	-3.00484
1875	1003	vol	-3	-3.00484
1876	1003	vol	-3	-3.00484
1877	1003	vol	-3	-3.2614
1878	1003	vol	-3	-3.17349
1879	1003	vol	-3	-3.15235
1880	1003	vol	-3	-3.20658
1881	1003	vol	-3	-3.20658
1882	1003	vol	-3	-3.09347
1883	1003	vol	-3	-2.92012
1884	1003	vol	-3	-3.16728
1885	1003	vol	-3	-3.26769
1886	1003	vol	-3	-2.97866
1887	1003	vol	-3	-2.99056
1888	1003	vol	-3	-2.99056
1889	1003	vol	-3	-2.98477
1890	1003	vol	-3	-3.02269
1891	1003	vol	-3	-3.24276
1892	1003	vol	-3	-3.24276
1893	1003	vol	-3	-3.29005
1894	1003	vol	-3	-3.25023
1895	1003	vol	-3	-2.86999
1896	1003	vol	-3	-3.10358
1897	1003	vol	-3	-3.10358
1898	1003	vol	-3	-3.40295
1899	1003	vol	-3	-3.40295
1900	1003	vol	-3	-2.8429
1901	1003	vol	-3	-3.40868
1902	1003	vol	-3	-3.43805
1903	1003	vol	-3	-3.39638
1904	1003	vol	-3	-2.91641
1905	1003	vol	-3	-3.23198
1906	1003	vol	-3	-3.19497
1907	1003	vol	-3	-3.19497
1908	1003	vol	-3	-3.04638
1909	1003	vol	-3	-3.04638
1910	1003	vol	-3	-3.04638
1911	1003	vol	-3	-3.04638
1912	1003	vol	-3	-3.03155
1913	1003	vol	-3	-3.20248
1914	1003	vol	-3	-3.20248
1915	1003	vol	-3	-3.3295
1916	1003	vol	-3	-3.27331
1917	1003	vol	-3	-3.28771
1918	1003	vol	-3	-3.29438
1919	1003	vol	-3	-3.33781
1920	1003	vol	-3	-3.12243
1921	1003	vol	-3	-3.11882
1922	1003	vol	-3	-2.95773
1923	1003	vol	-3	-2.95773
1924	1003	vol	-3	-2.95463
1925	1003	vol	-3	-2.98005
1926	1003	vol	-3	-2.99484
1927	1003	vol	-3	-2.9917
1928	1003	vol	-3	-3.08676
1929	1003	vol	-3	-3.08676
1930	1003	vol	-3	-2.97968
1931	1003	vol	-3	-2.97968
1932	1003	vol	-3	-3.06154
1933	1003	vol	-3	-3.06154
1934	1003	vol	-3	-3.06154
1935	1003	vol	-3	-3.1248
1936	1003	vol	-3	-3.09582
1937	1003	vol	-3	-3.09582
1938	1003	vol	-3	-3.09486
1939	1003	vol	-3	-3.03186
1940	1003	vol	-3	-3.12407
1941	1003	vol	-3	-3.12407
1942	1003	vol	-3	-3.12407
1943	1003	vol	-3	-2.77374
1944	1003	vol	-3	-3.28902
1945	1003	vol	-3	-3.29336
1946	1003	vol	-3	-3.29336
1947	1003	vol	-3	-3.17479
1948	1003	vol	-3	-3.11957
1949	1003	vol	-3	-3.00339
1950	1003	vol	-3	-2.99061
1951	1003	vol	-3	-2.99061
1952	1003	vol	-3	-2.99061
1953	1003	vol	-3	-2.93945
1954	1003	vol	-3	-3.31605
1955	1003	vol	-3	-3.16636
1956	1003	vol	-3	-3.21272
1957	1003	vol	-3	-3.25913
1958	1003	vol	-3	-3.02181
1959	1003	vol	-3	-3.12766
1960	1003	vol	-3	-3.30788
1961	1003	vol	-3	-3.09574
1962	1003	vol	-3	-2.87197
1963	1003	vol	-3	-2.87197
1964	1003	vol	-3	-3.148
1965	1003	vol	-3	-3.148
1966	1003	vol	-3	-3.65519
1967	1003	vol	-3	-2.87623
1968	1003	vol	-3	-2.7712
1969	1003	vol	-3	-2.97646
1970	1003	vol	-3	-3.26245
1971	1003	vol	-3	-3.21612
1972	1003	vol	-3	-3.25951
1973	1003	vol	-3	-3.25951
1974	1003	vol	-3	-3.25951
1975	1003	vol	-3	-3.13381
1976	1003	vol	-3	-2.76632
1977	1003	vol	-3	-2.88751
1978	1003	vol	-3	-3.34686
1979	1003	vol	-3	-2.88702
1980	1003	vol	-3	-3.01125
1981	1003	vol	-3	-3.01125
1982	1003	vol	-3	-3.51096
1983	1003	vol	-3	-3.23629
1984	1003	vol	-3	-3.12872
1985	1003	vol	-3	-3.12872
1986	1003	vol	-3	-3.65934
1987	1003	vol	-3	-3.11797
1988	1003	vol	-3	-3.11797
1989	1003	vol	-3	-3.15399
1990	1003	vol	-3	-3.29372
1991	1003	vol	-3	-3.15232
1992	1003	vol	-3	-3.29911
1993	1003	vol	-3	-3.20116
1994	1003	vol	-3	-3.03307
1995	1003	vol	-3	-2.93729
1996	1003	vol	-3	-2.77912
1997	1003	vol	-3	-3.61856
1998	1003	vol	-3	-2.61849
1999	1003	vol	-3	-3.3699
[truncated: 292,001+ more rows]

## Sheet: FigS5b
ID	parameter	sim_value	rec_value
1003	surprise	-0.2	-0.198363
1003	surprise	-0.2	-0.201288
1003	surprise	-0.2	-0.204214
1003	surprise	-0.2	-0.202071
1003	surprise	-0.2	-0.199297
1003	surprise	-0.2	-0.199297
1003	surprise	-0.2	-0.198998
1003	surprise	-0.2	-0.207174
1003	surprise	-0.2	-0.206655
1003	surprise	-0.2	-0.203294
1003	surprise	-0.2	-0.203294
1003	surprise	-0.2	-0.205301
1003	surprise	-0.2	-0.204934
1003	surprise	-0.2	-0.201305
1003	surprise	-0.2	-0.200837
1003	surprise	-0.2	-0.19898
1003	surprise	-0.2	-0.20765
1003	surprise	-0.2	-0.205042
1003	surprise	-0.2	-0.205042
1003	surprise	-0.2	-0.200365
1003	surprise	-0.2	-0.202234
1003	surprise	-0.2	-0.203656
1003	surprise	-0.2	-0.20231
1003	surprise	-0.2	-0.199022
1003	surprise	-0.2	-0.207065
1003	surprise	-0.2	-0.210315
1003	surprise	-0.2	-0.196273
1003	surprise	-0.2	-0.200531
1003	surprise	-0.2	-0.19897
1003	surprise	-0.2	-0.202161
1003	surprise	-0.2	-0.199399
1003	surprise	-0.2	-0.199182
1003	surprise	-0.2	-0.200872
1003	surprise	-0.2	-0.196744
1003	surprise	-0.2	-0.198377
1003	surprise	-0.2	-0.200757
1003	surprise	-0.2	-0.202237
1003	surprise	-0.2	-0.202774
1003	surprise	-0.2	-0.20322
1003	surprise	-0.2	-0.20322
1003	surprise	-0.2	-0.204294
1003	surprise	-0.2	-0.204802
1003	surprise	-0.2	-0.203761
1003	surprise	-0.2	-0.20725
1003	surprise	-0.2	-0.203942
1003	surprise	-0.2	-0.203259
1003	surprise	-0.2	-0.203259
1003	surprise	-0.2	-0.202244
1003	surprise	-0.2	-0.203105
1003	surprise	-0.2	-0.19921
1003	surprise	-0.2	-0.197722
1003	surprise	-0.2	-0.202919
1003	surprise	-0.2	-0.20132
1003	surprise	-0.2	-0.20115
1003	surprise	-0.2	-0.199056
1003	surprise	-0.2	-0.201435
1003	surprise	-0.2	-0.204374
1003	surprise	-0.2	-0.208246
1003	surprise	-0.2	-0.196978
1003	surprise	-0.2	-0.196978
1003	surprise	-0.2	-0.200583
1003	surprise	-0.2	-0.203811
1003	surprise	-0.2	-0.203811
1003	surprise	-0.2	-0.206178
1003	surprise	-0.2	-0.206414
1003	surprise	-0.2	-0.20375
1003	surprise	-0.2	-0.201583
1003	surprise	-0.2	-0.202891
1003	surprise	-0.2	-0.203451
1003	surprise	-0.2	-0.202084
1003	surprise	-0.2	-0.203164
1003	surprise	-0.2	-0.200806
1003	surprise	-0.2	-0.201731
1003	surprise	-0.2	-0.201731
1003	surprise	-0.2	-0.202715
1003	surprise	-0.2	-0.201931
1003	surprise	-0.2	-0.20509
1003	surprise	-0.2	-0.20509
1003	surprise	-0.2	-0.201568
1003	surprise	-0.2	-0.203251
1003	surprise	-0.2	-0.202417
1003	surprise	-0.2	-0.203533
1003	surprise	-0.2	-0.203813
1003	surprise	-0.2	-0.202948
1003	surprise	-0.2	-0.204897
1003	surprise	-0.2	-0.205216
1003	surprise	-0.2	-0.201542
1003	surprise	-0.2	-0.201005
1003	surprise	-0.2	-0.206056
1003	surprise	-0.2	-0.200364
1003	surprise	-0.2	-0.196062
1003	surprise	-0.2	-0.194159
1003	surprise	-0.2	-0.194254
1003	surprise	-0.2	-0.200944
1003	surprise	-0.2	-0.195156
1003	surprise	-0.2	-0.194156
1003	surprise	-0.2	-0.203304
1003	surprise	-0.2	-0.201591
1003	surprise	-0.2	-0.200962
1003	surprise	-0.2	-0.200962
1003	surprise	-0.2	-0.204726
1003	surprise	-0.2	-0.204976
1003	surprise	-0.2	-0.205949
1003	surprise	-0.2	-0.207389
1003	surprise	-0.2	-0.207389
1003	surprise	-0.2	-0.20542
1003	surprise	-0.2	-0.199832
1003	surprise	-0.2	-0.198007
1003	surprise	-0.2	-0.197515
1003	surprise	-0.2	-0.197515
1003	surprise	-0.2	-0.206507
1003	surprise	-0.2	-0.209366
1003	surprise	-0.2	-0.20474
1003	surprise	-0.2	-0.207238
1003	surprise	-0.2	-0.206495
1003	surprise	-0.2	-0.203721
1003	surprise	-0.2	-0.20515
1003	surprise	-0.2	-0.207118
1003	surprise	-0.2	-0.200236
1003	surprise	-0.2	-0.200236
1003	surprise	-0.2	-0.205583
1003	surprise	-0.2	-0.208301
1003	surprise	-0.2	-0.197034
1003	surprise	-0.2	-0.200515
1003	surprise	-0.2	-0.200515
1003	surprise	-0.2	-0.20147
1003	surprise	-0.2	-0.20147
1003	surprise	-0.2	-0.20472
1003	surprise	-0.2	-0.206867
1003	surprise	-0.2	-0.205229
1003	surprise	-0.2	-0.206723
1003	surprise	-0.2	-0.203754
1003	surprise	-0.2	-0.203719
1003	surprise	-0.2	-0.203843
1003	surprise	-0.2	-0.207212
1003	surprise	-0.2	-0.205714
1003	surprise	-0.2	-0.205714
1003	surprise	-0.2	-0.208439
1003	surprise	-0.2	-0.205778
1003	surprise	-0.2	-0.206171
1003	surprise	-0.2	-0.204373
1003	surprise	-0.2	-0.204373
1003	surprise	-0.2	-0.204373
1003	surprise	-0.2	-0.209703
1003	surprise	-0.2	-0.209703
1003	surprise	-0.2	-0.196187
1003	surprise	-0.2	-0.199152
1003	surprise	-0.2	-0.20762
1003	surprise	-0.2	-0.209608
1003	surprise	-0.2	-0.204595
1003	surprise	-0.2	-0.204857
1003	surprise	-0.2	-0.210268
1003	surprise	-0.2	-0.20968
1003	surprise	-0.2	-0.204241
1003	surprise	-0.2	-0.205341
1003	surprise	-0.2	-0.205341
1003	surprise	-0.2	-0.201356
1003	surprise	-0.2	-0.201356
1003	surprise	-0.2	-0.201356
1003	surprise	-0.2	-0.201202
1003	surprise	-0.2	-0.201053
1003	surprise	-0.2	-0.201813
1003	surprise	-0.2	-0.197979
1003	surprise	-0.2	-0.207232
1003	surprise	-0.2	-0.199538
1003	surprise	-0.2	-0.20752
1003	surprise	-0.2	-0.20509
1003	surprise	-0.2	-0.206806
1003	surprise	-0.2	-0.207142
1003	surprise	-0.2	-0.207142
1003	surprise	-0.2	-0.198547
1003	surprise	-0.2	-0.201831
1003	surprise	-0.2	-0.201831
1003	surprise	-0.2	-0.20346
1003	surprise	-0.2	-0.20321
1003	surprise	-0.2	-0.211782
1003	surprise	-0.2	-0.204414
1003	surprise	-0.2	-0.204414
1003	surprise	-0.2	-0.204511
1003	surprise	-0.2	-0.207395
1003	surprise	-0.2	-0.207631
1003	surprise	-0.2	-0.206371
1003	surprise	-0.2	-0.200232
1003	surprise	-0.2	-0.207333
1003	surprise	-0.2	-0.207333
1003	surprise	-0.2	-0.198045
1003	surprise	-0.2	-0.202047
1003	surprise	-0.2	-0.202869
1003	surprise	-0.2	-0.204874
1003	surprise	-0.2	-0.199836
1003	surprise	-0.2	-0.199213
1003	surprise	-0.2	-0.202016
1003	surprise	-0.2	-0.197041
1003	surprise	-0.2	-0.208879
1003	surprise	-0.2	-0.198023
1003	surprise	-0.2	-0.201185
1003	surprise	-0.2	-0.201557
1003	surprise	-0.2	-0.202922
1003	surprise	-0.2	-0.202915
1003	surprise	-0.2	-0.202354
1003	surprise	-0.2	-0.202354
1003	surprise	-0.2	-0.199391
1003	surprise	-0.2	-0.200496
1003	surprise	-0.2	-0.205359
1003	surprise	-0.2	-0.205556
1003	surprise	-0.2	-0.205556
1003	surprise	-0.2	-0.204184
1003	surprise	-0.2	-0.206383
1003	surprise	-0.2	-0.209376
1003	surprise	-0.2	-0.205684
1003	surprise	-0.2	-0.205018
1003	surprise	-0.2	-0.207554
1003	surprise	-0.2	-0.20486
1003	surprise	-0.2	-0.205428
1003	surprise	-0.2	-0.205428
1003	surprise	-0.2	-0.205428
1003	surprise	-0.2	-0.203597
1003	surprise	-0.2	-0.203254
1003	surprise	-0.2	-0.205751
1003	surprise	-0.2	-0.203385
1003	surprise	-0.2	-0.203799
1003	surprise	-0.2	-0.208153
1003	surprise	-0.2	-0.209904
1003	surprise	-0.2	-0.20858
1003	surprise	-0.2	-0.206593
1003	surprise	-0.2	-0.206876
1003	surprise	-0.2	-0.208594
1003	surprise	-0.2	-0.197705
1003	surprise	-0.2	-0.20139
1003	surprise	-0.2	-0.196597
1003	surprise	-0.2	-0.198324
1003	surprise	-0.2	-0.19936
1003	surprise	-0.2	-0.206421
1003	surprise	-0.2	-0.206472
1003	surprise	-0.2	-0.206472
1003	surprise	-0.2	-0.20417
1003	surprise	-0.2	-0.20355
1003	surprise	-0.2	-0.206142
1003	surprise	-0.2	-0.199908
1003	surprise	-0.2	-0.199908
1003	surprise	-0.2	-0.201738
1003	surprise	-0.2	-0.202858
1003	surprise	-0.2	-0.202116
1003	surprise	-0.2	-0.204532
1003	surprise	-0.2	-0.199983
1003	surprise	-0.2	-0.207512
1003	surprise	-0.2	-0.207212
1003	surprise	-0.2	-0.207673
1003	surprise	-0.2	-0.207673
1003	surprise	-0.2	-0.206229
1003	surprise	-0.2	-0.204452
1003	surprise	-0.2	-0.20766
1003	surprise	-0.2	-0.197356
1003	surprise	-0.2	-0.208302
1003	surprise	-0.2	-0.204911
1003	surprise	-0.2	-0.202384
1003	surprise	-0.2	-0.203024
1003	surprise	-0.2	-0.200523
1003	surprise	-0.2	-0.202789
1003	surprise	-0.2	-0.206929
1003	surprise	-0.2	-0.20556
1003	surprise	-0.2	-0.20004
1003	surprise	-0.2	-0.202563
1003	surprise	-0.2	-0.202439
1003	surprise	-0.2	-0.200185
1003	surprise	-0.2	-0.20071
1003	surprise	-0.2	-0.202846
1003	surprise	-0.2	-0.200822
1003	surprise	-0.2	-0.201717
1003	surprise	-0.2	-0.199493
1003	surprise	-0.2	-0.20109
1003	surprise	-0.2	-0.206008
1003	surprise	-0.2	-0.199329
1003	surprise	-0.2	-0.207077
1003	surprise	-0.2	-0.204067
1003	surprise	-0.2	-0.208886
1003	surprise	-0.2	-0.204693
1003	surprise	-0.2	-0.200746
1003	surprise	-0.2	-0.201113
1003	surprise	-0.2	-0.205478
1003	surprise	-0.2	-0.203704
1003	surprise	-0.2	-0.203645
1003	surprise	-0.2	-0.203045
1003	surprise	-0.2	-0.202239
1003	surprise	-0.2	-0.202239
1003	surprise	-0.2	-0.199149
1003	surprise	-0.2	-0.20673
1003	surprise	-0.2	-0.20673
1003	surprise	-0.2	-0.209036
1003	surprise	-0.2	-0.204906
1003	surprise	-0.2	-0.203319
1003	surprise	-0.2	-0.204874
1003	surprise	-0.2	-0.205352
1003	surprise	-0.2	-0.205837
1003	surprise	-0.2	-0.206356
1003	surprise	-0.2	-0.204351
1003	surprise	-0.2	-0.206905
1003	surprise	-0.2	-0.20518
1003	surprise	-0.2	-0.206986
1003	surprise	-0.2	-0.204902
1003	surprise	-0.2	-0.207725
1003	surprise	-0.2	-0.198557
1003	surprise	-0.2	-0.202179
1003	surprise	-0.2	-0.200235
1003	surprise	-0.2	-0.198623
1003	surprise	-0.2	-0.200527
1003	surprise	-0.2	-0.200397
1003	surprise	-0.2	-0.196287
1003	surprise	-0.2	-0.208867
1003	surprise	-0.2	-0.206831
1003	surprise	-0.2	-0.206831
1003	surprise	-0.2	-0.203781
1003	surprise	-0.2	-0.203527
1003	surprise	-0.2	-0.202197
1003	surprise	-0.2	-0.202724
1003	surprise	-0.2	-0.203532
1003	surprise	-0.2	-0.203243
1003	surprise	-0.2	-0.203243
1003	surprise	-0.2	-0.203243
1003	surprise	-0.2	-0.203457
1003	surprise	-0.2	-0.20463
1003	surprise	-0.2	-0.205988
1003	surprise	-0.2	-0.204086
1003	surprise	-0.2	-0.205744
1003	surprise	-0.2	-0.203849
1003	surprise	-0.2	-0.203239
1003	surprise	-0.2	-0.203239
1003	surprise	-0.2	-0.203239
1003	surprise	-0.2	-0.20297
1003	surprise	-0.2	-0.201877
1003	surprise	-0.2	-0.204204
1003	surprise	-0.2	-0.204204
1003	surprise	-0.2	-0.204204
1003	surprise	-0.2	-0.204521
1003	surprise	-0.2	-0.201391
1003	surprise	-0.2	-0.203512
1003	surprise	-0.2	-0.204478
1003	surprise	-0.2	-0.20461
1003	surprise	-0.2	-0.200903
1003	surprise	-0.2	-0.200539
1003	surprise	-0.2	-0.199429
1003	surprise	-0.2	-0.205021
1003	surprise	-0.2	-0.204397
1003	surprise	-0.2	-0.204497
1003	surprise	-0.2	-0.204731
1003	surprise	-0.2	-0.204033
1003	surprise	-0.2	-0.203916
1003	surprise	-0.2	-0.204998
1003	surprise	-0.2	-0.204191
1003	surprise	-0.2	-0.200408
1003	surprise	-0.2	-0.200567
1003	surprise	-0.2	-0.204571
1003	surprise	-0.2	-0.200179
1003	surprise	-0.2	-0.200739
1003	surprise	-0.2	-0.200739
1003	surprise	-0.2	-0.205366
1003	surprise	-0.2	-0.205074
1003	surprise	-0.2	-0.205512
1003	surprise	-0.2	-0.206998
1003	surprise	-0.2	-0.204184
1003	surprise	-0.2	-0.205262
1003	surprise	-0.2	-0.204387
1003	surprise	-0.2	-0.201165
1003	surprise	-0.2	-0.204355
1003	surprise	-0.2	-0.201018
1003	surprise	-0.2	-0.202069
1003	surprise	-0.2	-0.201602
1003	surprise	-0.2	-0.205322
1003	surprise	-0.2	-0.206721
1003	surprise	-0.2	-0.204511
1003	surprise	-0.2	-0.203903
1003	surprise	-0.2	-0.205122
1003	surprise	-0.2	-0.207857
1003	surprise	-0.2	-0.204576
1003	surprise	-0.2	-0.20468
1003	surprise	-0.2	-0.200115
1003	surprise	-0.2	-0.200115
1003	surprise	-0.2	-0.205389
1003	surprise	-0.2	-0.20522
1003	surprise	-0.2	-0.200649
1003	surprise	-0.2	-0.200649
1003	surprise	-0.2	-0.200595
1003	surprise	-0.2	-0.20051
1003	surprise	-0.2	-0.197586
1003	surprise	-0.2	-0.198304
1003	surprise	-0.2	-0.202157
1003	surprise	-0.2	-0.202157
1003	surprise	-0.2	-0.202157
1003	surprise	-0.2	-0.203468
1003	surprise	-0.2	-0.20484
1003	surprise	-0.2	-0.204615
1003	surprise	-0.2	-0.207275
1003	surprise	-0.2	-0.206522
1003	surprise	-0.2	-0.205049
1003	surprise	-0.2	-0.203836
1003	surprise	-0.2	-0.203836
1003	surprise	-0.2	-0.206419
1003	surprise	-0.2	-0.202858
1003	surprise	-0.2	-0.202627
1003	surprise	-0.2	-0.201352
1003	surprise	-0.2	-0.198841
1003	surprise	-0.2	-0.199523
1003	surprise	-0.2	-0.202046
1003	surprise	-0.2	-0.202046
1003	surprise	-0.2	-0.203888
1003	surprise	-0.2	-0.200961
1003	surprise	-0.2	-0.202845
1003	surprise	-0.2	-0.202265
1003	surprise	-0.2	-0.20265
1003	surprise	-0.2	-0.199098
1003	surprise	-0.2	-0.202597
1003	surprise	-0.2	-0.200405
1003	surprise	-0.2	-0.201254
1003	surprise	-0.2	-0.201254
1003	surprise	-0.2	-0.20289
1003	surprise	-0.2	-0.199861
1003	surprise	-0.2	-0.201865
1003	surprise	-0.2	-0.201005
1003	surprise	-0.2	-0.201005
1003	surprise	-0.2	-0.198911
1003	surprise	-0.2	-0.202398
1003	surprise	-0.2	-0.202696
1003	surprise	-0.2	-0.202775
1003	surprise	-0.2	-0.202775
1003	surprise	-0.2	-0.20259
1003	surprise	-0.2	-0.200876
1003	surprise	-0.2	-0.201837
1003	surprise	-0.2	-0.202502
1003	surprise	-0.2	-0.203336
1003	surprise	-0.2	-0.206529
1003	surprise	-0.2	-0.208279
1003	surprise	-0.2	-0.207134
1003	surprise	-0.2	-0.206776
1003	surprise	-0.2	-0.205409
1003	surprise	-0.2	-0.200662
1003	surprise	-0.2	-0.202243
1003	surprise	-0.2	-0.198657
1003	surprise	-0.2	-0.205789
1003	surprise	-0.2	-0.197369
1003	surprise	-0.2	-0.201562
1003	surprise	-0.2	-0.199776
1003	surprise	-0.2	-0.198837
1003	surprise	-0.2	-0.197877
1003	surprise	-0.2	-0.201525
1003	surprise	-0.2	-0.197411
1003	surprise	-0.2	-0.198009
1003	surprise	-0.2	-0.20811
1003	surprise	-0.2	-0.202737
1003	surprise	-0.2	-0.203741
1003	surprise	-0.2	-0.204421
1003	surprise	-0.2	-0.201453
1003	surprise	-0.2	-0.199284
1003	surprise	-0.2	-0.197311
1003	surprise	-0.2	-0.197449
1003	surprise	-0.2	-0.198333
1003	surprise	-0.2	-0.202745
1003	surprise	-0.2	-0.202824
1003	surprise	-0.2	-0.201559
1003	surprise	-0.2	-0.205492
1003	surprise	-0.2	-0.205767
1003	surprise	-0.2	-0.20461
1003	surprise	-0.2	-0.204461
1003	surprise	-0.2	-0.207182
1003	surprise	-0.2	-0.207273
1003	surprise	-0.2	-0.208448
1003	surprise	-0.2	-0.208448
1003	surprise	-0.2	-0.206161
1003	surprise	-0.2	-0.208836
1003	surprise	-0.2	-0.207203
1003	surprise	-0.2	-0.203601
1003	surprise	-0.2	-0.203601
1003	surprise	-0.2	-0.201433
1003	surprise	-0.2	-0.205437
1003	surprise	-0.2	-0.207026
1003	surprise	-0.2	-0.203696
1003	surprise	-0.2	-0.205383
1003	surprise	-0.2	-0.206752
1003	surprise	-0.2	-0.206461
1003	surprise	-0.2	-0.206467
1003	surprise	-0.2	-0.198795
1003	surprise	-0.2	-0.208433
1003	surprise	-0.2	-0.206493
1003	surprise	-0.2	-0.208698
1003	surprise	-0.2	-0.207141
1003	surprise	-0.2	-0.204305
1003	surprise	-0.2	-0.202175
1003	surprise	-0.2	-0.204758
1003	surprise	-0.2	-0.206727
1003	surprise	-0.2	-0.206727
1003	surprise	-0.2	-0.206868
1003	surprise	-0.2	-0.206868
1003	surprise	-0.2	-0.199469
1003	surprise	-0.2	-0.207896
1003	surprise	-0.2	-0.203956
1003	surprise	-0.2	-0.201628
1003	surprise	-0.2	-0.201628
1003	surprise	-0.2	-0.202835
1003	surprise	-0.2	-0.20376
1003	surprise	-0.2	-0.205877
1003	surprise	-0.2	-0.203239
1003	surprise	-0.2	-0.206722
1003	surprise	-0.2	-0.208053
1003	surprise	-0.2	-0.204861
1003	surprise	-0.2	-0.205005
1003	surprise	-0.2	-0.203735
1003	surprise	-0.2	-0.205385
1003	surprise	-0.2	-0.203823
1003	surprise	-0.2	-0.203823
1003	surprise	-0.2	-0.204581
1003	surprise	-0.2	-0.203168
1003	surprise	-0.2	-0.199136
1003	surprise	-0.2	-0.200322
1003	surprise	-0.2	-0.200931
1003	surprise	-0.2	-0.196422
1003	surprise	-0.2	-0.197363
1003	surprise	-0.2	-0.199466
1003	surprise	-0.2	-0.205693
1003	surprise	-0.2	-0.205378
1003	surprise	-0.2	-0.205378
1003	surprise	-0.2	-0.209104
1003	surprise	-0.2	-0.208525
1003	surprise	-0.2	-0.204437
1003	surprise	-0.2	-0.208122
1003	surprise	-0.2	-0.197689
1003	surprise	-0.2	-0.202549
1003	surprise	-0.2	-0.202701
1003	surprise	-0.2	-0.203145
1003	surprise	-0.2	-0.201773
1003	surprise	-0.2	-0.196611
1003	surprise	-0.2	-0.209827
1003	surprise	-0.2	-0.204704
1003	surprise	-0.2	-0.201931
1003	surprise	-0.2	-0.205454
1003	surprise	-0.2	-0.204648
1003	surprise	-0.2	-0.201568
1003	surprise	-0.2	-0.196785
1003	surprise	-0.2	-0.201978
1003	surprise	-0.2	-0.204087
1003	surprise	-0.2	-0.206483
1003	surprise	-0.2	-0.203608
1003	surprise	-0.2	-0.195298
1003	surprise	-0.2	-0.200656
1003	surprise	-0.2	-0.20549
1003	surprise	-0.2	-0.204304
1003	surprise	-0.2	-0.207075
1003	surprise	-0.2	-0.199982
1003	surprise	-0.2	-0.20625
1003	surprise	-0.2	-0.207883
1003	surprise	-0.2	-0.204148
1003	surprise	-0.2	-0.203522
1003	surprise	-0.2	-0.203289
1003	surprise	-0.2	-0.20324
1003	surprise	-0.2	-0.203857
1003	surprise	-0.2	-0.201352
1003	surprise	-0.2	-0.205183
1003	surprise	-0.2	-0.203338
1003	surprise	-0.2	-0.206385
1003	surprise	-0.2	-0.206385
1003	surprise	-0.2	-0.204722
1003	surprise	-0.2	-0.209076
1003	surprise	-0.2	-0.211288
1003	surprise	-0.2	-0.198092
1003	surprise	-0.2	-0.208147
1003	surprise	-0.2	-0.203856
1003	surprise	-0.2	-0.200937
1003	surprise	-0.2	-0.205446
1003	surprise	-0.2	-0.204985
1003	surprise	-0.2	-0.203509
1003	surprise	-0.2	-0.203136
1003	surprise	-0.2	-0.20263
1003	surprise	-0.2	-0.198695
1003	surprise	-0.2	-0.199909
1003	surprise	-0.2	-0.205672
1003	surprise	-0.2	-0.200457
1003	surprise	-0.2	-0.200457
1003	surprise	-0.2	-0.197633
1003	surprise	-0.2	-0.202936
1003	surprise	-0.2	-0.200823
1003	surprise	-0.2	-0.20245
1003	surprise	-0.2	-0.202042
1003	surprise	-0.2	-0.199503
1003	surprise	-0.2	-0.197583
1003	surprise	-0.2	-0.200062
1003	surprise	-0.2	-0.202989
1003	surprise	-0.2	-0.205803
1003	surprise	-0.2	-0.204473
1003	surprise	-0.2	-0.20468
1003	surprise	-0.2	-0.208081
1003	surprise	-0.2	-0.199384
1003	surprise	-0.2	-0.202546
1003	surprise	-0.2	-0.203886
1003	surprise	-0.2	-0.207152
1003	surprise	-0.2	-0.207152
1003	surprise	-0.2	-0.211148
1003	surprise	-0.2	-0.209476
1003	surprise	-0.2	-0.20654
1003	surprise	-0.2	-0.200768
1003	surprise	-0.2	-0.201552
1003	surprise	-0.2	-0.201552
1003	surprise	-0.2	-0.201965
1003	surprise	-0.2	-0.201965
1003	surprise	-0.2	-0.202835
1003	surprise	-0.2	-0.203131
1003	surprise	-0.2	-0.203873
1003	surprise	-0.2	-0.20651
1003	surprise	-0.2	-0.20602
1003	surprise	-0.2	-0.198542
1003	surprise	-0.2	-0.206832
1003	surprise	-0.2	-0.204742
1003	surprise	-0.2	-0.205513
1003	surprise	-0.2	-0.207205
1003	surprise	-0.2	-0.203761
1003	surprise	-0.2	-0.203032
1003	surprise	-0.2	-0.207145
1003	surprise	-0.2	-0.206127
1003	surprise	-0.2	-0.208132
1003	surprise	-0.2	-0.206215
1003	surprise	-0.2	-0.200057
1003	surprise	-0.2	-0.199516
1003	surprise	-0.2	-0.19815
1003	surprise	-0.2	-0.201014
1003	surprise	-0.2	-0.201413
1003	surprise	-0.2	-0.202062
1003	surprise	-0.2	-0.200882
1003	surprise	-0.2	-0.201909
1003	surprise	-0.2	-0.202551
1003	surprise	-0.2	-0.202944
1003	surprise	-0.2	-0.202262
1003	surprise	-0.2	-0.203328
1003	surprise	-0.2	-0.204083
1003	surprise	-0.2	-0.203503
1003	surprise	-0.2	-0.204511
1003	surprise	-0.2	-0.206619
1003	surprise	-0.2	-0.206893
1003	surprise	-0.2	-0.204467
1003	surprise	-0.2	-0.2092
1003	surprise	-0.2	-0.204188
1003	surprise	-0.2	-0.204065
1003	surprise	-0.2	-0.203682
1003	surprise	-0.2	-0.203682
1003	surprise	-0.2	-0.201545
1003	surprise	-0.2	-0.204333
1003	surprise	-0.2	-0.204333
1003	surprise	-0.2	-0.204875
1003	surprise	-0.2	-0.204935
1003	surprise	-0.2	-0.200505
1003	surprise	-0.2	-0.199212
1003	surprise	-0.2	-0.202438
1003	surprise	-0.2	-0.198252
1003	surprise	-0.2	-0.199012
1003	surprise	-0.2	-0.198146
1003	surprise	-0.2	-0.198974
1003	surprise	-0.2	-0.200808
1003	surprise	-0.2	-0.205055
1003	surprise	-0.2	-0.206205
1003	surprise	-0.2	-0.203825
1003	surprise	-0.2	-0.203825
1003	surprise	-0.2	-0.205652
1003	surprise	-0.2	-0.204966
1003	surprise	-0.2	-0.203863
1003	surprise	-0.2	-0.207777
1003	surprise	-0.2	-0.205392
1003	surprise	-0.2	-0.200439
1003	surprise	-0.2	-0.20148
1003	surprise	-0.2	-0.196518
1003	surprise	-0.2	-0.202291
1003	surprise	-0.2	-0.198412
1003	surprise	-0.2	-0.206702
1003	surprise	-0.2	-0.204495
1003	surprise	-0.2	-0.204515
1003	surprise	-0.2	-0.201846
1003	surprise	-0.2	-0.203849
1003	surprise	-0.2	-0.205334
1003	surprise	-0.2	-0.203342
1003	surprise	-0.2	-0.202349
1003	surprise	-0.2	-0.204203
1003	surprise	-0.2	-0.203157
1003	surprise	-0.2	-0.203157
1003	surprise	-0.2	-0.203997
1003	surprise	-0.2	-0.205828
1003	surprise	-0.2	-0.204596
1003	surprise	-0.2	-0.204403
1003	surprise	-0.2	-0.204403
1003	surprise	-0.2	-0.206369
1003	surprise	-0.2	-0.205492
1003	surprise	-0.2	-0.206579
1003	surprise	-0.2	-0.201494
1003	surprise	-0.2	-0.198766
1003	surprise	-0.2	-0.199147
1003	surprise	-0.2	-0.195835
1003	surprise	-0.2	-0.195762
1003	surprise	-0.2	-0.199225
1003	surprise	-0.2	-0.201344
1003	surprise	-0.2	-0.201344
1003	surprise	-0.2	-0.197155
1003	surprise	-0.2	-0.201319
1003	surprise	-0.2	-0.202245
1003	surprise	-0.2	-0.203677
1003	surprise	-0.2	-0.201247
1003	surprise	-0.2	-0.200784
1003	surprise	-0.2	-0.203272
1003	surprise	-0.2	-0.207159
1003	surprise	-0.2	-0.207159
1003	surprise	-0.2	-0.205854
1003	surprise	-0.2	-0.206672
1003	surprise	-0.2	-0.199836
1003	surprise	-0.2	-0.206999
1003	surprise	-0.2	-0.204414
1003	surprise	-0.2	-0.205481
1003	surprise	-0.2	-0.200298
1003	surprise	-0.2	-0.200298
1003	surprise	-0.2	-0.205471
1003	surprise	-0.2	-0.20086
1003	surprise	-0.2	-0.200571
1003	surprise	-0.2	-0.202976
1003	surprise	-0.2	-0.202976
1003	surprise	-0.2	-0.202184
1003	surprise	-0.2	-0.201265
1003	surprise	-0.2	-0.204029
1003	surprise	-0.2	-0.202216
1003	surprise	-0.2	-0.201078
1003	surprise	-0.2	-0.204101
1003	surprise	-0.2	-0.203659
1003	surprise	-0.2	-0.201303
1003	surprise	-0.2	-0.203095
1003	surprise	-0.2	-0.196978
1003	surprise	-0.2	-0.197332
1003	surprise	-0.2	-0.196813
1003	surprise	-0.2	-0.197765
1003	surprise	-0.2	-0.20166
1003	surprise	-0.2	-0.205043
1003	surprise	-0.2	-0.19985
1003	surprise	-0.2	-0.201865
1003	surprise	-0.2	-0.201865
1003	surprise	-0.2	-0.203824
1003	surprise	-0.2	-0.204559
1003	surprise	-0.2	-0.205516
1003	surprise	-0.2	-0.205516
1003	surprise	-0.2	-0.201184
1003	surprise	-0.2	-0.201184
1003	surprise	-0.2	-0.202118
1003	surprise	-0.2	-0.198011
1003	surprise	-0.2	-0.198752
1003	surprise	-0.2	-0.208366
1003	surprise	-0.2	-0.206993
1003	surprise	-0.2	-0.209566
1003	surprise	-0.2	-0.205041
1003	surprise	-0.2	-0.19967
1003	surprise	-0.2	-0.205851
1003	surprise	-0.2	-0.203156
1003	surprise	-0.2	-0.205915
1003	surprise	-0.2	-0.205915
1003	surprise	-0.2	-0.20632
1003	surprise	-0.2	-0.20632
1003	surprise	-0.2	-0.199581
1003	surprise	-0.2	-0.207058
1003	surprise	-0.2	-0.198172
1003	surprise	-0.2	-0.200773
1003	surprise	-0.2	-0.201254
1003	surprise	-0.2	-0.203075
1003	surprise	-0.2	-0.202596
1003	surprise	-0.2	-0.200109
1003	surprise	-0.2	-0.200109
1003	surprise	-0.2	-0.205546
1003	surprise	-0.2	-0.20698
1003	surprise	-0.2	-0.203435
1003	surprise	-0.2	-0.20142
1003	surprise	-0.2	-0.200197
1003	surprise	-0.2	-0.200011
1003	surprise	-0.2	-0.201168
1003	surprise	-0.2	-0.204171
1003	surprise	-0.2	-0.204171
1003	surprise	-0.2	-0.204559
1003	surprise	-0.2	-0.210088
1003	surprise	-0.2	-0.196893
1003	surprise	-0.2	-0.200798
1003	surprise	-0.2	-0.206615
1003	surprise	-0.2	-0.205031
1003	surprise	-0.2	-0.203721
1003	surprise	-0.2	-0.203721
1003	surprise	-0.2	-0.203721
1003	surprise	-0.2	-0.205558
1003	surprise	-0.2	-0.206012
1003	surprise	-0.2	-0.2041
1003	surprise	-0.2	-0.203317
1003	surprise	-0.2	-0.204767
1003	surprise	-0.2	-0.204767
1003	surprise	-0.2	-0.200577
1003	surprise	-0.2	-0.200577
1003	surprise	-0.2	-0.198682
1003	surprise	-0.2	-0.207957
1003	surprise	-0.2	-0.211807
1003	surprise	-0.2	-0.195445
1003	surprise	-0.2	-0.195445
1003	surprise	-0.2	-0.201431
1003	surprise	-0.2	-0.201889
1003	surprise	-0.2	-0.204726
1003	surprise	-0.2	-0.207365
1003	surprise	-0.2	-0.204081
1003	surprise	-0.2	-0.203445
1003	surprise	-0.2	-0.210505
1003	surprise	-0.2	-0.196623
1003	surprise	-0.2	-0.197683
1003	surprise	-0.2	-0.202056
1003	surprise	-0.2	-0.200392
1003	surprise	-0.2	-0.200392
1003	surprise	-0.2	-0.199866
1003	surprise	-0.2	-0.20037
1003	surprise	-0.2	-0.202162
1003	surprise	-0.2	-0.202319
1003	surprise	-0.2	-0.199215
1003	surprise	-0.2	-0.196729
1003	surprise	-0.2	-0.195814
1003	surprise	-0.2	-0.193419
1003	surprise	-0.2	-0.210914
1003	surprise	-0.2	-0.206732
1003	surprise	-0.2	-0.198544
1003	surprise	-0.2	-0.202185
1003	surprise	-0.2	-0.202185
1003	surprise	-0.2	-0.200518
1003	surprise	-0.2	-0.206088
1003	surprise	-0.2	-0.206441
1003	surprise	-0.2	-0.20508
1003	surprise	-0.2	-0.200359
1003	surprise	-0.2	-0.199059
1003	surprise	-0.2	-0.200647
1003	surprise	-0.2	-0.195624
1003	surprise	-0.2	-0.201724
1003	surprise	-0.2	-0.201724
1003	surprise	-0.2	-0.19824
1003	surprise	-0.2	-0.2025
1003	surprise	-0.2	-0.203954
1003	surprise	-0.2	-0.203954
1003	surprise	-0.2	-0.203855
1003	surprise	-0.2	-0.20347
1003	surprise	-0.2	-0.204294
1003	surprise	-0.2	-0.206192
1003	surprise	-0.2	-0.199933
1003	surprise	-0.2	-0.205808
1003	surprise	-0.2	-0.211543
1003	surprise	-0.2	-0.20572
1003	surprise	-0.2	-0.199664
1003	surprise	-0.2	-0.206603
1003	surprise	-0.2	-0.207112
1003	surprise	-0.2	-0.203539
1003	surprise	-0.2	-0.20301
1003	surprise	-0.2	-0.20301
1003	surprise	-0.2	-0.209054
1003	surprise	-0.2	-0.211868
1003	surprise	-0.2	-0.206032
1003	surprise	-0.2	-0.203351
1003	surprise	-0.2	-0.206863
1003	surprise	-0.2	-0.198351
1003	surprise	-0.2	-0.197666
1003	surprise	-0.2	-0.20195
1003	surprise	-0.2	-0.20195
1003	surprise	-0.2	-0.202952
1003	surprise	-0.2	-0.202233
1003	surprise	-0.2	-0.202233
1003	surprise	-0.2	-0.199746
1003	surprise	-0.2	-0.202277
1003	surprise	-0.2	-0.203386
1003	surprise	-0.2	-0.205182
1003	surprise	-0.2	-0.201468
1003	surprise	-0.2	-0.201782
1003	surprise	-0.2	-0.204835
1003	surprise	-0.2	-0.204905
1003	surprise	-0.2	-0.201385
1003	surprise	-0.2	-0.2018
1003	surprise	-0.2	-0.2018
1003	surprise	-0.2	-0.196397
1003	surprise	-0.2	-0.201893
1003	surprise	-0.2	-0.201932
1003	surprise	-0.2	-0.197666
1003	surprise	-0.2	-0.206547
1003	surprise	-0.2	-0.209407
1003	surprise	-0.2	-0.198098
1003	surprise	-0.2	-0.201287
1003	surprise	-0.2	-0.20543
1003	surprise	-0.2	-0.203354
1003	surprise	-0.2	-0.204326
1003	surprise	-0.2	-0.20116
1003	surprise	-0.2	-0.201766
1003	surprise	-0.2	-0.200913
1003	surprise	-0.2	-0.200913
1003	surprise	-0.2	-0.20279
1003	surprise	-0.2	-0.203815
1003	surprise	-0.2	-0.202991
1003	surprise	-0.2	-0.203
1003	surprise	-0.2	-0.200514
1003	surprise	-0.2	-0.201058
1003	surprise	-0.2	-0.202422
1003	surprise	-0.2	-0.202901
1003	surprise	-0.2	-0.201944
1003	surprise	-0.2	-0.201925
1003	surprise	-0.2	-0.205125
1003	surprise	-0.2	-0.200166
1003	surprise	-0.2	-0.204992
1003	surprise	-0.2	-0.204978
1003	surprise	-0.2	-0.202226
1003	surprise	-0.2	-0.199561
1003	surprise	-0.2	-0.196023
1003	surprise	-0.2	-0.202639
1003	surprise	-0.2	-0.203026
1003	surprise	-0.2	-0.203097
1003	surprise	-0.2	-0.203508
1003	surprise	-0.2	-0.203642
1003	surprise	-0.2	-0.202395
1003	surprise	-0.2	-0.202141
1003	surprise	-0.2	-0.202141
1003	surprise	-0.2	-0.203903
1003	surprise	-0.2	-0.205656
1003	surprise	-0.2	-0.20406
1003	surprise	-0.2	-0.205623
1003	surprise	-0.2	-0.205623
1003	surprise	-0.2	-0.205143
1003	surprise	-0.2	-0.205308
1003	surprise	-0.2	-0.207858
1003	surprise	-0.2	-0.203867
1003	surprise	-0.2	-0.206453
1003	surprise	-0.2	-0.207083
1003	surprise	-0.2	-0.207083
1003	surprise	-0.2	-0.207321
1003	surprise	-0.2	-0.207321
1003	surprise	-0.2	-0.205589
1003	surprise	-0.2	-0.204299
1003	surprise	-0.2	-0.204508
1003	surprise	-0.2	-0.204508
1003	surprise	-0.2	-0.204508
1003	surprise	-0.2	-0.204508
1003	surprise	-0.2	-0.205786
1003	surprise	-0.2	-0.205786
1003	surprise	-0.2	-0.210577
1003	surprise	-0.2	-0.205299
1003	surprise	-0.2	-0.205725
1003	surprise	-0.2	-0.200598
1003	surprise	-0.2	-0.205241
1003	surprise	-0.2	-0.205241
1003	surprise	-0.2	-0.199858
1003	surprise	-0.2	-0.206707
1003	surprise	-0.2	-0.208859
1003	surprise	-0.2	-0.205636
1003	surprise	-0.2	-0.200178
1003	surprise	-0.2	-0.201629
1003	surprise	-0.2	-0.203706
1003	surprise	-0.2	-0.204558
1003	surprise	-0.2	-0.209884
1003	surprise	-0.2	-0.209013
1003	surprise	-0.2	-0.2044
1003	surprise	-0.2	-0.201553
1003	surprise	-0.2	-0.201902
1003	surprise	-0.2	-0.205253
1003	surprise	-0.2	-0.204506
1003	surprise	-0.2	-0.20453
1003	surprise	-0.2	-0.201286
1003	surprise	-0.2	-0.19835
1003	surprise	-0.2	-0.19632
1003	surprise	-0.2	-0.198686
1003	surprise	-0.2	-0.202004
1003	surprise	-0.2	-0.203125
1003	surprise	-0.2	-0.204375
1003	surprise	-0.2	-0.206442
1003	surprise	-0.2	-0.205048
1003	surprise	-0.2	-0.204666
1003	surprise	-0.2	-0.204964
1003	surprise	-0.2	-0.201547
1003	surprise	-0.2	-0.202778
1003	surprise	-0.2	-0.203149
1003	surprise	-0.2	-0.198935
1003	surprise	-0.2	-0.197539
1003	surprise	-0.2	-0.201823
1003	surprise	-0.2	-0.204809
1003	surprise	-0.2	-0.20401
1003	surprise	-0.2	-0.204572
1003	surprise	-0.2	-0.203512
1003	surprise	-0.2	-0.203512
1003	surprise	-0.2	-0.203512
1003	surprise	-0.2	-0.204746
1003	surprise	-0.2	-0.204746
1003	surprise	-0.2	-0.203337
1003	surprise	-0.2	-0.206717
1003	surprise	-0.2	-0.200092
1003	surprise	-0.2	-0.202956
1003	surprise	-0.2	-0.203861
1003	surprise	-0.2	-0.205292
1003	surprise	-0.2	-0.202855
1003	surprise	-0.2	-0.202855
1003	surprise	-0.2	-0.208681
1003	surprise	-0.2	-0.2046
1003	surprise	-0.2	-0.203904
1003	surprise	-0.2	-0.205585
1003	surprise	-0.2	-0.199903
1003	surprise	-0.2	-0.202693
1003	surprise	-0.2	-0.203867
1003	surprise	-0.2	-0.207092
1003	surprise	-0.2	-0.198374
1003	surprise	-0.2	-0.207868
1003	surprise	-0.2	-0.199159
1003	surprise	-0.2	-0.196262
1003	surprise	-0.2	-0.208736
1003	surprise	-0.4	-0.408377
1003	surprise	-0.4	-0.408122
1003	surprise	-0.4	-0.402001
1003	surprise	-0.4	-0.402884
1003	surprise	-0.4	-0.40425
1003	surprise	-0.4	-0.401713
1003	surprise	-0.4	-0.402896
1003	surprise	-0.4	-0.402896
1003	surprise	-0.4	-0.402501
1003	surprise	-0.4	-0.410628
1003	surprise	-0.4	-0.407636
1003	surprise	-0.4	-0.406197
1003	surprise	-0.4	-0.402117
1003	surprise	-0.4	-0.402826
1003	surprise	-0.4	-0.402068
1003	surprise	-0.4	-0.402068
1003	surprise	-0.4	-0.409836
1003	surprise	-0.4	-0.402944
1003	surprise	-0.4	-0.408212
1003	surprise	-0.4	-0.408268
1003	surprise	-0.4	-0.408268
1003	surprise	-0.4	-0.404067
1003	surprise	-0.4	-0.404067
1003	surprise	-0.4	-0.404438
1003	surprise	-0.4	-0.403385
1003	surprise	-0.4	-0.403385
1003	surprise	-0.4	-0.407054
1003	surprise	-0.4	-0.399258
1003	surprise	-0.4	-0.402853
1003	surprise	-0.4	-0.402853
1003	surprise	-0.4	-0.402853
1003	surprise	-0.4	-0.404074
1003	surprise	-0.4	-0.402939
1003	surprise	-0.4	-0.401462
1003	surprise	-0.4	-0.405194
1003	surprise	-0.4	-0.404417
1003	surprise	-0.4	-0.403238
1003	surprise	-0.4	-0.406969
1003	surprise	-0.4	-0.407956
1003	surprise	-0.4	-0.409379
1003	surprise	-0.4	-0.406541
1003	surprise	-0.4	-0.398197
1003	surprise	-0.4	-0.401295
1003	surprise	-0.4	-0.407367
1003	surprise	-0.4	-0.404157
1003	surprise	-0.4	-0.40405
1003	surprise	-0.4	-0.404531
1003	surprise	-0.4	-0.404631
1003	surprise	-0.4	-0.398963
1003	surprise	-0.4	-0.398915
1003	surprise	-0.4	-0.401128
1003	surprise	-0.4	-0.40107
1003	surprise	-0.4	-0.399596
1003	surprise	-0.4	-0.401335
1003	surprise	-0.4	-0.400109
1003	surprise	-0.4	-0.403246
1003	surprise	-0.4	-0.396767
1003	surprise	-0.4	-0.397714
1003	surprise	-0.4	-0.399533
1003	surprise	-0.4	-0.400177
1003	surprise	-0.4	-0.400177
1003	surprise	-0.4	-0.401077
1003	surprise	-0.4	-0.402117
1003	surprise	-0.4	-0.404537
1003	surprise	-0.4	-0.403724
1003	surprise	-0.4	-0.406507
1003	surprise	-0.4	-0.407287
1003	surprise	-0.4	-0.407625
1003	surprise	-0.4	-0.397767
1003	surprise	-0.4	-0.409412
1003	surprise	-0.4	-0.405088
1003	surprise	-0.4	-0.400943
1003	surprise	-0.4	-0.399964
1003	surprise	-0.4	-0.399267
1003	surprise	-0.4	-0.405585
1003	surprise	-0.4	-0.405782
1003	surprise	-0.4	-0.406446
1003	surprise	-0.4	-0.406871
1003	surprise	-0.4	-0.399375
1003	surprise	-0.4	-0.399968
1003	surprise	-0.4	-0.400079
1003	surprise	-0.4	-0.400194
1003	surprise	-0.4	-0.40471
1003	surprise	-0.4	-0.405907
1003	surprise	-0.4	-0.405458
1003	surprise	-0.4	-0.400002
1003	surprise	-0.4	-0.40102
1003	surprise	-0.4	-0.402519
1003	surprise	-0.4	-0.402519
1003	surprise	-0.4	-0.402519
1003	surprise	-0.4	-0.399871
1003	surprise	-0.4	-0.401862
1003	surprise	-0.4	-0.402967
1003	surprise	-0.4	-0.402967
1003	surprise	-0.4	-0.408297
1003	surprise	-0.4	-0.397971
1003	surprise	-0.4	-0.397663
1003	surprise	-0.4	-0.401308
1003	surprise	-0.4	-0.401308
1003	surprise	-0.4	-0.397828
1003	surprise	-0.4	-0.39843
1003	surprise	-0.4	-0.395852
1003	surprise	-0.4	-0.393362
1003	surprise	-0.4	-0.398316
1003	surprise	-0.4	-0.407192
1003	surprise	-0.4	-0.397347
1003	surprise	-0.4	-0.398873
1003	surprise	-0.4	-0.398873
1003	surprise	-0.4	-0.402527
1003	surprise	-0.4	-0.402527
1003	surprise	-0.4	-0.401841
1003	surprise	-0.4	-0.407449
1003	surprise	-0.4	-0.406585
1003	surprise	-0.4	-0.405568
1003	surprise	-0.4	-0.404755
1003	surprise	-0.4	-0.401989
1003	surprise	-0.4	-0.401989
1003	surprise	-0.4	-0.402451
1003	surprise	-0.4	-0.406512
1003	surprise	-0.4	-0.40442
1003	surprise	-0.4	-0.40442
1003	surprise	-0.4	-0.40068
1003	surprise	-0.4	-0.400798
1003	surprise	-0.4	-0.399775
1003	surprise	-0.4	-0.399775
1003	surprise	-0.4	-0.401349
1003	surprise	-0.4	-0.401349
1003	surprise	-0.4	-0.401349
1003	surprise	-0.4	-0.398811
1003	surprise	-0.4	-0.406519
1003	surprise	-0.4	-0.399458
1003	surprise	-0.4	-0.399458
1003	surprise	-0.4	-0.399139
1003	surprise	-0.4	-0.399139
1003	surprise	-0.4	-0.404697
1003	surprise	-0.4	-0.399841
1003	surprise	-0.4	-0.406133
1003	surprise	-0.4	-0.405158
1003	surprise	-0.4	-0.403068
1003	surprise	-0.4	-0.403068
1003	surprise	-0.4	-0.403117
1003	surprise	-0.4	-0.39802
1003	surprise	-0.4	-0.400972
1003	surprise	-0.4	-0.400972
1003	surprise	-0.4	-0.401779
1003	surprise	-0.4	-0.401779
1003	surprise	-0.4	-0.398815
1003	surprise	-0.4	-0.398584
1003	surprise	-0.4	-0.40201
1003	surprise	-0.4	-0.399748
1003	surprise	-0.4	-0.404869
1003	surprise	-0.4	-0.403645
1003	surprise	-0.4	-0.403645
1003	surprise	-0.4	-0.403645
1003	surprise	-0.4	-0.400017
1003	surprise	-0.4	-0.400192
1003	surprise	-0.4	-0.396525
1003	surprise	-0.4	-0.399596
1003	surprise	-0.4	-0.400354
1003	surprise	-0.4	-0.400903
1003	surprise	-0.4	-0.403186
1003	surprise	-0.4	-0.403371
1003	surprise	-0.4	-0.404383
1003	surprise	-0.4	-0.404483
1003	surprise	-0.4	-0.407543
1003	surprise	-0.4	-0.399309
1003	surprise	-0.4	-0.400398
1003	surprise	-0.4	-0.400398
1003	surprise	-0.4	-0.400398
1003	surprise	-0.4	-0.400398
1003	surprise	-0.4	-0.401634
1003	surprise	-0.4	-0.404242
1003	surprise	-0.4	-0.400133
1003	surprise	-0.4	-0.400019
1003	surprise	-0.4	-0.398624
1003	surprise	-0.4	-0.405153
1003	surprise	-0.4	-0.400635
1003	surprise	-0.4	-0.400635
1003	surprise	-0.4	-0.396901
1003	surprise	-0.4	-0.40742
1003	surprise	-0.4	-0.403173
1003	surprise	-0.4	-0.403173
1003	surprise	-0.4	-0.403173
1003	surprise	-0.4	-0.403173
1003	surprise	-0.4	-0.403173
1003	surprise	-0.4	-0.399033
1003	surprise	-0.4	-0.40688
1003	surprise	-0.4	-0.405694
1003	surprise	-0.4	-0.405694
1003	surprise	-0.4	-0.405694
1003	surprise	-0.4	-0.401499
1003	surprise	-0.4	-0.404049
1003	surprise	-0.4	-0.403288
1003	surprise	-0.4	-0.405145
1003	surprise	-0.4	-0.405145
1003	surprise	-0.4	-0.405519
1003	surprise	-0.4	-0.403338
1003	surprise	-0.4	-0.402961
1003	surprise	-0.4	-0.402961
1003	surprise	-0.4	-0.405264
1003	surprise	-0.4	-0.4024
1003	surprise	-0.4	-0.400873
1003	surprise	-0.4	-0.400873
1003	surprise	-0.4	-0.401137
1003	surprise	-0.4	-0.399613
1003	surprise	-0.4	-0.394695
1003	surprise	-0.4	-0.395201
1003	surprise	-0.4	-0.402855
1003	surprise	-0.4	-0.402855
1003	surprise	-0.4	-0.402979
1003	surprise	-0.4	-0.402979
1003	surprise	-0.4	-0.402979
1003	surprise	-0.4	-0.402979
1003	surprise	-0.4	-0.402979
1003	surprise	-0.4	-0.398107
1003	surprise	-0.4	-0.395423
1003	surprise	-0.4	-0.408563
1003	surprise	-0.4	-0.402156
1003	surprise	-0.4	-0.402156
1003	surprise	-0.4	-0.405165
1003	surprise	-0.4	-0.407913
1003	surprise	-0.4	-0.401828
1003	surprise	-0.4	-0.403851
1003	surprise	-0.4	-0.401952
1003	surprise	-0.4	-0.401952
1003	surprise	-0.4	-0.401952
1003	surprise	-0.4	-0.398294
1003	surprise	-0.4	-0.404181
1003	surprise	-0.4	-0.406178
1003	surprise	-0.4	-0.399282
1003	surprise	-0.4	-0.399282
1003	surprise	-0.4	-0.405936
1003	surprise	-0.4	-0.408068
1003	surprise	-0.4	-0.408068
1003	surprise	-0.4	-0.408068
1003	surprise	-0.4	-0.397845
1003	surprise	-0.4	-0.396763
1003	surprise	-0.4	-0.396763
1003	surprise	-0.4	-0.397858
1003	surprise	-0.4	-0.399265
1003	surprise	-0.4	-0.399265
1003	surprise	-0.4	-0.399265
1003	surprise	-0.4	-0.396924
1003	surprise	-0.4	-0.402995
1003	surprise	-0.4	-0.404746
1003	surprise	-0.4	-0.407285
1003	surprise	-0.4	-0.406735
1003	surprise	-0.4	-0.406735
1003	surprise	-0.4	-0.401741
1003	surprise	-0.4	-0.401741
1003	surprise	-0.4	-0.400026
1003	surprise	-0.4	-0.402137
1003	surprise	-0.4	-0.402137
1003	surprise	-0.4	-0.402137
1003	surprise	-0.4	-0.407597
1003	surprise	-0.4	-0.406903
1003	surprise	-0.4	-0.403123
1003	surprise	-0.4	-0.400922
1003	surprise	-0.4	-0.400883
1003	surprise	-0.4	-0.401973
1003	surprise	-0.4	-0.406597
1003	surprise	-0.4	-0.40333
1003	surprise	-0.4	-0.404477
1003	surprise	-0.4	-0.40062
1003	surprise	-0.4	-0.40062
1003	surprise	-0.4	-0.39573
1003	surprise	-0.4	-0.397592
1003	surprise	-0.4	-0.397592
1003	surprise	-0.4	-0.397374
1003	surprise	-0.4	-0.396984
1003	surprise	-0.4	-0.406852
1003	surprise	-0.4	-0.403147
1003	surprise	-0.4	-0.403147
1003	surprise	-0.4	-0.398357
1003	surprise	-0.4	-0.401221
1003	surprise	-0.4	-0.399753
1003	surprise	-0.4	-0.397133
1003	surprise	-0.4	-0.399703
1003	surprise	-0.4	-0.404373
1003	surprise	-0.4	-0.411003
1003	surprise	-0.4	-0.408597
1003	surprise	-0.4	-0.397481
1003	surprise	-0.4	-0.396747
1003	surprise	-0.4	-0.400203
1003	surprise	-0.4	-0.402344
1003	surprise	-0.4	-0.397437
1003	surprise	-0.4	-0.407306
1003	surprise	-0.4	-0.403635
1003	surprise	-0.4	-0.403959
1003	surprise	-0.4	-0.400756
1003	surprise	-0.4	-0.400913
1003	surprise	-0.4	-0.403671
1003	surprise	-0.4	-0.404233
1003	surprise	-0.4	-0.406028
1003	surprise	-0.4	-0.400479
1003	surprise	-0.4	-0.401773
1003	surprise	-0.4	-0.397992
1003	surprise	-0.4	-0.401083
1003	surprise	-0.4	-0.40114
1003	surprise	-0.4	-0.40114
1003	surprise	-0.4	-0.401677
1003	surprise	-0.4	-0.401677
1003	surprise	-0.4	-0.40434
1003	surprise	-0.4	-0.394915
1003	surprise	-0.4	-0.402541
1003	surprise	-0.4	-0.402541
1003	surprise	-0.4	-0.405605
1003	surprise	-0.4	-0.405221
1003	surprise	-0.4	-0.402144
1003	surprise	-0.4	-0.402144
1003	surprise	-0.4	-0.398662
1003	surprise	-0.4	-0.398662
1003	surprise	-0.4	-0.39938
1003	surprise	-0.4	-0.39938
1003	surprise	-0.4	-0.402084
1003	surprise	-0.4	-0.40181
1003	surprise	-0.4	-0.40092
1003	surprise	-0.4	-0.401319
1003	surprise	-0.4	-0.40022
1003	surprise	-0.4	-0.40821
1003	surprise	-0.4	-0.406939
1003	surprise	-0.4	-0.407691
1003	surprise	-0.4	-0.405476
1003	surprise	-0.4	-0.400159
1003	surprise	-0.4	-0.400159
1003	surprise	-0.4	-0.400159
1003	surprise	-0.4	-0.400383
1003	surprise	-0.4	-0.403286
1003	surprise	-0.4	-0.399703
1003	surprise	-0.4	-0.402356
1003	surprise	-0.4	-0.405268
1003	surprise	-0.4	-0.40174
1003	surprise	-0.4	-0.403893
1003	surprise	-0.4	-0.405987
1003	surprise	-0.4	-0.406022
1003	surprise	-0.4	-0.399936
1003	surprise	-0.4	-0.398261
1003	surprise	-0.4	-0.406538
1003	surprise	-0.4	-0.406538
1003	surprise	-0.4	-0.402986
1003	surprise	-0.4	-0.402986
1003	surprise	-0.4	-0.404195
1003	surprise	-0.4	-0.404195
1003	surprise	-0.4	-0.40407
1003	surprise	-0.4	-0.4029
1003	surprise	-0.4	-0.403815
1003	surprise	-0.4	-0.404046
1003	surprise	-0.4	-0.402286
1003	surprise	-0.4	-0.401959
1003	surprise	-0.4	-0.401959
1003	surprise	-0.4	-0.394562
1003	surprise	-0.4	-0.3971
1003	surprise	-0.4	-0.399804
1003	surprise	-0.4	-0.402058
1003	surprise	-0.4	-0.400522
1003	surprise	-0.4	-0.400522
1003	surprise	-0.4	-0.400522
1003	surprise	-0.4	-0.406246
1003	surprise	-0.4	-0.403543
1003	surprise	-0.4	-0.401203
1003	surprise	-0.4	-0.397721
1003	surprise	-0.4	-0.397721
1003	surprise	-0.4	-0.404997
1003	surprise	-0.4	-0.404997
1003	surprise	-0.4	-0.404445
1003	surprise	-0.4	-0.404445
1003	surprise	-0.4	-0.406482
1003	surprise	-0.4	-0.396325
1003	surprise	-0.4	-0.405806
1003	surprise	-0.4	-0.399428
1003	surprise	-0.4	-0.406038
1003	surprise	-0.4	-0.400955
1003	surprise	-0.4	-0.401706
1003	surprise	-0.4	-0.401706
1003	surprise	-0.4	-0.400853
1003	surprise	-0.4	-0.397242
1003	surprise	-0.4	-0.397242
1003	surprise	-0.4	-0.397242
1003	surprise	-0.4	-0.401606
1003	surprise	-0.4	-0.397607
1003	surprise	-0.4	-0.398427
1003	surprise	-0.4	-0.39339
1003	surprise	-0.4	-0.39339
1003	surprise	-0.4	-0.408825
1003	surprise	-0.4	-0.404927
1003	surprise	-0.4	-0.404916
1003	surprise	-0.4	-0.402982
1003	surprise	-0.4	-0.402982
1003	surprise	-0.4	-0.402982
1003	surprise	-0.4	-0.402445
1003	surprise	-0.4	-0.404483
1003	surprise	-0.4	-0.404483
1003	surprise	-0.4	-0.405032
1003	surprise	-0.4	-0.405032
1003	surprise	-0.4	-0.398806
1003	surprise	-0.4	-0.401812
1003	surprise	-0.4	-0.400141
1003	surprise	-0.4	-0.402802
1003	surprise	-0.4	-0.402802
1003	surprise	-0.4	-0.402802
1003	surprise	-0.4	-0.398899
1003	surprise	-0.4	-0.404794
1003	surprise	-0.4	-0.411215
1003	surprise	-0.4	-0.404353
1003	surprise	-0.4	-0.402863
1003	surprise	-0.4	-0.398106
1003	surprise	-0.4	-0.400065
1003	surprise	-0.4	-0.404459
1003	surprise	-0.4	-0.407784
1003	surprise	-0.4	-0.402675
1003	surprise	-0.4	-0.402875
1003	surprise	-0.4	-0.402401
1003	surprise	-0.4	-0.408358
1003	surprise	-0.4	-0.406576
1003	surprise	-0.4	-0.396838
1003	surprise	-0.4	-0.399646
1003	surprise	-0.4	-0.401454
1003	surprise	-0.4	-0.402133
1003	surprise	-0.4	-0.398403
1003	surprise	-0.4	-0.39878
1003	surprise	-0.4	-0.405817
1003	surprise	-0.4	-0.402648
1003	surprise	-0.4	-0.404031
1003	surprise	-0.4	-0.404377
1003	surprise	-0.4	-0.401309
1003	surprise	-0.4	-0.401309
1003	surprise	-0.4	-0.403287
1003	surprise	-0.4	-0.402263
1003	surprise	-0.4	-0.406625
1003	surprise	-0.4	-0.405805
1003	surprise	-0.4	-0.403881
1003	surprise	-0.4	-0.400868
1003	surprise	-0.4	-0.400868
1003	surprise	-0.4	-0.397938
1003	surprise	-0.4	-0.406704
1003	surprise	-0.4	-0.399077
1003	surprise	-0.4	-0.407857
1003	surprise	-0.4	-0.404741
1003	surprise	-0.4	-0.404741
1003	surprise	-0.4	-0.406157
1003	surprise	-0.4	-0.408085
1003	surprise	-0.4	-0.408176
1003	surprise	-0.4	-0.408449
1003	surprise	-0.4	-0.397857
1003	surprise	-0.4	-0.407728
1003	surprise	-0.4	-0.406934
1003	surprise	-0.4	-0.399889
1003	surprise	-0.4	-0.399889
1003	surprise	-0.4	-0.398038
1003	surprise	-0.4	-0.402811
1003	surprise	-0.4	-0.40434
1003	surprise	-0.4	-0.397035
1003	surprise	-0.4	-0.402017
1003	surprise	-0.4	-0.406167
1003	surprise	-0.4	-0.397499
1003	surprise	-0.4	-0.407316
1003	surprise	-0.4	-0.405752
1003	surprise	-0.4	-0.399568
1003	surprise	-0.4	-0.39821
1003	surprise	-0.4	-0.400891
1003	surprise	-0.4	-0.403119
1003	surprise	-0.4	-0.407881
1003	surprise	-0.4	-0.39852
1003	surprise	-0.4	-0.405075
1003	surprise	-0.4	-0.405075
1003	surprise	-0.4	-0.401164
1003	surprise	-0.4	-0.399009
1003	surprise	-0.4	-0.401822
1003	surprise	-0.4	-0.40193
1003	surprise	-0.4	-0.39988
1003	surprise	-0.4	-0.403567
1003	surprise	-0.4	-0.406704
1003	surprise	-0.4	-0.404553
1003	surprise	-0.4	-0.404553
1003	surprise	-0.4	-0.405891
1003	surprise	-0.4	-0.404515
1003	surprise	-0.4	-0.399324
1003	surprise	-0.4	-0.40002
1003	surprise	-0.4	-0.40002
1003	surprise	-0.4	-0.404545
1003	surprise	-0.4	-0.404545
1003	surprise	-0.4	-0.400945
1003	surprise	-0.4	-0.404802
1003	surprise	-0.4	-0.40462
1003	surprise	-0.4	-0.401629
1003	surprise	-0.4	-0.399834
1003	surprise	-0.4	-0.400411
1003	surprise	-0.4	-0.403005
1003	surprise	-0.4	-0.406938
1003	surprise	-0.4	-0.40525
1003	surprise	-0.4	-0.40525
1003	surprise	-0.4	-0.404873
1003	surprise	-0.4	-0.404676
1003	surprise	-0.4	-0.404802
1003	surprise	-0.4	-0.401591
1003	surprise	-0.4	-0.405707
1003	surprise	-0.4	-0.407759
1003	surprise	-0.4	-0.399225
1003	surprise	-0.4	-0.396373
1003	surprise	-0.4	-0.406625
1003	surprise	-0.4	-0.396582
1003	surprise	-0.4	-0.400786
1003	surprise	-0.4	-0.39634
1003	surprise	-0.4	-0.407219
1003	surprise	-0.4	-0.399369
1003	surprise	-0.4	-0.398501
1003	surprise	-0.4	-0.396119
1003	surprise	-0.4	-0.395273
1003	surprise	-0.4	-0.393373
1003	surprise	-0.4	-0.403256
1003	surprise	-0.4	-0.40413
1003	surprise	-0.4	-0.40564
1003	surprise	-0.4	-0.400457
1003	surprise	-0.4	-0.40331
1003	surprise	-0.4	-0.40331
1003	surprise	-0.4	-0.406171
1003	surprise	-0.4	-0.40367
1003	surprise	-0.4	-0.408338
1003	surprise	-0.4	-0.405502
1003	surprise	-0.4	-0.399883
1003	surprise	-0.4	-0.399883
1003	surprise	-0.4	-0.399883
1003	surprise	-0.4	-0.398857
1003	surprise	-0.4	-0.4022
1003	surprise	-0.4	-0.402015
1003	surprise	-0.4	-0.398498
1003	surprise	-0.4	-0.407895
1003	surprise	-0.4	-0.408047
1003	surprise	-0.4	-0.408949
1003	surprise	-0.4	-0.397203
1003	surprise	-0.4	-0.400104
1003	surprise	-0.4	-0.408414
1003	surprise	-0.4	-0.400582
1003	surprise	-0.4	-0.402409
1003	surprise	-0.4	-0.402409
1003	surprise	-0.4	-0.409129
1003	surprise	-0.4	-0.396358
1003	surprise	-0.4	-0.408013
1003	surprise	-0.4	-0.404031
1003	surprise	-0.4	-0.402913
1003	surprise	-0.4	-0.413418
1003	surprise	-0.4	-0.404337
1003	surprise	-0.4	-0.398545
1003	surprise	-0.4	-0.400659
1003	surprise	-0.4	-0.405076
1003	surprise	-0.4	-0.405076
1003	surprise	-0.4	-0.403369
1003	surprise	-0.4	-0.403369
1003	surprise	-0.4	-0.403369
1003	surprise	-0.4	-0.403369
1003	surprise	-0.4	-0.403426
1003	surprise	-0.4	-0.408354
1003	surprise	-0.4	-0.408354
1003	surprise	-0.4	-0.401863
1003	surprise	-0.4	-0.401863
1003	surprise	-0.4	-0.401863
1003	surprise	-0.4	-0.398325
1003	surprise	-0.4	-0.401807
1003	surprise	-0.4	-0.403903
1003	surprise	-0.4	-0.409888
1003	surprise	-0.4	-0.402878
1003	surprise	-0.4	-0.402878
1003	surprise	-0.4	-0.402878
1003	surprise	-0.4	-0.402878
1003	surprise	-0.4	-0.398599
1003	surprise	-0.4	-0.407702
1003	surprise	-0.4	-0.407856
1003	surprise	-0.4	-0.403476
1003	surprise	-0.4	-0.401671
1003	surprise	-0.4	-0.405724
1003	surprise	-0.4	-0.397081
1003	surprise	-0.4	-0.396961
1003	surprise	-0.4	-0.398461
1003	surprise	-0.4	-0.404667
1003	surprise	-0.4	-0.404667
1003	surprise	-0.4	-0.407282
1003	surprise	-0.4	-0.407282
1003	surprise	-0.4	-0.408376
1003	surprise	-0.4	-0.397084
1003	surprise	-0.4	-0.402566
1003	surprise	-0.4	-0.406424
1003	surprise	-0.4	-0.399972
1003	surprise	-0.4	-0.399972
1003	surprise	-0.4	-0.399972
1003	surprise	-0.4	-0.399841
1003	surprise	-0.4	-0.39872
1003	surprise	-0.4	-0.398017
1003	surprise	-0.4	-0.405794
1003	surprise	-0.4	-0.405794
1003	surprise	-0.4	-0.401255
1003	surprise	-0.4	-0.400139
1003	surprise	-0.4	-0.401719
1003	surprise	-0.4	-0.401901
1003	surprise	-0.4	-0.402381
1003	surprise	-0.4	-0.402513
1003	surprise	-0.4	-0.402513
1003	surprise	-0.4	-0.399094
1003	surprise	-0.4	-0.39737
1003	surprise	-0.4	-0.400311
1003	surprise	-0.4	-0.400438
1003	surprise	-0.4	-0.399852
1003	surprise	-0.4	-0.402823
1003	surprise	-0.4	-0.402823
1003	surprise	-0.4	-0.402823
1003	surprise	-0.4	-0.402823
1003	surprise	-0.4	-0.402823
1003	surprise	-0.4	-0.405969
1003	surprise	-0.4	-0.40628
1003	surprise	-0.4	-0.398137
1003	surprise	-0.4	-0.400115
1003	surprise	-0.4	-0.399065
1003	surprise	-0.4	-0.407644
1003	surprise	-0.4	-0.410479
1003	surprise	-0.4	-0.407022
1003	surprise	-0.4	-0.404268
1003	surprise	-0.4	-0.406852
1003	surprise	-0.4	-0.399342
1003	surprise	-0.4	-0.404019
1003	surprise	-0.4	-0.398789
1003	surprise	-0.4	-0.398789
1003	surprise	-0.4	-0.405285
1003	surprise	-0.4	-0.406547
1003	surprise	-0.4	-0.406547
1003	surprise	-0.4	-0.397039
1003	surprise	-0.4	-0.400888
1003	surprise	-0.4	-0.405769
1003	surprise	-0.4	-0.403285
1003	surprise	-0.4	-0.401835
1003	surprise	-0.4	-0.398424
1003	surprise	-0.4	-0.399903
1003	surprise	-0.4	-0.402813
1003	surprise	-0.4	-0.402813
1003	surprise	-0.4	-0.406654
1003	surprise	-0.4	-0.409262
1003	surprise	-0.4	-0.403291
1003	surprise	-0.4	-0.403291
1003	surprise	-0.4	-0.407586
1003	surprise	-0.4	-0.396671
1003	surprise	-0.4	-0.407828
1003	surprise	-0.4	-0.408144
1003	surprise	-0.4	-0.405334
1003	surprise	-0.4	-0.408336
1003	surprise	-0.4	-0.402183
1003	surprise	-0.4	-0.395665
1003	surprise	-0.4	-0.39874
1003	surprise	-0.4	-0.400262
1003	surprise	-0.4	-0.404507
1003	surprise	-0.4	-0.406307
1003	surprise	-0.4	-0.402426
1003	surprise	-0.4	-0.402426
1003	surprise	-0.4	-0.399382
1003	surprise	-0.4	-0.40051
1003	surprise	-0.4	-0.394912
1003	surprise	-0.4	-0.400738
1003	surprise	-0.4	-0.403355
1003	surprise	-0.4	-0.401052
1003	surprise	-0.4	-0.399221
1003	surprise	-0.4	-0.399221
1003	surprise	-0.4	-0.398184
1003	surprise	-0.4	-0.403967
1003	surprise	-0.4	-0.403967
1003	surprise	-0.4	-0.408221
1003	surprise	-0.4	-0.403767
1003	surprise	-0.4	-0.408264
1003	surprise	-0.4	-0.406967
1003	surprise	-0.4	-0.406236
1003	surprise	-0.4	-0.400295
1003	surprise	-0.4	-0.40066
1003	surprise	-0.4	-0.40066
1003	surprise	-0.4	-0.40066
1003	surprise	-0.4	-0.404442
1003	surprise	-0.4	-0.404633
1003	surprise	-0.4	-0.404633
1003	surprise	-0.4	-0.403618
1003	surprise	-0.4	-0.401921
1003	surprise	-0.4	-0.402098
1003	surprise	-0.4	-0.404559
1003	surprise	-0.4	-0.395544
1003	surprise	-0.4	-0.401175
1003	surprise	-0.4	-0.400623
1003	surprise	-0.4	-0.398451
1003	surprise	-0.4	-0.407608
1003	surprise	-0.4	-0.400006
1003	surprise	-0.4	-0.402646
1003	surprise	-0.4	-0.399525
1003	surprise	-0.4	-0.404857
1003	surprise	-0.4	-0.408262
1003	surprise	-0.4	-0.406147
1003	surprise	-0.4	-0.406921
1003	surprise	-0.4	-0.403888
1003	surprise	-0.4	-0.399856
1003	surprise	-0.4	-0.400341
1003	surprise	-0.4	-0.398383
1003	surprise	-0.4	-0.399833
1003	surprise	-0.4	-0.397562
1003	surprise	-0.4	-0.401232
1003	surprise	-0.4	-0.404808
1003	surprise	-0.4	-0.404808
1003	surprise	-0.4	-0.398846
1003	surprise	-0.4	-0.398846
1003	surprise	-0.4	-0.412379
1003	surprise	-0.4	-0.406653
1003	surprise	-0.4	-0.403459
1003	surprise	-0.4	-0.403459
1003	surprise	-0.4	-0.403247
1003	surprise	-0.4	-0.407301
1003	surprise	-0.4	-0.409108
1003	surprise	-0.4	-0.404748
1003	surprise	-0.4	-0.404748
1003	surprise	-0.4	-0.397854
1003	surprise	-0.4	-0.399957
1003	surprise	-0.4	-0.399675
1003	surprise	-0.4	-0.40671
1003	surprise	-0.4	-0.408419
1003	surprise	-0.4	-0.405441
1003	surprise	-0.4	-0.400683
1003	surprise	-0.4	-0.400304
1003	surprise	-0.4	-0.405161
1003	surprise	-0.4	-0.398281
1003	surprise	-0.4	-0.406203
1003	surprise	-0.4	-0.397807
1003	surprise	-0.4	-0.40051
1003	surprise	-0.4	-0.403097
1003	surprise	-0.4	-0.403097
1003	surprise	-0.4	-0.403097
1003	surprise	-0.4	-0.403097
1003	surprise	-0.4	-0.405583
1003	surprise	-0.4	-0.408443
1003	surprise	-0.4	-0.407081
1003	surprise	-0.4	-0.40152
1003	surprise	-0.4	-0.409142
1003	surprise	-0.4	-0.404053
1003	surprise	-0.4	-0.401126
1003	surprise	-0.4	-0.39972
1003	surprise	-0.4	-0.402702
1003	surprise	-0.4	-0.402702
1003	surprise	-0.4	-0.402702
1003	surprise	-0.4	-0.406963
1003	surprise	-0.4	-0.407227
1003	surprise	-0.4	-0.407666
1003	surprise	-0.4	-0.399209
1003	surprise	-0.4	-0.398103
1003	surprise	-0.4	-0.399643
1003	surprise	-0.4	-0.406523
1003	surprise	-0.4	-0.404469
1003	surprise	-0.4	-0.404672
1003	surprise	-0.4	-0.404672
1003	surprise	-0.4	-0.405105
1003	surprise	-0.4	-0.402539
1003	surprise	-0.4	-0.405109
1003	surprise	-0.4	-0.406719
1003	surprise	-0.4	-0.406719
1003	surprise	-0.4	-0.398963
1003	surprise	-0.4	-0.405724
1003	surprise	-0.4	-0.404278
1003	surprise	-0.4	-0.404197
1003	surprise	-0.4	-0.407001
1003	surprise	-0.4	-0.407055
1003	surprise	-0.4	-0.40587
1003	surprise	-0.4	-0.400137
1003	surprise	-0.4	-0.406629
1003	surprise	-0.4	-0.39895
1003	surprise	-0.4	-0.406886
1003	surprise	-0.4	-0.407938
1003	surprise	-0.4	-0.397699
1003	surprise	-0.4	-0.399788
1003	surprise	-0.4	-0.401616
1003	surprise	-0.4	-0.405857
1003	surprise	-0.4	-0.402191
1003	surprise	-0.4	-0.403581
1003	surprise	-0.4	-0.402459
1003	surprise	-0.4	-0.402459
1003	surprise	-0.4	-0.403524
1003	surprise	-0.4	-0.40038
1003	surprise	-0.4	-0.40038
1003	surprise	-0.4	-0.401355
1003	surprise	-0.4	-0.401654
1003	surprise	-0.4	-0.397186
1003	surprise	-0.4	-0.398222
1003	surprise	-0.4	-0.405658
1003	surprise	-0.4	-0.40407
1003	surprise	-0.4	-0.403195
1003	surprise	-0.4	-0.403275
1003	surprise	-0.4	-0.403275
1003	surprise	-0.4	-0.405728
1003	surprise	-0.4	-0.405345
1003	surprise	-0.4	-0.398752
1003	surprise	-0.4	-0.400855
1003	surprise	-0.4	-0.399301
1003	surprise	-0.4	-0.399301
1003	surprise	-0.4	-0.397719
1003	surprise	-0.4	-0.399122
1003	surprise	-0.4	-0.400387
1003	surprise	-0.4	-0.39898
1003	surprise	-0.4	-0.39898
1003	surprise	-0.4	-0.4021
1003	surprise	-0.4	-0.401797
1003	surprise	-0.4	-0.401797
1003	surprise	-0.4	-0.401021
1003	surprise	-0.4	-0.401021
1003	surprise	-0.4	-0.401019
1003	surprise	-0.4	-0.401443
1003	surprise	-0.4	-0.395739
1003	surprise	-0.4	-0.404932
1003	surprise	-0.4	-0.404932
1003	surprise	-0.4	-0.403331
1003	surprise	-0.4	-0.406111
1003	surprise	-0.4	-0.399272
1003	surprise	-0.4	-0.399272
1003	surprise	-0.4	-0.404893
1003	surprise	-0.4	-0.404367
1003	surprise	-0.4	-0.400231
1003	surprise	-0.4	-0.40126
1003	surprise	-0.4	-0.40126
1003	surprise	-0.4	-0.40126
1003	surprise	-0.4	-0.401958
1003	surprise	-0.4	-0.401958
1003	surprise	-0.4	-0.401958
1003	surprise	-0.4	-0.401958
1003	surprise	-0.4	-0.399785
1003	surprise	-0.4	-0.40681
1003	surprise	-0.4	-0.40681
1003	surprise	-0.4	-0.404915
1003	surprise	-0.4	-0.404849
1003	surprise	-0.4	-0.404545
1003	surprise	-0.4	-0.398343
1003	surprise	-0.4	-0.399094
1003	surprise	-0.4	-0.40002
1003	surprise	-0.4	-0.40002
1003	surprise	-0.4	-0.404245
1003	surprise	-0.4	-0.402825
1003	surprise	-0.4	-0.402825
1003	surprise	-0.4	-0.400915
1003	surprise	-0.4	-0.403875
1003	surprise	-0.4	-0.403875
1003	surprise	-0.4	-0.3985
1003	surprise	-0.4	-0.402282
1003	surprise	-0.4	-0.402282
1003	surprise	-0.4	-0.406636
1003	surprise	-0.4	-0.405075
1003	surprise	-0.4	-0.399142
1003	surprise	-0.4	-0.399142
1003	surprise	-0.4	-0.407029
1003	surprise	-0.4	-0.400166
1003	surprise	-0.4	-0.400166
1003	surprise	-0.4	-0.398947
1003	surprise	-0.4	-0.405346
1003	surprise	-0.4	-0.400824
1003	surprise	-0.4	-0.403625
1003	surprise	-0.4	-0.402625
1003	surprise	-0.4	-0.402625
1003	surprise	-0.4	-0.402625
1003	surprise	-0.4	-0.404572
1003	surprise	-0.4	-0.400222
1003	surprise	-0.4	-0.401307
1003	surprise	-0.4	-0.401307
1003	surprise	-0.4	-0.400075
1003	surprise	-0.4	-0.400075
1003	surprise	-0.4	-0.400914
1003	surprise	-0.4	-0.402328
1003	surprise	-0.4	-0.40918
1003	surprise	-0.4	-0.405713
1003	surprise	-0.4	-0.404235
1003	surprise	-0.4	-0.399085
1003	surprise	-0.4	-0.396163
1003	surprise	-0.4	-0.40733
1003	surprise	-0.4	-0.40733
1003	surprise	-0.4	-0.40579
1003	surprise	-0.4	-0.407109
1003	surprise	-0.4	-0.397712
1003	surprise	-0.4	-0.404267
1003	surprise	-0.4	-0.404267
1003	surprise	-0.4	-0.404267
1003	surprise	-0.4	-0.405969
1003	surprise	-0.4	-0.406328
1003	surprise	-0.4	-0.406328
1003	surprise	-0.4	-0.401621
1003	surprise	-0.4	-0.401621
1003	surprise	-0.4	-0.402843
1003	surprise	-0.4	-0.402843
1003	surprise	-0.4	-0.402843
1003	surprise	-0.4	-0.402843
1003	surprise	-0.4	-0.403678
1003	surprise	-0.4	-0.405775
1003	surprise	-0.4	-0.39817
1003	surprise	-0.4	-0.401313
1003	surprise	-0.4	-0.401313
1003	surprise	-0.4	-0.405647
1003	surprise	-0.4	-0.402491
1003	surprise	-0.4	-0.408996
1003	surprise	-0.4	-0.400236
1003	surprise	-0.4	-0.400236
1003	surprise	-0.4	-0.399036
1003	surprise	-0.4	-0.400783
1003	surprise	-0.4	-0.400783
1003	surprise	-0.4	-0.401821
1003	surprise	-0.4	-0.402207
1003	surprise	-0.4	-0.402207
1003	surprise	-0.4	-0.402207
1003	surprise	-0.4	-0.402207
1003	surprise	-0.4	-0.402207
1003	surprise	-0.4	-0.403024
1003	surprise	-0.4	-0.403024
1003	surprise	-0.4	-0.404099
1003	surprise	-0.4	-0.404186
1003	surprise	-0.4	-0.405832
1003	surprise	-0.4	-0.402461
1003	surprise	-0.4	-0.401516
1003	surprise	-0.4	-0.403373
1003	surprise	-0.4	-0.404291
1003	surprise	-0.4	-0.39923
1003	surprise	-0.4	-0.396116
1003	surprise	-0.4	-0.409748
1003	surprise	-0.4	-0.408616
1003	surprise	-0.4	-0.402908
1003	surprise	-0.4	-0.402754
1003	surprise	-0.4	-0.402754
1003	surprise	-0.4	-0.404656
1003	surprise	-0.4	-0.401108
1003	surprise	-0.4	-0.401108
1003	surprise	-0.4	-0.403658
1003	surprise	-0.4	-0.403129
1003	surprise	-0.4	-0.403847
1003	surprise	-0.4	-0.403847
1003	surprise	-0.4	-0.401887
1003	surprise	-0.4	-0.401887
1003	surprise	-0.4	-0.398569
1003	surprise	-0.4	-0.407424
1003	surprise	-0.4	-0.404773
1003	surprise	-0.4	-0.411911
1003	surprise	-0.4	-0.402643
1003	surprise	-0.4	-0.403747
1003	surprise	-0.4	-0.403232
1003	surprise	-0.4	-0.403232
1003	surprise	-0.4	-0.403232
1003	surprise	-0.4	-0.402003
1003	surprise	-0.4	-0.402003
1003	surprise	-0.4	-0.398675
1003	surprise	-0.4	-0.401145
1003	surprise	-0.4	-0.40379
1003	surprise	-0.4	-0.404818
1003	surprise	-0.4	-0.402407
1003	surprise	-0.4	-0.398313
1003	surprise	-0.4	-0.398139
1003	surprise	-0.4	-0.409669
1003	surprise	-0.4	-0.402392
1003	surprise	-0.4	-0.400674
1003	surprise	-0.4	-0.400674
1003	surprise	-0.4	-0.40404
1003	surprise	-0.4	-0.404505
1003	surprise	-0.4	-0.406143
1003	surprise	-0.4	-0.409609
1003	surprise	-0.4	-0.406985
1003	surprise	-0.4	-0.397697
1003	surprise	-0.4	-0.397697
1003	surprise	-0.4	-0.398219
1003	surprise	-0.4	-0.400633
1003	surprise	-0.4	-0.400633
1003	surprise	-0.4	-0.397758
1003	surprise	-0.4	-0.400968
1003	surprise	-0.4	-0.397936
1003	surprise	-0.4	-0.408235
1003	surprise	-0.4	-0.404662
1003	surprise	-0.4	-0.4049
1003	surprise	-0.4	-0.40421
1003	surprise	-0.4	-0.401569
1003	surprise	-0.4	-0.401569
1003	surprise	-0.4	-0.407183
1003	surprise	-0.4	-0.404569
1003	surprise	-0.4	-0.404569
1003	surprise	-0.4	-0.403055
1003	surprise	-0.4	-0.403369
1003	surprise	-0.4	-0.402942
1003	surprise	-0.4	-0.401502
1003	surprise	-0.4	-0.395786
1003	surprise	-0.4	-0.397472
1003	surprise	-0.4	-0.400679
1003	surprise	-0.4	-0.405416
1003	surprise	-0.4	-0.397854
1003	surprise	-0.4	-0.401981
1003	surprise	-0.4	-0.401981
1003	surprise	-0.4	-0.402484
1003	surprise	-0.4	-0.404078
1003	surprise	-0.4	-0.405927
1003	surprise	-0.4	-0.404124
1003	surprise	-0.4	-0.40561
1003	surprise	-0.4	-0.402599
1003	surprise	-0.4	-0.402599
1003	surprise	-0.4	-0.399331
1003	surprise	-0.4	-0.397447
1003	surprise	-0.4	-0.397447
1003	surprise	-0.4	-0.404438
1003	surprise	-0.4	-0.396836
1003	surprise	-0.4	-0.4028
1003	surprise	-0.4	-0.398984
1003	surprise	-0.4	-0.400858
1003	surprise	-0.4	-0.404744
1003	surprise	-0.4	-0.406617
1003	surprise	-0.4	-0.401289
[truncated: 261,001+ more rows]

## Sheet: FigS5c
ID	parameter	sim_value	rec_value
1003	posterror	-0.05	0.0417933
1003	posterror	-0.05	0.0499868
1003	posterror	-0.05	0.0535958
1003	posterror	-0.05	0.0328006
1003	posterror	-0.05	0.0341593
1003	posterror	-0.05	-0.0306675
1003	posterror	-0.05	0.0513407
1003	posterror	-0.05	0.0513407
1003	posterror	-0.05	-0.0251429
1003	posterror	-0.05	-0.0205243
1003	posterror	-0.05	-0.0411297
1003	posterror	-0.05	0.00305104
1003	posterror	-0.05	-0.031173
1003	posterror	-0.05	0.0294636
1003	posterror	-0.05	0.0444147
1003	posterror	-0.05	0.0444147
1003	posterror	-0.05	0.0439864
1003	posterror	-0.05	0.00236034
1003	posterror	-0.05	0.00168906
1003	posterror	-0.05	0.0625003
1003	posterror	-0.05	0.0821716
1003	posterror	-0.05	0.0309289
1003	posterror	-0.05	0.0222873
1003	posterror	-0.05	0.0090119
1003	posterror	-0.05	0.0090119
1003	posterror	-0.05	-0.0234384
1003	posterror	-0.05	-0.00503229
1003	posterror	-0.05	-0.00503229
1003	posterror	-0.05	0.00959969
1003	posterror	-0.05	0.00959969
1003	posterror	-0.05	0.00959969
1003	posterror	-0.05	0.00959969
1003	posterror	-0.05	0.00959969
1003	posterror	-0.05	0.00209942
1003	posterror	-0.05	-0.0391318
1003	posterror	-0.05	-0.0222917
1003	posterror	-0.05	-0.031687
1003	posterror	-0.05	-0.021119
1003	posterror	-0.05	-0.0593137
1003	posterror	-0.05	0.0755957
1003	posterror	-0.05	-0.0118153
1003	posterror	-0.05	-0.0118153
1003	posterror	-0.05	0.0251935
1003	posterror	-0.05	0.0386527
1003	posterror	-0.05	0.041936
1003	posterror	-0.05	0.041936
1003	posterror	-0.05	-0.0494439
1003	posterror	-0.05	-0.0494439
1003	posterror	-0.05	-0.0494439
1003	posterror	-0.05	-0.0450127
1003	posterror	-0.05	-0.0242437
1003	posterror	-0.05	0.0169995
1003	posterror	-0.05	0.0162801
1003	posterror	-0.05	0.015823
1003	posterror	-0.05	0.015823
1003	posterror	-0.05	0.00924042
1003	posterror	-0.05	0.0307976
1003	posterror	-0.05	0.0140677
1003	posterror	-0.05	0.000516222
1003	posterror	-0.05	0.000516222
1003	posterror	-0.05	0.0213624
1003	posterror	-0.05	0.0213624
1003	posterror	-0.05	-0.0201356
1003	posterror	-0.05	-0.00599702
1003	posterror	-0.05	0.00998408
1003	posterror	-0.05	0.0206048
1003	posterror	-0.05	-0.0146471
1003	posterror	-0.05	-0.00150185
1003	posterror	-0.05	-0.00176379
1003	posterror	-0.05	-0.044463
1003	posterror	-0.05	-0.00651559
1003	posterror	-0.05	0.0162174
1003	posterror	-0.05	0.00434321
1003	posterror	-0.05	0.0454889
1003	posterror	-0.05	0.0296924
1003	posterror	-0.05	0.0129631
1003	posterror	-0.05	0.0481753
1003	posterror	-0.05	0.039668
1003	posterror	-0.05	-0.0287311
1003	posterror	-0.05	-0.0463598
1003	posterror	-0.05	-0.0608514
1003	posterror	-0.05	0.00877691
1003	posterror	-0.05	0.0194352
1003	posterror	-0.05	0.0194352
1003	posterror	-0.05	0.0194352
1003	posterror	-0.05	0.0163993
1003	posterror	-0.05	-0.0121685
1003	posterror	-0.05	0.000612915
1003	posterror	-0.05	0.0655314
1003	posterror	-0.05	0.020844
1003	posterror	-0.05	0.0255976
1003	posterror	-0.05	-0.00986556
1003	posterror	-0.05	0.0288528
1003	posterror	-0.05	-0.0109758
1003	posterror	-0.05	-0.0153285
1003	posterror	-0.05	-0.0187255
1003	posterror	-0.05	-0.0187255
1003	posterror	-0.05	-0.0187255
1003	posterror	-0.05	-0.0308063
1003	posterror	-0.05	0.000356243
1003	posterror	-0.05	-0.0523337
1003	posterror	-0.05	-0.0609058
1003	posterror	-0.05	-0.0242118
1003	posterror	-0.05	-0.0242118
1003	posterror	-0.05	-0.0184927
1003	posterror	-0.05	0.0140612
1003	posterror	-0.05	0.0161834
1003	posterror	-0.05	0.0161834
1003	posterror	-0.05	0.0161834
1003	posterror	-0.05	-0.00432376
1003	posterror	-0.05	0.0216842
1003	posterror	-0.05	0.0186928
1003	posterror	-0.05	0.0186928
1003	posterror	-0.05	0.0166792
1003	posterror	-0.05	-0.012952
1003	posterror	-0.05	-0.0255121
1003	posterror	-0.05	-0.0106815
1003	posterror	-0.05	0.0137557
1003	posterror	-0.05	0.00722809
1003	posterror	-0.05	0.0428466
1003	posterror	-0.05	0.0390798
1003	posterror	-0.05	0.0212157
1003	posterror	-0.05	0.0235502
1003	posterror	-0.05	0.0311108
1003	posterror	-0.05	0.00930791
1003	posterror	-0.05	0.00930791
1003	posterror	-0.05	0.0399748
1003	posterror	-0.05	-0.040858
1003	posterror	-0.05	-0.0324147
1003	posterror	-0.05	-0.00311056
1003	posterror	-0.05	-0.00311056
1003	posterror	-0.05	-0.00420425
1003	posterror	-0.05	-0.0017804
1003	posterror	-0.05	-0.028614
1003	posterror	-0.05	-0.0243751
1003	posterror	-0.05	-0.0119392
1003	posterror	-0.05	-0.0624716
1003	posterror	-0.05	0.0750012
1003	posterror	-0.05	0.0609402
1003	posterror	-0.05	0.0461622
1003	posterror	-0.05	-0.0483587
1003	posterror	-0.05	-0.0483587
1003	posterror	-0.05	-0.0182383
1003	posterror	-0.05	-0.0151048
1003	posterror	-0.05	0.00847038
1003	posterror	-0.05	0.00847038
1003	posterror	-0.05	0.0445451
1003	posterror	-0.05	0.03981
1003	posterror	-0.05	0.0499752
1003	posterror	-0.05	0.0061123
1003	posterror	-0.05	0.0061123
1003	posterror	-0.05	0.0694093
1003	posterror	-0.05	0.0399039
1003	posterror	-0.05	0.0133549
1003	posterror	-0.05	0.0277059
1003	posterror	-0.05	0.0553191
1003	posterror	-0.05	-0.0448272
1003	posterror	-0.05	0.0639149
1003	posterror	-0.05	0.0175393
1003	posterror	-0.05	0.0116518
1003	posterror	-0.05	0.012935
1003	posterror	-0.05	0.00417848
1003	posterror	-0.05	0.0203012
1003	posterror	-0.05	0.0257313
1003	posterror	-0.05	0.0220615
1003	posterror	-0.05	-0.00660453
1003	posterror	-0.05	0.0195314
1003	posterror	-0.05	0.0335968
1003	posterror	-0.05	0.0113379
1003	posterror	-0.05	0.0113379
1003	posterror	-0.05	-0.00433002
1003	posterror	-0.05	0.0482207
1003	posterror	-0.05	0.0329265
1003	posterror	-0.05	-0.0215733
1003	posterror	-0.05	0.0113623
1003	posterror	-0.05	0.0113623
1003	posterror	-0.05	-0.0100253
1003	posterror	-0.05	0.00121419
1003	posterror	-0.05	0.00121419
1003	posterror	-0.05	0.00121419
1003	posterror	-0.05	0.00121419
1003	posterror	-0.05	0.00121419
1003	posterror	-0.05	-0.00490722
1003	posterror	-0.05	-0.0342971
1003	posterror	-0.05	-0.0365693
1003	posterror	-0.05	-0.0367579
1003	posterror	-0.05	-0.0404678
1003	posterror	-0.05	0.0290581
1003	posterror	-0.05	0.0570836
1003	posterror	-0.05	0.0570836
1003	posterror	-0.05	0.00818111
1003	posterror	-0.05	0.0279827
1003	posterror	-0.05	0.0760935
1003	posterror	-0.05	0.0268836
1003	posterror	-0.05	0.0553649
1003	posterror	-0.05	-0.0505506
1003	posterror	-0.05	-0.00900732
1003	posterror	-0.05	-0.00900732
1003	posterror	-0.05	-0.015674
1003	posterror	-0.05	-0.0286687
1003	posterror	-0.05	-0.0319212
1003	posterror	-0.05	0.0104056
1003	posterror	-0.05	0.00630329
1003	posterror	-0.05	0.00630329
1003	posterror	-0.05	0.00630329
1003	posterror	-0.05	0.00630329
1003	posterror	-0.05	0.00630329
1003	posterror	-0.05	0.0243263
1003	posterror	-0.05	-0.0117903
1003	posterror	-0.05	-0.0117903
1003	posterror	-0.05	-0.0374938
1003	posterror	-0.05	-0.0374938
1003	posterror	-0.05	-0.0328686
1003	posterror	-0.05	0.0387591
1003	posterror	-0.05	0.0161629
1003	posterror	-0.05	0.0394583
1003	posterror	-0.05	-0.0210112
1003	posterror	-0.05	-0.043327
1003	posterror	-0.05	0.0583724
1003	posterror	-0.05	0.0104132
1003	posterror	-0.05	0.0124621
1003	posterror	-0.05	0.0239628
1003	posterror	-0.05	0.0209849
1003	posterror	-0.05	0.0256494
1003	posterror	-0.05	0.0216612
1003	posterror	-0.05	0.0384589
1003	posterror	-0.05	0.0481772
1003	posterror	-0.05	-0.021695
1003	posterror	-0.05	-0.023551
1003	posterror	-0.05	-0.0630961
1003	posterror	-0.05	-0.0837875
1003	posterror	-0.05	-0.0119893
1003	posterror	-0.05	-0.07039
1003	posterror	-0.05	-0.0549274
1003	posterror	-0.05	-0.0195165
1003	posterror	-0.05	-0.0219752
1003	posterror	-0.05	-0.00490817
1003	posterror	-0.05	0.015583
1003	posterror	-0.05	0.0323748
1003	posterror	-0.05	0.060514
1003	posterror	-0.05	0.0511089
1003	posterror	-0.05	0.0511089
1003	posterror	-0.05	0.0105256
1003	posterror	-0.05	-0.0232486
1003	posterror	-0.05	-0.0232486
1003	posterror	-0.05	-0.0232486
1003	posterror	-0.05	0.0495264
1003	posterror	-0.05	0.0190941
1003	posterror	-0.05	0.0190941
1003	posterror	-0.05	0.0190941
1003	posterror	-0.05	0.0545911
1003	posterror	-0.05	0.0328546
1003	posterror	-0.05	-0.0153483
1003	posterror	-0.05	-0.0230517
1003	posterror	-0.05	-0.0151339
1003	posterror	-0.05	0.0121664
1003	posterror	-0.05	0.0121664
1003	posterror	-0.05	-0.00845849
1003	posterror	-0.05	-0.00845849
1003	posterror	-0.05	0.00358003
1003	posterror	-0.05	0.0604706
1003	posterror	-0.05	0.0604706
1003	posterror	-0.05	0.0421507
1003	posterror	-0.05	0.0389883
1003	posterror	-0.05	0.0236017
1003	posterror	-0.05	0.0314543
1003	posterror	-0.05	-0.0259495
1003	posterror	-0.05	-0.0257534
1003	posterror	-0.05	0.0117493
1003	posterror	-0.05	0.0472679
1003	posterror	-0.05	0.0101011
1003	posterror	-0.05	0.0101011
1003	posterror	-0.05	0.0101011
1003	posterror	-0.05	0.0331194
1003	posterror	-0.05	0.0148121
1003	posterror	-0.05	0.0417115
1003	posterror	-0.05	0.0417115
1003	posterror	-0.05	0.0234184
1003	posterror	-0.05	0.0186979
1003	posterror	-0.05	0.0177342
1003	posterror	-0.05	0.0290643
1003	posterror	-0.05	-0.0180498
1003	posterror	-0.05	-0.0301777
1003	posterror	-0.05	0.0113121
1003	posterror	-0.05	0.0113121
1003	posterror	-0.05	0.00573471
1003	posterror	-0.05	0.032248
1003	posterror	-0.05	0.0458529
1003	posterror	-0.05	0.0100721
1003	posterror	-0.05	0.0100721
1003	posterror	-0.05	0.0203201
1003	posterror	-0.05	-0.0189932
1003	posterror	-0.05	0.00203919
1003	posterror	-0.05	-0.00554424
1003	posterror	-0.05	0.0217406
1003	posterror	-0.05	0.0439221
1003	posterror	-0.05	0.0303273
1003	posterror	-0.05	0.0308446
1003	posterror	-0.05	-0.0172252
1003	posterror	-0.05	-0.0172252
1003	posterror	-0.05	0.0133048
1003	posterror	-0.05	-0.0434266
1003	posterror	-0.05	-0.0153649
1003	posterror	-0.05	-0.00410149
1003	posterror	-0.05	0.0290099
1003	posterror	-0.05	0.011279
1003	posterror	-0.05	0.0761218
1003	posterror	-0.05	-0.00818962
1003	posterror	-0.05	-0.00211906
1003	posterror	-0.05	-0.00404443
1003	posterror	-0.05	-0.0272044
1003	posterror	-0.05	-0.0281221
1003	posterror	-0.05	0.0536752
1003	posterror	-0.05	0.00261547
1003	posterror	-0.05	-0.0167639
1003	posterror	-0.05	0.00200592
1003	posterror	-0.05	0.00200592
1003	posterror	-0.05	0.00200592
1003	posterror	-0.05	-0.0122163
1003	posterror	-0.05	-0.0122163
1003	posterror	-0.05	-0.0122163
1003	posterror	-0.05	0.00572491
1003	posterror	-0.05	0.0252402
1003	posterror	-0.05	0.0531142
1003	posterror	-0.05	0.0130486
1003	posterror	-0.05	0.0175853
1003	posterror	-0.05	0.0175853
1003	posterror	-0.05	-0.0147977
1003	posterror	-0.05	-0.0274393
1003	posterror	-0.05	-0.0179736
1003	posterror	-0.05	-0.0120062
1003	posterror	-0.05	0.0130368
1003	posterror	-0.05	0.0437124
1003	posterror	-0.05	0.0352648
1003	posterror	-0.05	0.0021367
1003	posterror	-0.05	-0.0274623
1003	posterror	-0.05	0.0562075
1003	posterror	-0.05	0.0264505
1003	posterror	-0.05	-0.0189172
1003	posterror	-0.05	-0.0189172
1003	posterror	-0.05	-0.0189172
1003	posterror	-0.05	0.0295594
1003	posterror	-0.05	-0.0170212
1003	posterror	-0.05	-0.042376
1003	posterror	-0.05	0.00700986
1003	posterror	-0.05	0.021976
1003	posterror	-0.05	0.0356966
1003	posterror	-0.05	0.0391851
1003	posterror	-0.05	0.0683793
1003	posterror	-0.05	-0.0539886
1003	posterror	-0.05	-0.030944
1003	posterror	-0.05	-0.0351956
1003	posterror	-0.05	-0.0047162
1003	posterror	-0.05	0.0278643
1003	posterror	-0.05	0.0679409
1003	posterror	-0.05	-0.04587
1003	posterror	-0.05	-0.03448
1003	posterror	-0.05	-0.0268115
1003	posterror	-0.05	0.0333694
1003	posterror	-0.05	0.0407419
1003	posterror	-0.05	-0.0276523
1003	posterror	-0.05	-0.0206599
1003	posterror	-0.05	0.0264723
1003	posterror	-0.05	0.0343192
1003	posterror	-0.05	0.0595382
1003	posterror	-0.05	0.0295593
1003	posterror	-0.05	0.0295593
1003	posterror	-0.05	0.0295593
1003	posterror	-0.05	0.00699086
1003	posterror	-0.05	0.0113261
1003	posterror	-0.05	0.0113261
1003	posterror	-0.05	0.0113261
1003	posterror	-0.05	0.0447076
1003	posterror	-0.05	0.0633744
1003	posterror	-0.05	0.07204
1003	posterror	-0.05	0.0365092
1003	posterror	-0.05	0.0365092
1003	posterror	-0.05	0.0365092
1003	posterror	-0.05	0.0196452
1003	posterror	-0.05	0.0205113
1003	posterror	-0.05	0.0167607
1003	posterror	-0.05	0.0453672
1003	posterror	-0.05	-0.0470905
1003	posterror	-0.05	0.0522668
1003	posterror	-0.05	0.017247
1003	posterror	-0.05	0.017247
1003	posterror	-0.05	0.017247
1003	posterror	-0.05	0.047611
1003	posterror	-0.05	0.0634119
1003	posterror	-0.05	0.0415788
1003	posterror	-0.05	-0.0258873
1003	posterror	-0.05	0.0228421
1003	posterror	-0.05	-0.0163303
1003	posterror	-0.05	0.0212794
1003	posterror	-0.05	0.0159188
1003	posterror	-0.05	0.0358658
1003	posterror	-0.05	-0.0258716
1003	posterror	-0.05	-0.00336422
1003	posterror	-0.05	-0.00336422
1003	posterror	-0.05	-0.00336422
1003	posterror	-0.05	-0.00336422
1003	posterror	-0.05	-0.00336422
1003	posterror	-0.05	-0.00336422
1003	posterror	-0.05	-0.025818
1003	posterror	-0.05	-0.00644123
1003	posterror	-0.05	-0.0270782
1003	posterror	-0.05	-0.0445283
1003	posterror	-0.05	0.00501211
1003	posterror	-0.05	-0.0119624
1003	posterror	-0.05	-0.0247364
1003	posterror	-0.05	-0.018299
1003	posterror	-0.05	-0.018299
1003	posterror	-0.05	0.00987117
1003	posterror	-0.05	-0.0289097
1003	posterror	-0.05	-0.0139226
1003	posterror	-0.05	-0.0152663
1003	posterror	-0.05	-0.0379902
1003	posterror	-0.05	0.00475741
1003	posterror	-0.05	-0.0146865
1003	posterror	-0.05	-0.0228669
1003	posterror	-0.05	-0.0361537
1003	posterror	-0.05	-7.26e-05
1003	posterror	-0.05	-0.0244546
1003	posterror	-0.05	0.0391748
1003	posterror	-0.05	0.0260607
1003	posterror	-0.05	-0.0238319
1003	posterror	-0.05	-0.0377668
1003	posterror	-0.05	-0.0401587
1003	posterror	-0.05	0.0427923
1003	posterror	-0.05	0.0267391
1003	posterror	-0.05	0.030776
1003	posterror	-0.05	0.019424
1003	posterror	-0.05	-0.00290335
1003	posterror	-0.05	-0.00290335
1003	posterror	-0.05	-0.00290335
1003	posterror	-0.05	-0.00737973
1003	posterror	-0.05	-0.0297204
1003	posterror	-0.05	0.0257383
1003	posterror	-0.05	0.0299791
1003	posterror	-0.05	-0.00656021
1003	posterror	-0.05	-0.00656021
1003	posterror	-0.05	-0.00431353
1003	posterror	-0.05	-0.0453653
1003	posterror	-0.05	0.0433075
1003	posterror	-0.05	0.0379527
1003	posterror	-0.05	0.0379527
1003	posterror	-0.05	-0.0268042
1003	posterror	-0.05	0.0495157
1003	posterror	-0.05	-0.0506108
1003	posterror	-0.05	-0.0666274
1003	posterror	-0.05	0.0883339
1003	posterror	-0.05	-0.0626446
1003	posterror	-0.05	-0.035739
1003	posterror	-0.05	0.0482506
1003	posterror	-0.05	0.0236564
1003	posterror	-0.05	0.034135
1003	posterror	-0.05	0.0360641
1003	posterror	-0.05	0.0380514
1003	posterror	-0.05	-0.0264856
1003	posterror	-0.05	0.033502
1003	posterror	-0.05	-0.0246528
1003	posterror	-0.05	-0.04392
1003	posterror	-0.05	-0.0155783
1003	posterror	-0.05	-0.0155783
1003	posterror	-0.05	0.00796283
1003	posterror	-0.05	0.0248442
1003	posterror	-0.05	0.047217
1003	posterror	-0.05	0.0365301
1003	posterror	-0.05	0.00593486
1003	posterror	-0.05	0.0200718
1003	posterror	-0.05	0.0200718
1003	posterror	-0.05	0.00471076
1003	posterror	-0.05	-0.0456307
1003	posterror	-0.05	-0.0456307
1003	posterror	-0.05	0.0139797
1003	posterror	-0.05	0.0404863
1003	posterror	-0.05	0.0276279
1003	posterror	-0.05	0.0276279
1003	posterror	-0.05	0.0445289
1003	posterror	-0.05	0.0445289
1003	posterror	-0.05	-0.0154318
1003	posterror	-0.05	0.0123498
1003	posterror	-0.05	0.00923711
1003	posterror	-0.05	0.00923711
1003	posterror	-0.05	0.00923711
1003	posterror	-0.05	-0.0541401
1003	posterror	-0.05	-0.00269627
1003	posterror	-0.05	-0.00269627
1003	posterror	-0.05	0.0359265
1003	posterror	-0.05	0.0359265
1003	posterror	-0.05	0.0332935
1003	posterror	-0.05	-0.0132675
1003	posterror	-0.05	-0.0324751
1003	posterror	-0.05	-0.0324751
1003	posterror	-0.05	0.0106883
1003	posterror	-0.05	0.0106883
1003	posterror	-0.05	-0.00454338
1003	posterror	-0.05	-0.0211586
1003	posterror	-0.05	-0.0314776
1003	posterror	-0.05	-0.0320687
1003	posterror	-0.05	-0.00863628
1003	posterror	-0.05	-0.0349446
1003	posterror	-0.05	-0.0192337
1003	posterror	-0.05	0.0280027
1003	posterror	-0.05	0.0565728
1003	posterror	-0.05	-0.0540558
1003	posterror	-0.05	0.0654117
1003	posterror	-0.05	0.0441519
1003	posterror	-0.05	-0.0271442
1003	posterror	-0.05	-0.00950457
1003	posterror	-0.05	-0.00950457
1003	posterror	-0.05	0.0155003
1003	posterror	-0.05	0.0155003
1003	posterror	-0.05	0.0363547
1003	posterror	-0.05	0.0315919
1003	posterror	-0.05	0.0315919
1003	posterror	-0.05	0.00918028
1003	posterror	-0.05	0.0463062
1003	posterror	-0.05	0.032725
1003	posterror	-0.05	0.032725
1003	posterror	-0.05	0.0646114
1003	posterror	-0.05	0.0646114
1003	posterror	-0.05	0.00526522
1003	posterror	-0.05	0.0266663
1003	posterror	-0.05	0.0991072
1003	posterror	-0.05	0.0336541
1003	posterror	-0.05	0.0336541
1003	posterror	-0.05	-0.0115431
1003	posterror	-0.05	-0.0524451
1003	posterror	-0.05	0.0118211
1003	posterror	-0.05	0.0118211
1003	posterror	-0.05	0.0144756
1003	posterror	-0.05	0.0259775
1003	posterror	-0.05	0.0259775
1003	posterror	-0.05	0.0617518
1003	posterror	-0.05	0.0516161
1003	posterror	-0.05	0.0250654
1003	posterror	-0.05	0.0250654
1003	posterror	-0.05	0.03167
1003	posterror	-0.05	0.0157581
1003	posterror	-0.05	0.0266063
1003	posterror	-0.05	-0.0166724
1003	posterror	-0.05	-0.034274
1003	posterror	-0.05	0.00561711
1003	posterror	-0.05	0.00561711
1003	posterror	-0.05	0.00561711
1003	posterror	-0.05	0.00561711
1003	posterror	-0.05	0.00561711
1003	posterror	-0.05	0.00340684
1003	posterror	-0.05	0.00340684
1003	posterror	-0.05	0.0508957
1003	posterror	-0.05	0.0394127
1003	posterror	-0.05	0.00547886
1003	posterror	-0.05	0.00547886
1003	posterror	-0.05	0.00547886
1003	posterror	-0.05	0.0292435
1003	posterror	-0.05	0.00573492
1003	posterror	-0.05	-0.0349912
1003	posterror	-0.05	0.0727997
1003	posterror	-0.05	-0.0721348
1003	posterror	-0.05	-0.0243285
1003	posterror	-0.05	-0.0263395
1003	posterror	-0.05	-0.0128703
1003	posterror	-0.05	-0.00283757
1003	posterror	-0.05	0.0107156
1003	posterror	-0.05	0.0107156
1003	posterror	-0.05	0.0130391
1003	posterror	-0.05	0.0591569
1003	posterror	-0.05	0.0211048
1003	posterror	-0.05	0.0189915
1003	posterror	-0.05	0.0189915
1003	posterror	-0.05	0.0189915
1003	posterror	-0.05	0.0324959
1003	posterror	-0.05	0.0258642
1003	posterror	-0.05	0.00869009
1003	posterror	-0.05	0.00869009
1003	posterror	-0.05	-0.00587759
1003	posterror	-0.05	-0.000856316
1003	posterror	-0.05	0.0190577
1003	posterror	-0.05	-0.00604163
1003	posterror	-0.05	-0.0105785
1003	posterror	-0.05	-0.0425567
1003	posterror	-0.05	0.0632262
1003	posterror	-0.05	0.0185308
1003	posterror	-0.05	0.0447334
1003	posterror	-0.05	0.0271307
1003	posterror	-0.05	0.00660729
1003	posterror	-0.05	0.0298238
1003	posterror	-0.05	0.0379464
1003	posterror	-0.05	-0.0254373
1003	posterror	-0.05	-0.0612972
1003	posterror	-0.05	-0.0290642
1003	posterror	-0.05	-0.054277
1003	posterror	-0.05	-0.0681198
1003	posterror	-0.05	-0.0293492
1003	posterror	-0.05	-0.0262101
1003	posterror	-0.05	-0.0215265
1003	posterror	-0.05	-0.0157214
1003	posterror	-0.05	-0.0116151
1003	posterror	-0.05	0.0248357
1003	posterror	-0.05	-0.0251713
1003	posterror	-0.05	-0.0283878
1003	posterror	-0.05	0.00870333
1003	posterror	-0.05	0.00870333
1003	posterror	-0.05	0.0226663
1003	posterror	-0.05	0.0226663
1003	posterror	-0.05	0.0226663
1003	posterror	-0.05	0.0573059
1003	posterror	-0.05	0.0212178
1003	posterror	-0.05	0.0231253
1003	posterror	-0.05	0.0380006
1003	posterror	-0.05	-0.0271842
1003	posterror	-0.05	-0.0303612
1003	posterror	-0.05	0.0496388
1003	posterror	-0.05	0.0496388
1003	posterror	-0.05	0.0496388
1003	posterror	-0.05	0.0174898
1003	posterror	-0.05	-0.0156227
1003	posterror	-0.05	-0.0156227
1003	posterror	-0.05	-0.0401263
1003	posterror	-0.05	-0.054282
1003	posterror	-0.05	0.0549053
1003	posterror	-0.05	-0.0537723
1003	posterror	-0.05	0.056931
1003	posterror	-0.05	0.0400785
1003	posterror	-0.05	0.0211063
1003	posterror	-0.05	-0.00712746
1003	posterror	-0.05	-0.0506944
1003	posterror	-0.05	-0.0062532
1003	posterror	-0.05	0.0096748
1003	posterror	-0.05	0.0519456
1003	posterror	-0.05	0.0314473
1003	posterror	-0.05	0.0314473
1003	posterror	-0.05	0.0151998
1003	posterror	-0.05	0.0151998
1003	posterror	-0.05	0.0411486
1003	posterror	-0.05	0.0168664
1003	posterror	-0.05	0.0169039
1003	posterror	-0.05	0.0365907
1003	posterror	-0.05	0.0365907
1003	posterror	-0.05	-0.00620765
1003	posterror	-0.05	0.0232145
1003	posterror	-0.05	0.0279784
1003	posterror	-0.05	-0.00705729
1003	posterror	-0.05	-0.00705729
1003	posterror	-0.05	-0.00705729
1003	posterror	-0.05	-0.0139256
1003	posterror	-0.05	0.0357587
1003	posterror	-0.05	0.0235718
1003	posterror	-0.05	-0.0177572
1003	posterror	-0.05	-0.0263537
1003	posterror	-0.05	-0.0127401
1003	posterror	-0.05	-0.0127401
1003	posterror	-0.05	0.000567201
1003	posterror	-0.05	-0.0339625
1003	posterror	-0.05	0.0348102
1003	posterror	-0.05	0.0619057
1003	posterror	-0.05	-0.0466389
1003	posterror	-0.05	-0.0326525
1003	posterror	-0.05	-0.0283389
1003	posterror	-0.05	-0.0283389
1003	posterror	-0.05	-0.00950647
1003	posterror	-0.05	-0.0267107
1003	posterror	-0.05	-0.0267107
1003	posterror	-0.05	-0.0234457
1003	posterror	-0.05	0.0506044
1003	posterror	-0.05	0.0477898
1003	posterror	-0.05	0.0385231
1003	posterror	-0.05	0.0251293
1003	posterror	-0.05	0.0414771
1003	posterror	-0.05	0.0114028
1003	posterror	-0.05	0.0114028
1003	posterror	-0.05	0.0114028
1003	posterror	-0.05	-0.0093737
1003	posterror	-0.05	0.0744943
1003	posterror	-0.05	-0.000401238
1003	posterror	-0.05	-0.000401238
1003	posterror	-0.05	0.00351915
1003	posterror	-0.05	-0.0230807
1003	posterror	-0.05	-0.0230807
1003	posterror	-0.05	-0.0169662
1003	posterror	-0.05	-0.00260986
1003	posterror	-0.05	-0.00260986
1003	posterror	-0.05	0.0476842
1003	posterror	-0.05	0.00229144
1003	posterror	-0.05	-0.00521986
1003	posterror	-0.05	-0.00521986
1003	posterror	-0.05	0.0179882
1003	posterror	-0.05	0.0110551
1003	posterror	-0.05	-0.00199825
1003	posterror	-0.05	0.0137034
1003	posterror	-0.05	0.0137034
1003	posterror	-0.05	0.0386195
1003	posterror	-0.05	0.0168259
1003	posterror	-0.05	0.0168259
1003	posterror	-0.05	0.0276263
1003	posterror	-0.05	-0.0143521
1003	posterror	-0.05	-0.0233361
1003	posterror	-0.05	-0.0233361
1003	posterror	-0.05	-0.0424286
1003	posterror	-0.05	-0.00806732
1003	posterror	-0.05	-0.00806732
1003	posterror	-0.05	-0.0147778
1003	posterror	-0.05	-0.0360792
1003	posterror	-0.05	-0.0145969
1003	posterror	-0.05	-0.04606
1003	posterror	-0.05	0.0389295
1003	posterror	-0.05	-0.0390689
1003	posterror	-0.05	-0.0525975
1003	posterror	-0.05	-0.0372606
1003	posterror	-0.05	0.0391674
1003	posterror	-0.05	0.0167267
1003	posterror	-0.05	0.0167267
1003	posterror	-0.05	0.0959358
1003	posterror	-0.05	0.0198708
1003	posterror	-0.05	0.0454361
1003	posterror	-0.05	0.0331663
1003	posterror	-0.05	-0.0271303
1003	posterror	-0.05	-0.0101044
1003	posterror	-0.05	0.0136174
1003	posterror	-0.05	0.0136174
1003	posterror	-0.05	0.0318384
1003	posterror	-0.05	-0.027217
1003	posterror	-0.05	-0.0200865
1003	posterror	-0.05	-0.0200865
1003	posterror	-0.05	-0.030334
1003	posterror	-0.05	-0.0187091
1003	posterror	-0.05	-0.0228633
1003	posterror	-0.05	-0.00623277
1003	posterror	-0.05	0.0258436
1003	posterror	-0.05	-0.0243389
1003	posterror	-0.05	-0.00258527
1003	posterror	-0.05	-0.0151783
1003	posterror	-0.05	0.0314009
1003	posterror	-0.05	0.0206161
1003	posterror	-0.05	0.0112143
1003	posterror	-0.05	0.059291
1003	posterror	-0.05	-0.0593838
1003	posterror	-0.05	-0.00930994
1003	posterror	-0.05	-0.00258516
1003	posterror	-0.05	-0.0191847
1003	posterror	-0.05	0.0349881
1003	posterror	-0.05	0.0402296
1003	posterror	-0.05	0.0476736
1003	posterror	-0.05	0.0431375
1003	posterror	-0.05	0.00296108
1003	posterror	-0.05	0.00296108
1003	posterror	-0.05	0.044984
1003	posterror	-0.05	-0.0350069
1003	posterror	-0.05	-0.0516414
1003	posterror	-0.05	0.00625038
1003	posterror	-0.05	0.00625038
1003	posterror	-0.05	-0.0252859
1003	posterror	-0.05	0.020285
1003	posterror	-0.05	0.020285
1003	posterror	-0.05	0.020285
1003	posterror	-0.05	-0.0244687
1003	posterror	-0.05	0.0220559
1003	posterror	-0.05	0.0340025
1003	posterror	-0.05	0.0340025
1003	posterror	-0.05	0.0215284
1003	posterror	-0.05	0.0275611
1003	posterror	-0.05	0.0798853
1003	posterror	-0.05	0.0196565
1003	posterror	-0.05	-0.0186688
1003	posterror	-0.05	0.0259811
1003	posterror	-0.05	0.0428737
1003	posterror	-0.05	0.0217276
1003	posterror	-0.05	-0.0196912
1003	posterror	-0.05	-0.0125502
1003	posterror	-0.05	-0.0370747
1003	posterror	-0.05	0.0327602
1003	posterror	-0.05	-0.0213189
1003	posterror	-0.05	-0.0294562
1003	posterror	-0.05	-0.0294562
1003	posterror	-0.05	0.042467
1003	posterror	-0.05	0.0526821
1003	posterror	-0.05	0.0121533
1003	posterror	-0.05	0.0121533
1003	posterror	-0.05	0.0296717
1003	posterror	-0.05	0.0542047
1003	posterror	-0.05	0.0333907
1003	posterror	-0.05	-0.0211786
1003	posterror	-0.05	-0.00421579
1003	posterror	-0.05	0.00103917
1003	posterror	-0.05	0.00103917
1003	posterror	-0.05	-0.0105325
1003	posterror	-0.05	-0.0393304
1003	posterror	-0.05	-0.00515215
1003	posterror	-0.05	0.0301926
1003	posterror	-0.05	-0.0104057
1003	posterror	-0.05	0.00204241
1003	posterror	-0.05	0.06201
1003	posterror	-0.05	0.0430122
1003	posterror	-0.05	0.0776548
1003	posterror	-0.05	-0.0572509
1003	posterror	-0.05	-0.0171877
1003	posterror	-0.05	-0.0218278
1003	posterror	-0.05	-0.036137
1003	posterror	-0.05	-0.0190978
1003	posterror	-0.05	-0.0190978
1003	posterror	-0.05	0.0324438
1003	posterror	-0.05	0.0464412
1003	posterror	-0.05	0.0221263
1003	posterror	-0.05	-0.00566168
1003	posterror	-0.05	0.0199202
1003	posterror	-0.05	0.0199202
1003	posterror	-0.05	0.0253185
1003	posterror	-0.05	0.0170033
1003	posterror	-0.05	-0.0147362
1003	posterror	-0.05	-0.0147362
1003	posterror	-0.05	0.0325745
1003	posterror	-0.05	0.0656174
1003	posterror	-0.05	0.0526073
1003	posterror	-0.05	-0.0440347
1003	posterror	-0.05	-0.0411183
1003	posterror	-0.05	0.0651012
1003	posterror	-0.05	-0.0646943
1003	posterror	-0.05	-0.0646943
1003	posterror	-0.05	-0.0151757
1003	posterror	-0.05	-0.0506122
1003	posterror	-0.05	-0.0184025
1003	posterror	-0.05	0.0293153
1003	posterror	-0.05	0.0224873
1003	posterror	-0.05	0.0292199
1003	posterror	-0.05	0.042973
1003	posterror	-0.05	-0.0050838
1003	posterror	-0.05	-0.0050838
1003	posterror	-0.05	0.00640114
1003	posterror	-0.05	-0.0140238
1003	posterror	-0.05	0.0289751
1003	posterror	-0.05	0.0447508
1003	posterror	-0.05	-0.0395855
1003	posterror	-0.05	-0.0389427
1003	posterror	-0.05	0.0115434
1003	posterror	-0.05	0.0157638
1003	posterror	-0.05	-0.0100437
1003	posterror	-0.05	-0.0262393
1003	posterror	-0.05	0.0184982
1003	posterror	-0.05	0.0537533
1003	posterror	-0.05	0.0105824
1003	posterror	-0.05	0.063186
1003	posterror	-0.05	-0.0661732
1003	posterror	-0.05	-0.016583
1003	posterror	-0.05	0.0331138
1003	posterror	-0.05	-0.0320905
1003	posterror	-0.05	-0.00839622
1003	posterror	-0.05	-0.00839622
1003	posterror	-0.05	-0.0317557
1003	posterror	-0.05	-0.0300702
1003	posterror	-0.05	0.0272105
1003	posterror	-0.05	0.0540071
1003	posterror	-0.05	0.0223404
1003	posterror	-0.05	0.0436232
1003	posterror	-0.05	0.0436232
1003	posterror	-0.05	0.0175939
1003	posterror	-0.05	0.0229929
1003	posterror	-0.05	0.0783146
1003	posterror	-0.05	0.0162298
1003	posterror	-0.05	-0.0167681
1003	posterror	-0.05	-0.039082
1003	posterror	-0.05	0.0446255
1003	posterror	-0.05	0.00686522
1003	posterror	-0.05	0.00686522
1003	posterror	-0.05	0.000887566
1003	posterror	-0.05	0.000887566
1003	posterror	-0.05	-0.00940812
1003	posterror	-0.05	-0.0325452
1003	posterror	-0.05	-0.0325452
1003	posterror	-0.05	0.0113532
1003	posterror	-0.05	0.0198067
1003	posterror	-0.05	-0.0118472
1003	posterror	-0.05	-0.0599151
1003	posterror	-0.05	-0.0159262
1003	posterror	-0.05	-0.0130642
1003	posterror	-0.05	-0.0283149
1003	posterror	-0.05	-0.0174601
1003	posterror	-0.05	-0.0137822
1003	posterror	-0.05	0.0265409
1003	posterror	-0.05	0.002311
1003	posterror	-0.05	-0.00711695
1003	posterror	-0.05	0.014939
1003	posterror	-0.05	0.0440844
1003	posterror	-0.05	0.0231611
1003	posterror	-0.05	0.0533769
1003	posterror	-0.05	0.00822732
1003	posterror	-0.05	0.0303576
1003	posterror	-0.05	-0.0252778
1003	posterror	-0.05	-0.0761006
1003	posterror	-0.05	-0.0658906
1003	posterror	-0.05	0.0153991
1003	posterror	-0.05	0.00391931
1003	posterror	-0.05	-0.0015122
1003	posterror	-0.05	-0.00443622
1003	posterror	-0.05	0.0232648
1003	posterror	-0.05	0.00912763
1003	posterror	-0.05	-0.0190767
1003	posterror	-0.05	0.00742539
1003	posterror	-0.05	-0.00220634
1003	posterror	-0.05	-0.0183133
1003	posterror	-0.05	-0.0183133
1003	posterror	-0.05	-0.00837401
1003	posterror	-0.05	-0.00837401
1003	posterror	-0.05	0.0145862
1003	posterror	-0.05	0.0477652
1003	posterror	-0.05	0.0477652
1003	posterror	-0.05	0.0255164
1003	posterror	-0.05	0.0130754
1003	posterror	-0.05	0.0451912
1003	posterror	-0.05	0.0111945
1003	posterror	-0.05	0.0457581
1003	posterror	-0.05	0.0112187
1003	posterror	-0.05	-0.00321723
1003	posterror	-0.05	0.0151423
1003	posterror	-0.05	-0.0172454
1003	posterror	-0.05	0.0180497
1003	posterror	-0.05	0.00982916
1003	posterror	-0.05	0.00789313
1003	posterror	-0.05	0.0365724
1003	posterror	-0.05	0.0365724
1003	posterror	-0.05	0.0419035
1003	posterror	-0.05	-0.0513053
1003	posterror	-0.05	0.0615378
1003	posterror	-0.05	0.0201879
1003	posterror	-0.05	-0.01995
1003	posterror	-0.05	-0.01995
1003	posterror	-0.05	0.0211906
1003	posterror	-0.05	0.0211906
1003	posterror	-0.05	-0.00445986
1003	posterror	-0.05	-0.031117
1003	posterror	-0.05	-0.00153414
1003	posterror	-0.05	-0.0181812
1003	posterror	-0.05	0.00234436
1003	posterror	-0.05	0.0221444
1003	posterror	-0.05	0.0530487
1003	posterror	-0.05	-0.0298292
1003	posterror	-0.05	0.0228671
1003	posterror	-0.05	0.00935404
1003	posterror	-0.05	-0.00715262
1003	posterror	-0.05	0.017417
1003	posterror	-0.05	0.017417
1003	posterror	-0.05	-0.00726685
1003	posterror	-0.05	-0.0672356
1003	posterror	-0.05	0.00881587
1003	posterror	-0.05	0.00935607
1003	posterror	-0.05	0.019588
1003	posterror	-0.05	-0.0128653
1003	posterror	-0.05	-0.0225056
1003	posterror	-0.05	0.0270092
1003	posterror	-0.05	0.0197243
1003	posterror	-0.05	0.0197243
1003	posterror	-0.05	-0.00878187
1003	posterror	-0.05	0.0212636
1003	posterror	-0.05	0.0474432
1003	posterror	-0.05	0.0298554
1003	posterror	-0.05	0.0339199
1003	posterror	-0.05	-0.0274215
1003	posterror	-0.05	-0.0192549
1003	posterror	-0.05	-0.0157123
1003	posterror	-0.05	0.0343776
1003	posterror	-0.05	0.0710764
1003	posterror	-0.05	0.0320349
1003	posterror	-0.05	0.0320349
1003	posterror	-0.05	0.0178154
1003	posterror	-0.05	-0.0219246
1003	posterror	-0.05	-0.0219246
1003	posterror	-0.05	-0.0106756
1003	posterror	-0.05	0.0311351
1003	posterror	-0.05	0.0637185
1003	posterror	-0.05	0.011503
1003	posterror	-0.05	0.0120679
1003	posterror	-0.05	0.0120679
1003	posterror	-0.05	-0.0161327
1003	posterror	-0.05	0.0217765
1003	posterror	-0.05	0.0312864
1003	posterror	-0.05	-0.00538951
1003	posterror	-0.05	-0.0287762
1003	posterror	-0.05	-0.0383581
1003	posterror	-0.05	0.0446667
1003	posterror	-0.05	0.0618317
1003	posterror	-0.05	-0.055029
1003	posterror	-0.05	-0.0579115
1003	posterror	-0.05	-0.00183827
1003	posterror	-0.05	-0.0244813
1003	posterror	-0.05	0.0391307
1003	posterror	-0.05	0.0448307
1003	posterror	-0.05	0.0448307
1003	posterror	-0.05	-0.00264019
1003	posterror	-0.05	-0.0431687
1003	posterror	-0.05	-0.0687303
1003	posterror	-0.05	-0.0645484
1003	posterror	-0.05	0.0529293
1003	posterror	-0.05	0.0529293
1003	posterror	-0.05	-0.0312064
1003	posterror	-0.05	0.0438966
1003	posterror	-0.05	0.0438966
1003	posterror	-0.05	-0.0324309
1003	posterror	-0.05	-0.0077975
1003	posterror	-0.05	-0.0077975
1003	posterror	-0.05	-0.00849754
1003	posterror	0.05	-0.0235603
1003	posterror	0.05	-0.020921
1003	posterror	0.05	0.0168817
1003	posterror	0.05	0.00792077
1003	posterror	0.05	0.00792077
1003	posterror	0.05	-0.00427471
1003	posterror	0.05	-0.0149721
1003	posterror	0.05	-0.00192377
1003	posterror	0.05	0.00670426
1003	posterror	0.05	-0.00990517
1003	posterror	0.05	-0.0102855
1003	posterror	0.05	-0.0217948
1003	posterror	0.05	0.0601886
1003	posterror	0.05	0.0601886
1003	posterror	0.05	0.0710703
1003	posterror	0.05	0.0517875
1003	posterror	0.05	0.0517875
1003	posterror	0.05	0.0758463
1003	posterror	0.05	0.0630277
1003	posterror	0.05	0.0577368
1003	posterror	0.05	0.0280191
1003	posterror	0.05	0.0194144
1003	posterror	0.05	0.0688146
1003	posterror	0.05	0.0688146
1003	posterror	0.05	0.0688146
1003	posterror	0.05	-0.0303554
1003	posterror	0.05	-0.0303554
1003	posterror	0.05	-0.0108109
1003	posterror	0.05	-0.0195446
1003	posterror	0.05	-0.00620931
1003	posterror	0.05	-0.044693
1003	posterror	0.05	-0.00525278
1003	posterror	0.05	0.0449517
1003	posterror	0.05	0.0225313
1003	posterror	0.05	0.0522852
1003	posterror	0.05	-0.0142971
1003	posterror	0.05	-0.0236072
1003	posterror	0.05	-0.0411635
1003	posterror	0.05	-0.0126973
1003	posterror	0.05	0.0522952
1003	posterror	0.05	-0.0224254
1003	posterror	0.05	-0.0224254
1003	posterror	0.05	0.0555079
1003	posterror	0.05	0.0359438
1003	posterror	0.05	0.0387585
1003	posterror	0.05	0.0387585
1003	posterror	0.05	0.0438862
1003	posterror	0.05	-0.012064
1003	posterror	0.05	-0.0360551
1003	posterror	0.05	0.0686229
1003	posterror	0.05	0.0185322
1003	posterror	0.05	0.00798331
1003	posterror	0.05	-0.0274491
1003	posterror	0.05	-0.0458448
1003	posterror	0.05	-0.0509462
1003	posterror	0.05	-0.0213945
1003	posterror	0.05	-0.0292161
1003	posterror	0.05	-0.0215314
1003	posterror	0.05	0.000123039
1003	posterror	0.05	0.000123039
1003	posterror	0.05	0.0335041
1003	posterror	0.05	0.028516
1003	posterror	0.05	0.0120522
1003	posterror	0.05	0.0120522
1003	posterror	0.05	0.0176027
1003	posterror	0.05	0.0865835
1003	posterror	0.05	0.0256017
1003	posterror	0.05	0.0421943
1003	posterror	0.05	0.0292298
1003	posterror	0.05	0.00348079
1003	posterror	0.05	-0.0098187
1003	posterror	0.05	-0.00946972
1003	posterror	0.05	0.0128575
1003	posterror	0.05	0.024793
1003	posterror	0.05	0.0113753
1003	posterror	0.05	0.0121618
1003	posterror	0.05	-0.00845127
1003	posterror	0.05	0.00321561
1003	posterror	0.05	-0.00655737
1003	posterror	0.05	0.0387572
1003	posterror	0.05	0.00303939
1003	posterror	0.05	-0.00811039
1003	posterror	0.05	-0.0206407
1003	posterror	0.05	-0.005609
1003	posterror	0.05	-0.0407635
1003	posterror	0.05	-0.0385366
1003	posterror	0.05	0.0792136
1003	posterror	0.05	-0.0420052
1003	posterror	0.05	0.0755772
1003	posterror	0.05	0.0724281
1003	posterror	0.05	0.0845093
1003	posterror	0.05	0.0208466
1003	posterror	0.05	0.0395979
1003	posterror	0.05	0.0395979
1003	posterror	0.05	0.0309824
1003	posterror	0.05	0.0256899
1003	posterror	0.05	0.0409778
1003	posterror	0.05	0.0792872
1003	posterror	0.05	0.0431828
1003	posterror	0.05	0.0313829
1003	posterror	0.05	0.0789807
1003	posterror	0.05	-0.036878
1003	posterror	0.05	-0.036878
1003	posterror	0.05	0.0138792
1003	posterror	0.05	0.000127836
1003	posterror	0.05	0.000127836
1003	posterror	0.05	-0.0294912
1003	posterror	0.05	0.0631521
1003	posterror	0.05	0.0334074
1003	posterror	0.05	0.0353827
1003	posterror	0.05	0.0659189
1003	posterror	0.05	0.0659189
1003	posterror	0.05	0.0646026
1003	posterror	0.05	0.0148412
1003	posterror	0.05	-0.0118195
1003	posterror	0.05	0.0123816
1003	posterror	0.05	0.00483347
1003	posterror	0.05	0.0301443
1003	posterror	0.05	0.0420486
1003	posterror	0.05	0.0679611
1003	posterror	0.05	0.0741281
1003	posterror	0.05	0.0564377
1003	posterror	0.05	-0.0164546
1003	posterror	0.05	-0.00144466
1003	posterror	0.05	0.00665156
1003	posterror	0.05	0.0273458
1003	posterror	0.05	0.0657108
1003	posterror	0.05	0.0204015
1003	posterror	0.05	0.0204015
1003	posterror	0.05	0.0204015
1003	posterror	0.05	0.0212736
1003	posterror	0.05	0.0228482
1003	posterror	0.05	0.0228482
1003	posterror	0.05	0.0152828
1003	posterror	0.05	0.0766722
1003	posterror	0.05	0.0277784
1003	posterror	0.05	0.0733028
1003	posterror	0.05	0.0586527
1003	posterror	0.05	0.0640144
1003	posterror	0.05	0.0416356
1003	posterror	0.05	-0.00059253
1003	posterror	0.05	0.0372542
1003	posterror	0.05	0.0421245
1003	posterror	0.05	0.0242819
1003	posterror	0.05	0.0122606
1003	posterror	0.05	0.0122606
1003	posterror	0.05	0.030009
1003	posterror	0.05	0.00758609
1003	posterror	0.05	0.0331938
1003	posterror	0.05	0.00582923
1003	posterror	0.05	0.0346432
1003	posterror	0.05	0.0346432
1003	posterror	0.05	0.0457604
1003	posterror	0.05	0.0457604
1003	posterror	0.05	0.0369382
1003	posterror	0.05	0.0557854
1003	posterror	0.05	0.0446317
1003	posterror	0.05	0.0445179
1003	posterror	0.05	0.0445179
1003	posterror	0.05	0.0287674
1003	posterror	0.05	0.0604088
1003	posterror	0.05	-0.0280777
1003	posterror	0.05	0.069315
1003	posterror	0.05	0.0351954
1003	posterror	0.05	0.0351954
1003	posterror	0.05	0.0520077
1003	posterror	0.05	0.0635823
1003	posterror	0.05	0.0615047
1003	posterror	0.05	-0.0267869
1003	posterror	0.05	0.0625821
1003	posterror	0.05	-0.0249351
1003	posterror	0.05	0.010277
1003	posterror	0.05	0.0152941
1003	posterror	0.05	0.0152941
1003	posterror	0.05	0.012165
1003	posterror	0.05	-0.0422414
1003	posterror	0.05	0.07707
1003	posterror	0.05	-0.0355573
1003	posterror	0.05	0.01198
1003	posterror	0.05	0.0172118
1003	posterror	0.05	-0.00276142
1003	posterror	0.05	0.0133179
1003	posterror	0.05	-0.0149825
1003	posterror	0.05	0.0481794
1003	posterror	0.05	0.07716
1003	posterror	0.05	0.024579
1003	posterror	0.05	0.0619108
1003	posterror	0.05	0.0582342
1003	posterror	0.05	-0.0240568
1003	posterror	0.05	-0.000334652
1003	posterror	0.05	-0.000334652
1003	posterror	0.05	0.0344196
1003	posterror	0.05	0.00146189
1003	posterror	0.05	0.0329314
1003	posterror	0.05	0.0329314
1003	posterror	0.05	0.0774908
1003	posterror	0.05	0.0263269
1003	posterror	0.05	0.0308917
1003	posterror	0.05	0.0077591
1003	posterror	0.05	0.0130105
1003	posterror	0.05	-0.0352147
1003	posterror	0.05	-0.0469016
1003	posterror	0.05	-0.0233515
1003	posterror	0.05	0.00865146
1003	posterror	0.05	0.00906202
1003	posterror	0.05	0.0283461
1003	posterror	0.05	0.00790571
1003	posterror	0.05	0.00790571
1003	posterror	0.05	0.0285763
1003	posterror	0.05	0.0275384
1003	posterror	0.05	0.06199
1003	posterror	0.05	-0.0218204
1003	posterror	0.05	-0.0218204
1003	posterror	0.05	0.054507
1003	posterror	0.05	0.0423546
1003	posterror	0.05	0.025097
1003	posterror	0.05	0.025097
1003	posterror	0.05	0.025097
1003	posterror	0.05	0.0235849
1003	posterror	0.05	0.0760877
1003	posterror	0.05	0.0598762
1003	posterror	0.05	0.0429148
1003	posterror	0.05	-0.00762428
1003	posterror	0.05	-0.00344286
1003	posterror	0.05	-0.0327471
1003	posterror	0.05	0.0151643
1003	posterror	0.05	0.00457441
1003	posterror	0.05	-0.00242723
1003	posterror	0.05	0.0357423
1003	posterror	0.05	0.00249225
1003	posterror	0.05	0.0349445
1003	posterror	0.05	0.0211874
1003	posterror	0.05	0.0402056
1003	posterror	0.05	0.000476204
1003	posterror	0.05	-0.0490798
1003	posterror	0.05	0.00730325
1003	posterror	0.05	0.0142703
1003	posterror	0.05	0.024261
1003	posterror	0.05	0.024261
1003	posterror	0.05	0.0151929
1003	posterror	0.05	-0.000462982
1003	posterror	0.05	-0.000462982
1003	posterror	0.05	-0.000681357
1003	posterror	0.05	-0.000681357
1003	posterror	0.05	0.0130123
1003	posterror	0.05	0.0247188
1003	posterror	0.05	0.0589137
1003	posterror	0.05	0.0632873
1003	posterror	0.05	-0.0306094
1003	posterror	0.05	0.0635829
1003	posterror	0.05	0.0252671
1003	posterror	0.05	0.0074584
1003	posterror	0.05	-0.00360682
1003	posterror	0.05	-0.0448036
1003	posterror	0.05	-0.00328358
1003	posterror	0.05	-0.0405251
1003	posterror	0.05	0.0184013
1003	posterror	0.05	0.0636614
1003	posterror	0.05	0.0476233
1003	posterror	0.05	0.0476233
1003	posterror	0.05	0.0787348
1003	posterror	0.05	0.0355776
1003	posterror	0.05	0.0384728
1003	posterror	0.05	-0.00761378
1003	posterror	0.05	0.0429399
1003	posterror	0.05	-0.00986644
1003	posterror	0.05	0.00972316
1003	posterror	0.05	0.0263886
1003	posterror	0.05	0.0374534
1003	posterror	0.05	0.0341617
1003	posterror	0.05	0.0447415
1003	posterror	0.05	-0.00586467
1003	posterror	0.05	0.0412327
1003	posterror	0.05	-0.00251991
1003	posterror	0.05	0.0109339
1003	posterror	0.05	-0.0166031
1003	posterror	0.05	-0.0123904
1003	posterror	0.05	-0.0123904
1003	posterror	0.05	-0.0119011
1003	posterror	0.05	-0.00726253
1003	posterror	0.05	0.0480137
1003	posterror	0.05	0.0480137
1003	posterror	0.05	-0.0104648
1003	posterror	0.05	-0.0104648
1003	posterror	0.05	0.0515186
1003	posterror	0.05	-0.0111775
1003	posterror	0.05	0.0478847
1003	posterror	0.05	-0.00795616
1003	posterror	0.05	0.0425711
1003	posterror	0.05	0.0418874
1003	posterror	0.05	0.0191707
1003	posterror	0.05	-0.0570728
1003	posterror	0.05	0.011021
1003	posterror	0.05	0.011021
1003	posterror	0.05	-0.0141967
1003	posterror	0.05	-0.0335452
1003	posterror	0.05	0.00402347
1003	posterror	0.05	0.0368237
1003	posterror	0.05	0.0620704
1003	posterror	0.05	0.0356463
1003	posterror	0.05	0.0042418
1003	posterror	0.05	0.00781034
1003	posterror	0.05	0.0261788
1003	posterror	0.05	0.0261788
1003	posterror	0.05	0.013725
1003	posterror	0.05	0.013725
1003	posterror	0.05	0.0263567
1003	posterror	0.05	0.0439792
1003	posterror	0.05	0.0618655
1003	posterror	0.05	-0.0221526
1003	posterror	0.05	0.00583666
1003	posterror	0.05	-0.0409688
1003	posterror	0.05	0.00779681
1003	posterror	0.05	0.0168833
1003	posterror	0.05	0.0168833
1003	posterror	0.05	0.0168833
1003	posterror	0.05	-0.0210773
1003	posterror	0.05	-0.0210773
1003	posterror	0.05	-0.00755402
1003	posterror	0.05	0.0108477
1003	posterror	0.05	0.0189725
1003	posterror	0.05	0.0189725
1003	posterror	0.05	0.0231158
1003	posterror	0.05	0.0231158
1003	posterror	0.05	0.0155657
1003	posterror	0.05	0.0582622
1003	posterror	0.05	0.0226389
1003	posterror	0.05	0.01177
1003	posterror	0.05	0.00960026
1003	posterror	0.05	0.00960026
1003	posterror	0.05	-0.0224322
1003	posterror	0.05	-0.00575683
1003	posterror	0.05	0.0158713
1003	posterror	0.05	0.0158713
1003	posterror	0.05	0.0118445
1003	posterror	0.05	-0.00422366
1003	posterror	0.05	0.0442301
1003	posterror	0.05	0.0943302
1003	posterror	0.05	0.101287
1003	posterror	0.05	0.0773791
1003	posterror	0.05	0.0665803
1003	posterror	0.05	0.044033
1003	posterror	0.05	0.0744465
1003	posterror	0.05	0.0802194
1003	posterror	0.05	0.0476074
1003	posterror	0.05	0.0958141
1003	posterror	0.05	-0.0534953
1003	posterror	0.05	-0.0221349
1003	posterror	0.05	0.0166273
1003	posterror	0.05	0.0769221
1003	posterror	0.05	0.0535158
1003	posterror	0.05	0.0259385
1003	posterror	0.05	0.0343991
1003	posterror	0.05	0.0366137
1003	posterror	0.05	0.0366137
1003	posterror	0.05	0.0366137
1003	posterror	0.05	0.0190013
1003	posterror	0.05	0.0177122
1003	posterror	0.05	-0.0583273
1003	posterror	0.05	-0.066735
1003	posterror	0.05	0.00259992
1003	posterror	0.05	0.00716306
1003	posterror	0.05	0.00716306
1003	posterror	0.05	0.0303934
1003	posterror	0.05	0.0475951
1003	posterror	0.05	0.0446033
1003	posterror	0.05	-0.0146266
1003	posterror	0.05	0.0531012
1003	posterror	0.05	0.0531012
1003	posterror	0.05	0.0831914
1003	posterror	0.05	0.0868678
1003	posterror	0.05	0.0454258
1003	posterror	0.05	0.0525357
1003	posterror	0.05	-0.0116625
1003	posterror	0.05	0.00848137
1003	posterror	0.05	0.033315
1003	posterror	0.05	0.0505786
1003	posterror	0.05	0.0406784
1003	posterror	0.05	0.0406784
1003	posterror	0.05	0.0593304
1003	posterror	0.05	0.0593304
1003	posterror	0.05	-0.0199346
1003	posterror	0.05	0.0538155
1003	posterror	0.05	0.0249463
1003	posterror	0.05	0.0249463
1003	posterror	0.05	0.0400831
1003	posterror	0.05	-0.00551707
1003	posterror	0.05	-0.0146487
1003	posterror	0.05	-0.0146487
1003	posterror	0.05	-0.0146487
1003	posterror	0.05	0.0149357
1003	posterror	0.05	0.0149357
1003	posterror	0.05	0.0179619
1003	posterror	0.05	0.00120291
1003	posterror	0.05	-0.00602724
1003	posterror	0.05	-0.00602724
1003	posterror	0.05	0.0377359
1003	posterror	0.05	0.0377359
1003	posterror	0.05	0.0437834
1003	posterror	0.05	-0.00807427
1003	posterror	0.05	-0.00916548
1003	posterror	0.05	-0.00452839
1003	posterror	0.05	0.0448561
1003	posterror	0.05	-0.0112727
1003	posterror	0.05	-0.00611753
1003	posterror	0.05	-0.0707104
1003	posterror	0.05	-0.0473916
1003	posterror	0.05	0.0816022
1003	posterror	0.05	0.0303892
1003	posterror	0.05	0.0037667
1003	posterror	0.05	0.010188
1003	posterror	0.05	0.023212
1003	posterror	0.05	0.023212
1003	posterror	0.05	0.046966
1003	posterror	0.05	0.0438121
1003	posterror	0.05	0.0337464
1003	posterror	0.05	0.00230851
1003	posterror	0.05	-0.0112381
1003	posterror	0.05	-0.0274303
1003	posterror	0.05	-0.000108065
1003	posterror	0.05	0.000192269
1003	posterror	0.05	0.00303824
1003	posterror	0.05	0.0388243
1003	posterror	0.05	0.0338847
1003	posterror	0.05	0.0067051
1003	posterror	0.05	-0.00573341
1003	posterror	0.05	0.0402375
1003	posterror	0.05	0.0355519
1003	posterror	0.05	0.000732155
1003	posterror	0.05	-0.0473261
1003	posterror	0.05	-0.0381567
1003	posterror	0.05	0.0131272
1003	posterror	0.05	0.000153231
1003	posterror	0.05	0.0318764
1003	posterror	0.05	0.0715803
1003	posterror	0.05	0.0672278
1003	posterror	0.05	0.0600227
1003	posterror	0.05	0.0495023
1003	posterror	0.05	-0.015077
1003	posterror	0.05	-0.0400458
1003	posterror	0.05	-0.0378988
1003	posterror	0.05	-0.0298373
1003	posterror	0.05	-0.0545891
1003	posterror	0.05	0.0922495
1003	posterror	0.05	0.0425379
1003	posterror	0.05	0.0243273
1003	posterror	0.05	0.0339645
1003	posterror	0.05	0.0545667
1003	posterror	0.05	-0.0170889
1003	posterror	0.05	0.0553601
1003	posterror	0.05	0.0240057
1003	posterror	0.05	0.0344706
1003	posterror	0.05	0.00634807
1003	posterror	0.05	-0.0126939
1003	posterror	0.05	-0.0223638
1003	posterror	0.05	0.0544307
1003	posterror	0.05	0.0440356
1003	posterror	0.05	0.0440356
1003	posterror	0.05	-0.0137551
1003	posterror	0.05	-0.00318531
1003	posterror	0.05	-0.00897818
1003	posterror	0.05	0.0129757
1003	posterror	0.05	0.0230138
1003	posterror	0.05	0.03237
1003	posterror	0.05	0.0307583
1003	posterror	0.05	0.0843399
1003	posterror	0.05	-0.044399
1003	posterror	0.05	0.0765526
1003	posterror	0.05	-0.037708
1003	posterror	0.05	0.070374
1003	posterror	0.05	0.0233764
1003	posterror	0.05	0.0486009
1003	posterror	0.05	0.0493989
1003	posterror	0.05	-0.00675757
1003	posterror	0.05	-0.00551935
1003	posterror	0.05	-0.0462333
1003	posterror	0.05	-0.0462333
1003	posterror	0.05	0.00402169
1003	posterror	0.05	0.00402169
1003	posterror	0.05	0.00180994
1003	posterror	0.05	0.042693
1003	posterror	0.05	0.0655705
1003	posterror	0.05	-0.0260168
1003	posterror	0.05	0.0631634
1003	posterror	0.05	-0.0266344
1003	posterror	0.05	0.00562118
1003	posterror	0.05	-0.00250878
1003	posterror	0.05	0.00574475
1003	posterror	0.05	-0.0126848
1003	posterror	0.05	0.0015229
1003	posterror	0.05	0.0384545
1003	posterror	0.05	0.0462473
1003	posterror	0.05	0.0235458
1003	posterror	0.05	0.0517756
1003	posterror	0.05	-0.0110267
1003	posterror	0.05	-0.0110267
1003	posterror	0.05	0.00701226
1003	posterror	0.05	0.0275293
1003	posterror	0.05	0.0343911
1003	posterror	0.05	0.0605991
1003	posterror	0.05	-0.0181537
1003	posterror	0.05	0.0207962
1003	posterror	0.05	0.0207962
1003	posterror	0.05	0.0438702
1003	posterror	0.05	0.055228
1003	posterror	0.05	0.0334889
1003	posterror	0.05	0.00524891
1003	posterror	0.05	0.0346903
1003	posterror	0.05	0.0204335
1003	posterror	0.05	0.0204335
1003	posterror	0.05	0.0306252
1003	posterror	0.05	0.0306252
1003	posterror	0.05	0.0500629
1003	posterror	0.05	-0.0207157
1003	posterror	0.05	0.0554125
1003	posterror	0.05	0.0204712
1003	posterror	0.05	0.0339369
1003	posterror	0.05	0.071429
1003	posterror	0.05	0.0344288
1003	posterror	0.05	-0.000190705
1003	posterror	0.05	-0.00613772
1003	posterror	0.05	-0.00613772
1003	posterror	0.05	-0.00613772
1003	posterror	0.05	0.0392258
1003	posterror	0.05	0.0995931
1003	posterror	0.05	0.0183009
1003	posterror	0.05	0.0183009
1003	posterror	0.05	0.00881674
1003	posterror	0.05	-0.0310006
1003	posterror	0.05	0.010444
1003	posterror	0.05	-0.00955363
1003	posterror	0.05	0.0416491
1003	posterror	0.05	0.0389883
1003	posterror	0.05	0.0522524
1003	posterror	0.05	0.0522524
1003	posterror	0.05	0.0561079
1003	posterror	0.05	0.0189369
1003	posterror	0.05	0.0257122
1003	posterror	0.05	0.0314936
1003	posterror	0.05	0.0323801
1003	posterror	0.05	0.00294158
1003	posterror	0.05	0.00294158
1003	posterror	0.05	-0.0175774
1003	posterror	0.05	0.00238241
1003	posterror	0.05	0.0421234
1003	posterror	0.05	0.0364093
1003	posterror	0.05	0.0518931
1003	posterror	0.05	0.06327
1003	posterror	0.05	0.06327
1003	posterror	0.05	0.0348396
1003	posterror	0.05	0.0348396
1003	posterror	0.05	0.0719747
1003	posterror	0.05	0.031915
1003	posterror	0.05	0.00397658
1003	posterror	0.05	0.0311424
1003	posterror	0.05	0.0042621
1003	posterror	0.05	0.0304135
1003	posterror	0.05	0.0304135
1003	posterror	0.05	0.00742945
1003	posterror	0.05	0.0121028
1003	posterror	0.05	0.0121028
1003	posterror	0.05	0.0121028
1003	posterror	0.05	0.0121028
1003	posterror	0.05	0.0121028
1003	posterror	0.05	0.000973298
1003	posterror	0.05	-0.0500608
1003	posterror	0.05	-0.047926
1003	posterror	0.05	0.01709
1003	posterror	0.05	0.0159747
1003	posterror	0.05	0.0136345
1003	posterror	0.05	0.00239036
1003	posterror	0.05	0.0308238
1003	posterror	0.05	0.0240991
1003	posterror	0.05	0.0651458
1003	posterror	0.05	0.0150676
1003	posterror	0.05	0.0150676
1003	posterror	0.05	0.0198465
1003	posterror	0.05	0.0198465
1003	posterror	0.05	0.0198465
1003	posterror	0.05	-0.0446914
1003	posterror	0.05	0.0827684
1003	posterror	0.05	0.0282217
1003	posterror	0.05	0.0127617
1003	posterror	0.05	0.0127617
1003	posterror	0.05	0.0262269
1003	posterror	0.05	0.0682343
1003	posterror	0.05	0.0659541
1003	posterror	0.05	0.0306449
1003	posterror	0.05	0.0306449
1003	posterror	0.05	0.00308822
1003	posterror	0.05	-0.0102391
1003	posterror	0.05	-0.0324446
1003	posterror	0.05	-0.00810668
1003	posterror	0.05	-0.0419317
1003	posterror	0.05	0.0149039
1003	posterror	0.05	0.0211364
1003	posterror	0.05	0.015569
1003	posterror	0.05	0.015569
1003	posterror	0.05	-0.0239474
1003	posterror	0.05	-0.024729
1003	posterror	0.05	-0.026512
1003	posterror	0.05	0.0679665
1003	posterror	0.05	0.0333451
1003	posterror	0.05	0.0337423
1003	posterror	0.05	-0.000604105
1003	posterror	0.05	-0.000604105
1003	posterror	0.05	0.0116765
1003	posterror	0.05	0.0116765
1003	posterror	0.05	-0.00819935
1003	posterror	0.05	0.00727946
1003	posterror	0.05	0.0319324
1003	posterror	0.05	0.00960897
1003	posterror	0.05	0.00684483
1003	posterror	0.05	-0.0399576
1003	posterror	0.05	0.0800114
1003	posterror	0.05	0.0226738
1003	posterror	0.05	0.0226738
1003	posterror	0.05	0.0467393
1003	posterror	0.05	0.0490053
1003	posterror	0.05	-0.014509
1003	posterror	0.05	0.0517923
1003	posterror	0.05	0.0523242
1003	posterror	0.05	0.0356308
1003	posterror	0.05	0.0491115
1003	posterror	0.05	-0.0109577
1003	posterror	0.05	-0.0212698
1003	posterror	0.05	-0.00710251
1003	posterror	0.05	-0.028021
1003	posterror	0.05	-0.00475035
1003	posterror	0.05	-0.00475035
1003	posterror	0.05	0.0386102
1003	posterror	0.05	0.06098
1003	posterror	0.05	0.0199144
1003	posterror	0.05	0.0421249
1003	posterror	0.05	0.0421249
1003	posterror	0.05	0.0421249
1003	posterror	0.05	-0.00572278
1003	posterror	0.05	0.037707
1003	posterror	0.05	0.000796843
1003	posterror	0.05	0.0362079
1003	posterror	0.05	0.0383485
1003	posterror	0.05	-0.00586611
1003	posterror	0.05	-0.0211686
1003	posterror	0.05	0.0574458
1003	posterror	0.05	-0.0136575
1003	posterror	0.05	-0.0136575
1003	posterror	0.05	0.049319
1003	posterror	0.05	0.049319
1003	posterror	0.05	-0.00768546
1003	posterror	0.05	0.00128428
1003	posterror	0.05	-0.0256097
1003	posterror	0.05	-0.0367573
1003	posterror	0.05	0.0126788
1003	posterror	0.05	0.0241266
1003	posterror	0.05	0.0201016
1003	posterror	0.05	0.0195812
1003	posterror	0.05	0.0185871
1003	posterror	0.05	-0.0374973
1003	posterror	0.05	0.00838837
1003	posterror	0.05	0.0241444
1003	posterror	0.05	0.0241444
1003	posterror	0.05	0.0241444
1003	posterror	0.05	0.027586
1003	posterror	0.05	0.027586
1003	posterror	0.05	0.0111635
1003	posterror	0.05	0.0283864
1003	posterror	0.05	0.0304478
1003	posterror	0.05	0.00981008
1003	posterror	0.05	0.0242945
1003	posterror	0.05	0.0237126
1003	posterror	0.05	0.0237126
1003	posterror	0.05	0.00594925
1003	posterror	0.05	-0.0296717
1003	posterror	0.05	0.0701
1003	posterror	0.05	0.0356982
1003	posterror	0.05	-0.00048097
1003	posterror	0.05	0.0377794
1003	posterror	0.05	0.0708262
1003	posterror	0.05	0.0519751
1003	posterror	0.05	-0.0138433
1003	posterror	0.05	-0.0196592
1003	posterror	0.05	0.0557573
1003	posterror	0.05	0.0579396
1003	posterror	0.05	0.0174385
1003	posterror	0.05	0.0188299
1003	posterror	0.05	0.0530546
1003	posterror	0.05	0.0318945
1003	posterror	0.05	0.0255716
1003	posterror	0.05	0.0367899
1003	posterror	0.05	0.00110917
1003	posterror	0.05	-0.010108
1003	posterror	0.05	-0.0107691
1003	posterror	0.05	0.0535694
1003	posterror	0.05	0.0535694
1003	posterror	0.05	0.0160717
1003	posterror	0.05	0.0160717
1003	posterror	0.05	-0.00451038
1003	posterror	0.05	0.042783
1003	posterror	0.05	0.0213646
1003	posterror	0.05	0.0165113
1003	posterror	0.05	0.0543621
1003	posterror	0.05	0.0543621
1003	posterror	0.05	0.0375803
1003	posterror	0.05	0.0030024
1003	posterror	0.05	-0.00107118
1003	posterror	0.05	-0.00107118
1003	posterror	0.05	0.0198712
1003	posterror	0.05	-0.0134433
1003	posterror	0.05	0.0512136
1003	posterror	0.05	0.0397899
1003	posterror	0.05	0.046539
1003	posterror	0.05	0.0672514
1003	posterror	0.05	0.0549075
1003	posterror	0.05	0.0338824
1003	posterror	0.05	0.0288686
1003	posterror	0.05	0.0374446
1003	posterror	0.05	0.0365496
1003	posterror	0.05	0.0546627
1003	posterror	0.05	-0.0198598
1003	posterror	0.05	0.0561744
1003	posterror	0.05	0.0396463
1003	posterror	0.05	0.0396463
1003	posterror	0.05	0.0552897
1003	posterror	0.05	-0.0266615
1003	posterror	0.05	0.0694697
1003	posterror	0.05	0.0485751
1003	posterror	0.05	0.0680408
1003	posterror	0.05	0.0426062
1003	posterror	0.05	0.0373728
1003	posterror	0.05	0.00343699
1003	posterror	0.05	0.00902827
1003	posterror	0.05	0.00386924
1003	posterror	0.05	0.00717063
1003	posterror	0.05	0.00980491
1003	posterror	0.05	0.0258496
1003	posterror	0.05	0.0142011
1003	posterror	0.05	0.0206374
1003	posterror	0.05	0.0206374
1003	posterror	0.05	0.0169193
1003	posterror	0.05	-0.000828259
1003	posterror	0.05	-0.0286073
1003	posterror	0.05	0.0180877
1003	posterror	0.05	0.0180877
1003	posterror	0.05	0.0237239
1003	posterror	0.05	0.0118363
1003	posterror	0.05	0.0123508
1003	posterror	0.05	0.0216179
1003	posterror	0.05	0.00940292
1003	posterror	0.05	0.0032246
1003	posterror	0.05	0.0374023
1003	posterror	0.05	0.0206829
1003	posterror	0.05	0.0168435
1003	posterror	0.05	0.0148665
1003	posterror	0.05	0.0148665
1003	posterror	0.05	0.0272852
1003	posterror	0.05	0.0258483
1003	posterror	0.05	0.00747286
1003	posterror	0.05	-0.0244292
1003	posterror	0.05	0.0649269
1003	posterror	0.05	0.0915752
1003	posterror	0.05	0.0508894
1003	posterror	0.05	0.0576368
1003	posterror	0.05	-0.0180607
1003	posterror	0.05	-0.0214203
1003	posterror	0.05	-0.0328906
1003	posterror	0.05	-0.00764486
1003	posterror	0.05	0.0436712
1003	posterror	0.05	0.0436712
1003	posterror	0.05	0.0675716
1003	posterror	0.05	0.0454566
1003	posterror	0.05	0.0485878
1003	posterror	0.05	0.0768122
1003	posterror	0.05	0.0427297
1003	posterror	0.05	0.0211051
1003	posterror	0.05	0.0570578
1003	posterror	0.05	0.0813682
1003	posterror	0.05	0.0383308
1003	posterror	0.05	0.0589243
1003	posterror	0.05	0.0370807
1003	posterror	0.05	-0.00389695
1003	posterror	0.05	-0.0343928
1003	posterror	0.05	-0.00611476
1003	posterror	0.05	0.00334873
1003	posterror	0.05	-0.00781804
1003	posterror	0.05	0.00120248
1003	posterror	0.05	0.00550957
1003	posterror	0.05	-0.0167097
1003	posterror	0.05	0.0159251
1003	posterror	0.05	0.0159251
1003	posterror	0.05	0.0247716
1003	posterror	0.05	0.0145031
1003	posterror	0.05	0.022825
1003	posterror	0.05	0.0160601
1003	posterror	0.05	0.0145196
1003	posterror	0.05	-0.0281506
1003	posterror	0.05	-0.0295704
1003	posterror	0.05	-0.0295704
1003	posterror	0.05	-0.0359416
1003	posterror	0.05	-0.029691
1003	posterror	0.05	0.00646511
1003	posterror	0.05	-0.0122056
1003	posterror	0.05	-0.0424495
1003	posterror	0.05	-0.026569
1003	posterror	0.05	0.00496122
1003	posterror	0.05	-0.00338198
1003	posterror	0.05	-0.00231185
1003	posterror	0.05	-0.0103879
1003	posterror	0.05	-0.0103879
1003	posterror	0.05	0.0019399
1003	posterror	0.05	0.0349594
1003	posterror	0.05	0.0349594
1003	posterror	0.05	0.0211528
1003	posterror	0.05	0.0220217
1003	posterror	0.05	0.0250449
1003	posterror	0.05	0.0250449
1003	posterror	0.05	0.0248487
1003	posterror	0.05	0.0248487
1003	posterror	0.05	0.011989
1003	posterror	0.05	0.0241698
1003	posterror	0.05	0.0288601
1003	posterror	0.05	0.0064995
1003	posterror	0.05	0.0038908
1003	posterror	0.05	0.0305018
1003	posterror	0.05	-0.00194043
1003	posterror	0.05	-0.00194043
1003	posterror	0.05	0.0011564
1003	posterror	0.05	-0.0172219
1003	posterror	0.05	0.0565368
1003	posterror	0.05	0.0397032
1003	posterror	0.05	0.0441819
1003	posterror	0.05	0.042331
1003	posterror	0.05	0.000742426
1003	posterror	0.05	0.00485385
1003	posterror	0.05	0.0299468
1003	posterror	0.05	0.0568942
1003	posterror	0.05	-0.0182687
1003	posterror	0.05	-0.0181485
1003	posterror	0.05	0.0527754
1003	posterror	0.05	0.0227488
1003	posterror	0.05	-0.0632452
1003	posterror	0.05	0.097122
1003	posterror	0.05	0.0540215
1003	posterror	0.05	-0.0154389
1003	posterror	0.05	-0.0152583
1003	posterror	0.05	0.0090107
1003	posterror	0.05	0.014287
1003	posterror	0.05	0.027379
1003	posterror	0.05	0.0499791
1003	posterror	0.05	0.0787433
1003	posterror	0.05	0.0295657
1003	posterror	0.05	0.00982311
1003	posterror	0.05	0.00982311
1003	posterror	0.05	-0.0675023
1003	posterror	0.05	0.102724
1003	posterror	0.05	0.0774246
1003	posterror	0.05	0.039394
1003	posterror	0.05	0.0820561
1003	posterror	0.05	0.0567222
1003	posterror	0.05	-0.0218834
1003	posterror	0.05	0.0593499
1003	posterror	0.05	0.0321387
1003	posterror	0.05	0.0403021
1003	posterror	0.05	0.0877027
1003	posterror	0.05	0.0278159
1003	posterror	0.05	0.0368707
1003	posterror	0.05	0.0368707
1003	posterror	0.05	0.0278169
1003	posterror	0.05	0.0297313
1003	posterror	0.05	0.0297313
1003	posterror	0.05	0.00767897
1003	posterror	0.05	-0.0240946
1003	posterror	0.05	-0.00228514
1003	posterror	0.05	-0.0176015
1003	posterror	0.05	-0.00922356
1003	posterror	0.05	-0.0187893
1003	posterror	0.05	-0.0609363
1003	posterror	0.05	0.00962339
1003	posterror	0.05	0.00127876
1003	posterror	0.05	-0.0047883
1003	posterror	0.05	0.038601
1003	posterror	0.05	0.0393619
1003	posterror	0.05	0.0248348
1003	posterror	0.05	0.0549396
1003	posterror	0.05	0.0346427
1003	posterror	0.05	0.00708816
1003	posterror	0.05	0.0267166
1003	posterror	0.05	0.0109306
1003	posterror	0.05	0.0296247
1003	posterror	0.05	0.0425056
1003	posterror	0.05	-0.0088386
1003	posterror	0.05	-0.021334
1003	posterror	0.05	0.00759719
1003	posterror	0.05	0.0306807
1003	posterror	0.05	0.00482653
1003	posterror	0.05	-0.0116498
1003	posterror	0.05	-0.0246973
1003	posterror	0.05	-0.0135581
1003	posterror	0.05	0.00123326
1003	posterror	0.05	0.0317572
1003	posterror	0.05	0.0317572
1003	posterror	0.05	0.00144206
1003	posterror	0.05	-0.00695815
1003	posterror	0.05	0.00182853
1003	posterror	0.05	0.0102046
1003	posterror	0.05	-0.0108949
1003	posterror	0.05	-0.0192464
1003	posterror	0.05	0.0549642
1003	posterror	0.05	0.0524488
1003	posterror	0.05	0.0189757
1003	posterror	0.05	-0.0406363
1003	posterror	0.05	-0.0536239
1003	posterror	0.05	-0.0195114
1003	posterror	0.05	0.0138681
1003	posterror	0.05	-0.0179518
1003	posterror	0.05	-0.00143604
1003	posterror	0.05	-0.00143604
1003	posterror	0.05	-0.0297423
1003	posterror	0.05	-0.0297423
1003	posterror	0.05	7.64883e-05
1003	posterror	0.05	0.00663472
1003	posterror	0.05	-0.0167317
1003	posterror	0.05	0.0532577
1003	posterror	0.05	0.055443
1003	posterror	0.05	0.055443
1003	posterror	0.05	0.0864369
1003	posterror	0.05	0.0713504
1003	posterror	0.05	0.0713504
1003	posterror	0.05	0.0559193
1003	posterror	0.05	0.0246482
1003	posterror	0.05	0.0103614
1003	posterror	0.05	0.0103871
1003	posterror	0.05	0.0103871
1003	posterror	0.05	-0.00263013
1003	posterror	0.05	0.0369841
1003	posterror	0.05	0.00107923
1003	posterror	0.05	0.00652779
1003	posterror	0.05	-0.00655849
1003	posterror	0.05	0.00796657
1003	posterror	0.05	0.00796657
1003	posterror	0.05	0.0316106
1003	posterror	0.05	0.073338
1003	posterror	0.05	-0.0413635
1003	posterror	0.05	-0.0289734
1003	posterror	0.05	-0.0219883
1003	posterror	0.05	-0.0219883
1003	posterror	0.05	0.00765754
1003	posterror	0.05	-0.0206771
1003	posterror	0.05	0.062246
1003	posterror	0.05	0.0494826
1003	posterror	0.05	-0.0153468
1003	posterror	0.05	0.0118252
1003	posterror	0.05	0.027676
1003	posterror	0.05	0.085671
1003	posterror	0.05	0.085671
1003	posterror	0.05	-0.04938
1003	posterror	0.05	0.0856284
1003	posterror	0.05	0.0882013
1003	posterror	0.05	0.0825968
1003	posterror	0.05	-0.0465806
1003	posterror	0.05	0.0811724
1003	posterror	0.05	0.0389194
1003	posterror	0.05	0.0389194
1003	posterror	0.05	0.0298401
1003	posterror	0.05	0.0524233
1003	posterror	0.05	0.0605129
1003	posterror	0.05	-0.0245325
1003	posterror	0.05	-0.0530724
1003	posterror	0.05	0.00779083
1003	posterror	0.05	0.0149713
1003	posterror	0.05	0.0151214
1003	posterror	0.05	0.0151214
1003	posterror	0.05	0.00817933
1003	posterror	0.05	0.00957208
1003	posterror	0.05	0.00609869
1003	posterror	0.05	0.0305028
1003	posterror	0.05	-0.00307637
1003	posterror	0.05	-0.0433842
1003	posterror	0.05	0.00800371
1003	posterror	0.05	0.00918126
1003	posterror	0.05	0.0250073
1003	posterror	0.05	0.0755669
1003	posterror	0.05	0.048375
1003	posterror	0.05	-0.00782958
1003	posterror	0.05	0.045534
1003	posterror	0.05	0.0688853
1003	posterror	0.05	0.0292723
1003	posterror	0.05	0.000143638
1003	posterror	0.05	0.0391276
1003	posterror	0.05	0.0391276
1003	posterror	0.05	0.0282063
1003	posterror	0.05	0.00684101
1003	posterror	0.05	0.000217213
1003	posterror	0.05	0.000217213
1003	posterror	0.05	0.0320464
1003	posterror	0.05	0.00557676
1003	posterror	0.05	-0.000456365
1003	posterror	0.05	0.0396609
1003	posterror	0.05	0.0314863
1003	posterror	0.05	0.0717756
[truncated: 292,001+ more rows]

## Sheet: FigS5d
ID	parameter	sim_value	rec_value
1003	expecteduncertainty	-0.5	-0.511826
1003	expecteduncertainty	-0.5	-0.511826
1003	expecteduncertainty	-0.5	-0.511826
1003	expecteduncertainty	-0.5	-0.509499
1003	expecteduncertainty	-0.5	-0.50389
1003	expecteduncertainty	-0.5	-0.516438
1003	expecteduncertainty	-0.5	-0.509772
1003	expecteduncertainty	-0.5	-0.48521
1003	expecteduncertainty	-0.5	-0.518047
1003	expecteduncertainty	-0.5	-0.518047
1003	expecteduncertainty	-0.5	-0.517304
1003	expecteduncertainty	-0.5	-0.517304
1003	expecteduncertainty	-0.5	-0.516835
1003	expecteduncertainty	-0.5	-0.486178
1003	expecteduncertainty	-0.5	-0.515414
1003	expecteduncertainty	-0.5	-0.514188
1003	expecteduncertainty	-0.5	-0.485174
1003	expecteduncertainty	-0.5	-0.485353
1003	expecteduncertainty	-0.5	-0.484169
1003	expecteduncertainty	-0.5	-0.472283
1003	expecteduncertainty	-0.5	-0.530143
1003	expecteduncertainty	-0.5	-0.509037
1003	expecteduncertainty	-0.5	-0.503739
1003	expecteduncertainty	-0.5	-0.495924
1003	expecteduncertainty	-0.5	-0.493109
1003	expecteduncertainty	-0.5	-0.493109
1003	expecteduncertainty	-0.5	-0.49456
1003	expecteduncertainty	-0.5	-0.49456
1003	expecteduncertainty	-0.5	-0.470419
1003	expecteduncertainty	-0.5	-0.484047
1003	expecteduncertainty	-0.5	-0.476306
1003	expecteduncertainty	-0.5	-0.475038
1003	expecteduncertainty	-0.5	-0.495375
1003	expecteduncertainty	-0.5	-0.495375
1003	expecteduncertainty	-0.5	-0.499501
1003	expecteduncertainty	-0.5	-0.499501
1003	expecteduncertainty	-0.5	-0.494331
1003	expecteduncertainty	-0.5	-0.509684
1003	expecteduncertainty	-0.5	-0.493664
1003	expecteduncertainty	-0.5	-0.48161
1003	expecteduncertainty	-0.5	-0.466737
1003	expecteduncertainty	-0.5	-0.48009
1003	expecteduncertainty	-0.5	-0.486402
1003	expecteduncertainty	-0.5	-0.491991
1003	expecteduncertainty	-0.5	-0.48528
1003	expecteduncertainty	-0.5	-0.488035
1003	expecteduncertainty	-0.5	-0.494457
1003	expecteduncertainty	-0.5	-0.489633
1003	expecteduncertainty	-0.5	-0.50006
1003	expecteduncertainty	-0.5	-0.499768
1003	expecteduncertainty	-0.5	-0.501214
1003	expecteduncertainty	-0.5	-0.517941
1003	expecteduncertainty	-0.5	-0.484978
1003	expecteduncertainty	-0.5	-0.488845
1003	expecteduncertainty	-0.5	-0.496076
1003	expecteduncertainty	-0.5	-0.484909
1003	expecteduncertainty	-0.5	-0.495433
1003	expecteduncertainty	-0.5	-0.491414
1003	expecteduncertainty	-0.5	-0.473329
1003	expecteduncertainty	-0.5	-0.470968
1003	expecteduncertainty	-0.5	-0.470968
1003	expecteduncertainty	-0.5	-0.486342
1003	expecteduncertainty	-0.5	-0.519325
1003	expecteduncertainty	-0.5	-0.512864
1003	expecteduncertainty	-0.5	-0.519855
1003	expecteduncertainty	-0.5	-0.480803
1003	expecteduncertainty	-0.5	-0.480803
1003	expecteduncertainty	-0.5	-0.480803
1003	expecteduncertainty	-0.5	-0.518344
1003	expecteduncertainty	-0.5	-0.513058
1003	expecteduncertainty	-0.5	-0.485801
1003	expecteduncertainty	-0.5	-0.485801
1003	expecteduncertainty	-0.5	-0.458654
1003	expecteduncertainty	-0.5	-0.495434
1003	expecteduncertainty	-0.5	-0.487333
1003	expecteduncertainty	-0.5	-0.487333
1003	expecteduncertainty	-0.5	-0.458036
1003	expecteduncertainty	-0.5	-0.459873
1003	expecteduncertainty	-0.5	-0.460477
1003	expecteduncertainty	-0.5	-0.430934
1003	expecteduncertainty	-0.5	-0.466988
1003	expecteduncertainty	-0.5	-0.488848
1003	expecteduncertainty	-0.5	-0.490669
1003	expecteduncertainty	-0.5	-0.508956
1003	expecteduncertainty	-0.5	-0.541061
1003	expecteduncertainty	-0.5	-0.462778
1003	expecteduncertainty	-0.5	-0.543607
1003	expecteduncertainty	-0.5	-0.53344
1003	expecteduncertainty	-0.5	-0.505966
1003	expecteduncertainty	-0.5	-0.492209
1003	expecteduncertainty	-0.5	-0.488522
1003	expecteduncertainty	-0.5	-0.492724
1003	expecteduncertainty	-0.5	-0.475314
1003	expecteduncertainty	-0.5	-0.48949
1003	expecteduncertainty	-0.5	-0.492872
1003	expecteduncertainty	-0.5	-0.492872
1003	expecteduncertainty	-0.5	-0.494268
1003	expecteduncertainty	-0.5	-0.473134
1003	expecteduncertainty	-0.5	-0.501934
1003	expecteduncertainty	-0.5	-0.504309
1003	expecteduncertainty	-0.5	-0.504309
1003	expecteduncertainty	-0.5	-0.504309
1003	expecteduncertainty	-0.5	-0.52088
1003	expecteduncertainty	-0.5	-0.506065
1003	expecteduncertainty	-0.5	-0.498741
1003	expecteduncertainty	-0.5	-0.476104
1003	expecteduncertainty	-0.5	-0.497339
1003	expecteduncertainty	-0.5	-0.498593
1003	expecteduncertainty	-0.5	-0.498593
1003	expecteduncertainty	-0.5	-0.500743
1003	expecteduncertainty	-0.5	-0.4923
1003	expecteduncertainty	-0.5	-0.493652
1003	expecteduncertainty	-0.5	-0.507701
1003	expecteduncertainty	-0.5	-0.507701
1003	expecteduncertainty	-0.5	-0.507701
1003	expecteduncertainty	-0.5	-0.508121
1003	expecteduncertainty	-0.5	-0.519263
1003	expecteduncertainty	-0.5	-0.514803
1003	expecteduncertainty	-0.5	-0.52335
1003	expecteduncertainty	-0.5	-0.529979
1003	expecteduncertainty	-0.5	-0.528432
1003	expecteduncertainty	-0.5	-0.501744
1003	expecteduncertainty	-0.5	-0.501744
1003	expecteduncertainty	-0.5	-0.50259
1003	expecteduncertainty	-0.5	-0.509406
1003	expecteduncertainty	-0.5	-0.487605
1003	expecteduncertainty	-0.5	-0.498129
1003	expecteduncertainty	-0.5	-0.487119
1003	expecteduncertainty	-0.5	-0.487119
1003	expecteduncertainty	-0.5	-0.48979
1003	expecteduncertainty	-0.5	-0.508654
1003	expecteduncertainty	-0.5	-0.494642
1003	expecteduncertainty	-0.5	-0.489097
1003	expecteduncertainty	-0.5	-0.50096
1003	expecteduncertainty	-0.5	-0.528887
1003	expecteduncertainty	-0.5	-0.509714
1003	expecteduncertainty	-0.5	-0.508828
1003	expecteduncertainty	-0.5	-0.494058
1003	expecteduncertainty	-0.5	-0.487195
1003	expecteduncertainty	-0.5	-0.496636
1003	expecteduncertainty	-0.5	-0.504721
1003	expecteduncertainty	-0.5	-0.51314
1003	expecteduncertainty	-0.5	-0.486861
1003	expecteduncertainty	-0.5	-0.479221
1003	expecteduncertainty	-0.5	-0.487413
1003	expecteduncertainty	-0.5	-0.495762
1003	expecteduncertainty	-0.5	-0.465819
1003	expecteduncertainty	-0.5	-0.501527
1003	expecteduncertainty	-0.5	-0.510068
1003	expecteduncertainty	-0.5	-0.49474
1003	expecteduncertainty	-0.5	-0.498909
1003	expecteduncertainty	-0.5	-0.493134
1003	expecteduncertainty	-0.5	-0.506279
1003	expecteduncertainty	-0.5	-0.505293
1003	expecteduncertainty	-0.5	-0.509171
1003	expecteduncertainty	-0.5	-0.494128
1003	expecteduncertainty	-0.5	-0.484479
1003	expecteduncertainty	-0.5	-0.486291
1003	expecteduncertainty	-0.5	-0.495853
1003	expecteduncertainty	-0.5	-0.511533
1003	expecteduncertainty	-0.5	-0.511533
1003	expecteduncertainty	-0.5	-0.502511
1003	expecteduncertainty	-0.5	-0.509353
1003	expecteduncertainty	-0.5	-0.509353
1003	expecteduncertainty	-0.5	-0.503878
1003	expecteduncertainty	-0.5	-0.521153
1003	expecteduncertainty	-0.5	-0.521153
1003	expecteduncertainty	-0.5	-0.50334
1003	expecteduncertainty	-0.5	-0.511563
1003	expecteduncertainty	-0.5	-0.522869
1003	expecteduncertainty	-0.5	-0.510401
1003	expecteduncertainty	-0.5	-0.519672
1003	expecteduncertainty	-0.5	-0.519672
1003	expecteduncertainty	-0.5	-0.478847
1003	expecteduncertainty	-0.5	-0.478847
1003	expecteduncertainty	-0.5	-0.523619
1003	expecteduncertainty	-0.5	-0.509397
1003	expecteduncertainty	-0.5	-0.509397
1003	expecteduncertainty	-0.5	-0.509397
1003	expecteduncertainty	-0.5	-0.489391
1003	expecteduncertainty	-0.5	-0.484237
1003	expecteduncertainty	-0.5	-0.477642
1003	expecteduncertainty	-0.5	-0.477642
1003	expecteduncertainty	-0.5	-0.460992
1003	expecteduncertainty	-0.5	-0.473287
1003	expecteduncertainty	-0.5	-0.493398
1003	expecteduncertainty	-0.5	-0.482727
1003	expecteduncertainty	-0.5	-0.515917
1003	expecteduncertainty	-0.5	-0.533123
1003	expecteduncertainty	-0.5	-0.504641
1003	expecteduncertainty	-0.5	-0.501742
1003	expecteduncertainty	-0.5	-0.501742
1003	expecteduncertainty	-0.5	-0.498231
1003	expecteduncertainty	-0.5	-0.499854
1003	expecteduncertainty	-0.5	-0.500729
1003	expecteduncertainty	-0.5	-0.498252
1003	expecteduncertainty	-0.5	-0.48505
1003	expecteduncertainty	-0.5	-0.51559
1003	expecteduncertainty	-0.5	-0.502224
1003	expecteduncertainty	-0.5	-0.502224
1003	expecteduncertainty	-0.5	-0.49873
1003	expecteduncertainty	-0.5	-0.472444
1003	expecteduncertainty	-0.5	-0.530815
1003	expecteduncertainty	-0.5	-0.506267
1003	expecteduncertainty	-0.5	-0.525645
1003	expecteduncertainty	-0.5	-0.518024
1003	expecteduncertainty	-0.5	-0.525721
1003	expecteduncertainty	-0.5	-0.526364
1003	expecteduncertainty	-0.5	-0.519034
1003	expecteduncertainty	-0.5	-0.519034
1003	expecteduncertainty	-0.5	-0.480018
1003	expecteduncertainty	-0.5	-0.520302
1003	expecteduncertainty	-0.5	-0.513141
1003	expecteduncertainty	-0.5	-0.513141
1003	expecteduncertainty	-0.5	-0.511409
1003	expecteduncertainty	-0.5	-0.5109
1003	expecteduncertainty	-0.5	-0.5109
1003	expecteduncertainty	-0.5	-0.522545
1003	expecteduncertainty	-0.5	-0.523335
1003	expecteduncertainty	-0.5	-0.527407
1003	expecteduncertainty	-0.5	-0.506964
1003	expecteduncertainty	-0.5	-0.516086
1003	expecteduncertainty	-0.5	-0.517004
1003	expecteduncertainty	-0.5	-0.532999
1003	expecteduncertainty	-0.5	-0.51222
1003	expecteduncertainty	-0.5	-0.51222
1003	expecteduncertainty	-0.5	-0.51222
1003	expecteduncertainty	-0.5	-0.51171
1003	expecteduncertainty	-0.5	-0.51171
1003	expecteduncertainty	-0.5	-0.516927
1003	expecteduncertainty	-0.5	-0.511744
1003	expecteduncertainty	-0.5	-0.487917
1003	expecteduncertainty	-0.5	-0.485724
1003	expecteduncertainty	-0.5	-0.465028
1003	expecteduncertainty	-0.5	-0.494932
1003	expecteduncertainty	-0.5	-0.484047
1003	expecteduncertainty	-0.5	-0.489735
1003	expecteduncertainty	-0.5	-0.507744
1003	expecteduncertainty	-0.5	-0.503165
1003	expecteduncertainty	-0.5	-0.508536
1003	expecteduncertainty	-0.5	-0.518815
1003	expecteduncertainty	-0.5	-0.504739
1003	expecteduncertainty	-0.5	-0.512996
1003	expecteduncertainty	-0.5	-0.530996
1003	expecteduncertainty	-0.5	-0.504176
1003	expecteduncertainty	-0.5	-0.509637
1003	expecteduncertainty	-0.5	-0.509637
1003	expecteduncertainty	-0.5	-0.526674
1003	expecteduncertainty	-0.5	-0.531677
1003	expecteduncertainty	-0.5	-0.520723
1003	expecteduncertainty	-0.5	-0.482581
1003	expecteduncertainty	-0.5	-0.49309
1003	expecteduncertainty	-0.5	-0.491764
1003	expecteduncertainty	-0.5	-0.508764
1003	expecteduncertainty	-0.5	-0.501904
1003	expecteduncertainty	-0.5	-0.51681
1003	expecteduncertainty	-0.5	-0.514323
1003	expecteduncertainty	-0.5	-0.484159
1003	expecteduncertainty	-0.5	-0.500845
1003	expecteduncertainty	-0.5	-0.511527
1003	expecteduncertainty	-0.5	-0.527724
1003	expecteduncertainty	-0.5	-0.515311
1003	expecteduncertainty	-0.5	-0.481162
1003	expecteduncertainty	-0.5	-0.499912
1003	expecteduncertainty	-0.5	-0.513661
1003	expecteduncertainty	-0.5	-0.537738
1003	expecteduncertainty	-0.5	-0.541018
1003	expecteduncertainty	-0.5	-0.524372
1003	expecteduncertainty	-0.5	-0.520665
1003	expecteduncertainty	-0.5	-0.521556
1003	expecteduncertainty	-0.5	-0.532488
1003	expecteduncertainty	-0.5	-0.500218
1003	expecteduncertainty	-0.5	-0.479004
1003	expecteduncertainty	-0.5	-0.490215
1003	expecteduncertainty	-0.5	-0.48877
1003	expecteduncertainty	-0.5	-0.494576
1003	expecteduncertainty	-0.5	-0.48079
1003	expecteduncertainty	-0.5	-0.489881
1003	expecteduncertainty	-0.5	-0.483452
1003	expecteduncertainty	-0.5	-0.499379
1003	expecteduncertainty	-0.5	-0.499379
1003	expecteduncertainty	-0.5	-0.490469
1003	expecteduncertainty	-0.5	-0.500032
1003	expecteduncertainty	-0.5	-0.48186
1003	expecteduncertainty	-0.5	-0.495679
1003	expecteduncertainty	-0.5	-0.491633
1003	expecteduncertainty	-0.5	-0.483536
1003	expecteduncertainty	-0.5	-0.483836
1003	expecteduncertainty	-0.5	-0.486943
1003	expecteduncertainty	-0.5	-0.486943
1003	expecteduncertainty	-0.5	-0.493368
1003	expecteduncertainty	-0.5	-0.496327
1003	expecteduncertainty	-0.5	-0.498399
1003	expecteduncertainty	-0.5	-0.484513
1003	expecteduncertainty	-0.5	-0.493614
1003	expecteduncertainty	-0.5	-0.493614
1003	expecteduncertainty	-0.5	-0.483734
1003	expecteduncertainty	-0.5	-0.483734
1003	expecteduncertainty	-0.5	-0.494296
1003	expecteduncertainty	-0.5	-0.487859
1003	expecteduncertainty	-0.5	-0.514618
1003	expecteduncertainty	-0.5	-0.510178
1003	expecteduncertainty	-0.5	-0.493648
1003	expecteduncertainty	-0.5	-0.502328
1003	expecteduncertainty	-0.5	-0.510968
1003	expecteduncertainty	-0.5	-0.51625
1003	expecteduncertainty	-0.5	-0.488594
1003	expecteduncertainty	-0.5	-0.513453
1003	expecteduncertainty	-0.5	-0.480926
1003	expecteduncertainty	-0.5	-0.480926
1003	expecteduncertainty	-0.5	-0.50135
1003	expecteduncertainty	-0.5	-0.501
1003	expecteduncertainty	-0.5	-0.503014
1003	expecteduncertainty	-0.5	-0.497909
1003	expecteduncertainty	-0.5	-0.505856
1003	expecteduncertainty	-0.5	-0.505856
1003	expecteduncertainty	-0.5	-0.520789
1003	expecteduncertainty	-0.5	-0.520789
1003	expecteduncertainty	-0.5	-0.479396
1003	expecteduncertainty	-0.5	-0.517554
1003	expecteduncertainty	-0.5	-0.480424
1003	expecteduncertainty	-0.5	-0.490674
1003	expecteduncertainty	-0.5	-0.494744
1003	expecteduncertainty	-0.5	-0.494744
1003	expecteduncertainty	-0.5	-0.492596
1003	expecteduncertainty	-0.5	-0.488563
1003	expecteduncertainty	-0.5	-0.495077
1003	expecteduncertainty	-0.5	-0.494103
1003	expecteduncertainty	-0.5	-0.49815
1003	expecteduncertainty	-0.5	-0.466952
1003	expecteduncertainty	-0.5	-0.493423
1003	expecteduncertainty	-0.5	-0.478075
1003	expecteduncertainty	-0.5	-0.470717
1003	expecteduncertainty	-0.5	-0.484748
1003	expecteduncertainty	-0.5	-0.468888
1003	expecteduncertainty	-0.5	-0.492493
1003	expecteduncertainty	-0.5	-0.510341
1003	expecteduncertainty	-0.5	-0.528633
1003	expecteduncertainty	-0.5	-0.513439
1003	expecteduncertainty	-0.5	-0.510679
1003	expecteduncertainty	-0.5	-0.515384
1003	expecteduncertainty	-0.5	-0.506173
1003	expecteduncertainty	-0.5	-0.524466
1003	expecteduncertainty	-0.5	-0.511003
1003	expecteduncertainty	-0.5	-0.483666
1003	expecteduncertainty	-0.5	-0.483666
1003	expecteduncertainty	-0.5	-0.477664
1003	expecteduncertainty	-0.5	-0.491564
1003	expecteduncertainty	-0.5	-0.500304
1003	expecteduncertainty	-0.5	-0.500596
1003	expecteduncertainty	-0.5	-0.496359
1003	expecteduncertainty	-0.5	-0.476806
1003	expecteduncertainty	-0.5	-0.479786
1003	expecteduncertainty	-0.5	-0.522693
1003	expecteduncertainty	-0.5	-0.478428
1003	expecteduncertainty	-0.5	-0.494646
1003	expecteduncertainty	-0.5	-0.462973
1003	expecteduncertainty	-0.5	-0.498748
1003	expecteduncertainty	-0.5	-0.503205
1003	expecteduncertainty	-0.5	-0.5375
1003	expecteduncertainty	-0.5	-0.53479
1003	expecteduncertainty	-0.5	-0.547319
1003	expecteduncertainty	-0.5	-0.509149
1003	expecteduncertainty	-0.5	-0.508099
1003	expecteduncertainty	-0.5	-0.507409
1003	expecteduncertainty	-0.5	-0.497321
1003	expecteduncertainty	-0.5	-0.490401
1003	expecteduncertainty	-0.5	-0.474148
1003	expecteduncertainty	-0.5	-0.474148
1003	expecteduncertainty	-0.5	-0.527607
1003	expecteduncertainty	-0.5	-0.507023
1003	expecteduncertainty	-0.5	-0.525342
1003	expecteduncertainty	-0.5	-0.525342
1003	expecteduncertainty	-0.5	-0.503596
1003	expecteduncertainty	-0.5	-0.506724
1003	expecteduncertainty	-0.5	-0.526241
1003	expecteduncertainty	-0.5	-0.51019
1003	expecteduncertainty	-0.5	-0.504202
1003	expecteduncertainty	-0.5	-0.507624
1003	expecteduncertainty	-0.5	-0.504811
1003	expecteduncertainty	-0.5	-0.502739
1003	expecteduncertainty	-0.5	-0.502739
1003	expecteduncertainty	-0.5	-0.512476
1003	expecteduncertainty	-0.5	-0.510342
1003	expecteduncertainty	-0.5	-0.493109
1003	expecteduncertainty	-0.5	-0.480963
1003	expecteduncertainty	-0.5	-0.498771
1003	expecteduncertainty	-0.5	-0.485199
1003	expecteduncertainty	-0.5	-0.515125
1003	expecteduncertainty	-0.5	-0.504788
1003	expecteduncertainty	-0.5	-0.500992
1003	expecteduncertainty	-0.5	-0.495141
1003	expecteduncertainty	-0.5	-0.502525
1003	expecteduncertainty	-0.5	-0.505125
1003	expecteduncertainty	-0.5	-0.502543
1003	expecteduncertainty	-0.5	-0.516318
1003	expecteduncertainty	-0.5	-0.506365
1003	expecteduncertainty	-0.5	-0.51045
1003	expecteduncertainty	-0.5	-0.532075
1003	expecteduncertainty	-0.5	-0.502797
1003	expecteduncertainty	-0.5	-0.525046
1003	expecteduncertainty	-0.5	-0.474396
1003	expecteduncertainty	-0.5	-0.467779
1003	expecteduncertainty	-0.5	-0.487141
1003	expecteduncertainty	-0.5	-0.452984
1003	expecteduncertainty	-0.5	-0.46328
1003	expecteduncertainty	-0.5	-0.474424
1003	expecteduncertainty	-0.5	-0.498279
1003	expecteduncertainty	-0.5	-0.49204
1003	expecteduncertainty	-0.5	-0.513857
1003	expecteduncertainty	-0.5	-0.50373
1003	expecteduncertainty	-0.5	-0.494966
1003	expecteduncertainty	-0.5	-0.504856
1003	expecteduncertainty	-0.5	-0.537474
1003	expecteduncertainty	-0.5	-0.510741
1003	expecteduncertainty	-0.5	-0.506716
1003	expecteduncertainty	-0.5	-0.506716
1003	expecteduncertainty	-0.5	-0.507483
1003	expecteduncertainty	-0.5	-0.503601
1003	expecteduncertainty	-0.5	-0.499699
1003	expecteduncertainty	-0.5	-0.499106
1003	expecteduncertainty	-0.5	-0.486607
1003	expecteduncertainty	-0.5	-0.486607
1003	expecteduncertainty	-0.5	-0.496898
1003	expecteduncertainty	-0.5	-0.489486
1003	expecteduncertainty	-0.5	-0.497754
1003	expecteduncertainty	-0.5	-0.476069
1003	expecteduncertainty	-0.5	-0.500223
1003	expecteduncertainty	-0.5	-0.500223
1003	expecteduncertainty	-0.5	-0.497005
1003	expecteduncertainty	-0.5	-0.504061
1003	expecteduncertainty	-0.5	-0.504061
1003	expecteduncertainty	-0.5	-0.498484
1003	expecteduncertainty	-0.5	-0.499747
1003	expecteduncertainty	-0.5	-0.493949
1003	expecteduncertainty	-0.5	-0.499655
1003	expecteduncertainty	-0.5	-0.502028
1003	expecteduncertainty	-0.5	-0.522939
1003	expecteduncertainty	-0.5	-0.53309
1003	expecteduncertainty	-0.5	-0.540367
1003	expecteduncertainty	-0.5	-0.461256
1003	expecteduncertainty	-0.5	-0.499191
1003	expecteduncertainty	-0.5	-0.538885
1003	expecteduncertainty	-0.5	-0.503094
1003	expecteduncertainty	-0.5	-0.514506
1003	expecteduncertainty	-0.5	-0.517324
1003	expecteduncertainty	-0.5	-0.507667
1003	expecteduncertainty	-0.5	-0.510202
1003	expecteduncertainty	-0.5	-0.490277
1003	expecteduncertainty	-0.5	-0.481619
1003	expecteduncertainty	-0.5	-0.49112
1003	expecteduncertainty	-0.5	-0.512089
1003	expecteduncertainty	-0.5	-0.502914
1003	expecteduncertainty	-0.5	-0.505361
1003	expecteduncertainty	-0.5	-0.505361
1003	expecteduncertainty	-0.5	-0.498667
1003	expecteduncertainty	-0.5	-0.495868
1003	expecteduncertainty	-0.5	-0.507263
1003	expecteduncertainty	-0.5	-0.510878
1003	expecteduncertainty	-0.5	-0.489186
1003	expecteduncertainty	-0.5	-0.478432
1003	expecteduncertainty	-0.5	-0.522582
1003	expecteduncertainty	-0.5	-0.485179
1003	expecteduncertainty	-0.5	-0.486799
1003	expecteduncertainty	-0.5	-0.484192
1003	expecteduncertainty	-0.5	-0.516348
1003	expecteduncertainty	-0.5	-0.480258
1003	expecteduncertainty	-0.5	-0.493352
1003	expecteduncertainty	-0.5	-0.489065
1003	expecteduncertainty	-0.5	-0.507153
1003	expecteduncertainty	-0.5	-0.517375
1003	expecteduncertainty	-0.5	-0.479303
1003	expecteduncertainty	-0.5	-0.496445
1003	expecteduncertainty	-0.5	-0.491982
1003	expecteduncertainty	-0.5	-0.50965
1003	expecteduncertainty	-0.5	-0.512349
1003	expecteduncertainty	-0.5	-0.51153
1003	expecteduncertainty	-0.5	-0.489854
1003	expecteduncertainty	-0.5	-0.478891
1003	expecteduncertainty	-0.5	-0.523209
1003	expecteduncertainty	-0.5	-0.476219
1003	expecteduncertainty	-0.5	-0.493025
1003	expecteduncertainty	-0.5	-0.48528
1003	expecteduncertainty	-0.5	-0.491265
1003	expecteduncertainty	-0.5	-0.483281
1003	expecteduncertainty	-0.5	-0.487194
1003	expecteduncertainty	-0.5	-0.485677
1003	expecteduncertainty	-0.5	-0.501158
1003	expecteduncertainty	-0.5	-0.5096
1003	expecteduncertainty	-0.5	-0.527372
1003	expecteduncertainty	-0.5	-0.536903
1003	expecteduncertainty	-0.5	-0.513194
1003	expecteduncertainty	-0.5	-0.487497
1003	expecteduncertainty	-0.5	-0.497036
1003	expecteduncertainty	-0.5	-0.484653
1003	expecteduncertainty	-0.5	-0.493376
1003	expecteduncertainty	-0.5	-0.477141
1003	expecteduncertainty	-0.5	-0.493153
1003	expecteduncertainty	-0.5	-0.493153
1003	expecteduncertainty	-0.5	-0.505423
1003	expecteduncertainty	-0.5	-0.528137
1003	expecteduncertainty	-0.5	-0.506248
1003	expecteduncertainty	-0.5	-0.505986
1003	expecteduncertainty	-0.5	-0.524481
1003	expecteduncertainty	-0.5	-0.476975
1003	expecteduncertainty	-0.5	-0.495317
1003	expecteduncertainty	-0.5	-0.494348
1003	expecteduncertainty	-0.5	-0.504043
1003	expecteduncertainty	-0.5	-0.512854
1003	expecteduncertainty	-0.5	-0.512854
1003	expecteduncertainty	-0.5	-0.512854
1003	expecteduncertainty	-0.5	-0.489305
1003	expecteduncertainty	-0.5	-0.458783
1003	expecteduncertainty	-0.5	-0.544707
1003	expecteduncertainty	-0.5	-0.498256
1003	expecteduncertainty	-0.5	-0.494177
1003	expecteduncertainty	-0.5	-0.487723
1003	expecteduncertainty	-0.5	-0.517993
1003	expecteduncertainty	-0.5	-0.517993
1003	expecteduncertainty	-0.5	-0.488239
1003	expecteduncertainty	-0.5	-0.471959
1003	expecteduncertainty	-0.5	-0.482665
1003	expecteduncertainty	-0.5	-0.518393
1003	expecteduncertainty	-0.5	-0.50971
1003	expecteduncertainty	-0.5	-0.519821
1003	expecteduncertainty	-0.5	-0.52559
1003	expecteduncertainty	-0.5	-0.528365
1003	expecteduncertainty	-0.5	-0.467809
1003	expecteduncertainty	-0.5	-0.49316
1003	expecteduncertainty	-0.5	-0.497452
1003	expecteduncertainty	-0.5	-0.484831
1003	expecteduncertainty	-0.5	-0.498093
1003	expecteduncertainty	-0.5	-0.498093
1003	expecteduncertainty	-0.5	-0.480494
1003	expecteduncertainty	-0.5	-0.494504
1003	expecteduncertainty	-0.5	-0.4814
1003	expecteduncertainty	-0.5	-0.48619
1003	expecteduncertainty	-0.5	-0.470498
1003	expecteduncertainty	-0.5	-0.532129
1003	expecteduncertainty	-0.5	-0.512564
1003	expecteduncertainty	-0.5	-0.521992
1003	expecteduncertainty	-0.5	-0.482971
1003	expecteduncertainty	-0.5	-0.487603
1003	expecteduncertainty	-0.5	-0.487603
1003	expecteduncertainty	-0.5	-0.487603
1003	expecteduncertainty	-0.5	-0.493539
1003	expecteduncertainty	-0.5	-0.493539
1003	expecteduncertainty	-0.5	-0.495383
1003	expecteduncertainty	-0.5	-0.495383
1003	expecteduncertainty	-0.5	-0.495383
1003	expecteduncertainty	-0.5	-0.510224
1003	expecteduncertainty	-0.5	-0.526423
1003	expecteduncertainty	-0.5	-0.503539
1003	expecteduncertainty	-0.5	-0.503539
1003	expecteduncertainty	-0.5	-0.51154
1003	expecteduncertainty	-0.5	-0.500958
1003	expecteduncertainty	-0.5	-0.504581
1003	expecteduncertainty	-0.5	-0.500806
1003	expecteduncertainty	-0.5	-0.500806
1003	expecteduncertainty	-0.5	-0.501973
1003	expecteduncertainty	-0.5	-0.501973
1003	expecteduncertainty	-0.5	-0.499683
1003	expecteduncertainty	-0.5	-0.485793
1003	expecteduncertainty	-0.5	-0.485793
1003	expecteduncertainty	-0.5	-0.471405
1003	expecteduncertainty	-0.5	-0.475186
1003	expecteduncertainty	-0.5	-0.489897
1003	expecteduncertainty	-0.5	-0.471529
1003	expecteduncertainty	-0.5	-0.528806
1003	expecteduncertainty	-0.5	-0.474427
1003	expecteduncertainty	-0.5	-0.489306
1003	expecteduncertainty	-0.5	-0.489306
1003	expecteduncertainty	-0.5	-0.489306
1003	expecteduncertainty	-0.5	-0.511812
1003	expecteduncertainty	-0.5	-0.508869
1003	expecteduncertainty	-0.5	-0.513922
1003	expecteduncertainty	-0.5	-0.513922
1003	expecteduncertainty	-0.5	-0.513922
1003	expecteduncertainty	-0.5	-0.523871
1003	expecteduncertainty	-0.5	-0.522808
1003	expecteduncertainty	-0.5	-0.504998
1003	expecteduncertainty	-0.5	-0.491276
1003	expecteduncertainty	-0.5	-0.486637
1003	expecteduncertainty	-0.5	-0.511572
1003	expecteduncertainty	-0.5	-0.500852
1003	expecteduncertainty	-0.5	-0.500998
1003	expecteduncertainty	-0.5	-0.488662
1003	expecteduncertainty	-0.5	-0.475345
1003	expecteduncertainty	-0.5	-0.530003
1003	expecteduncertainty	-0.5	-0.469223
1003	expecteduncertainty	-0.5	-0.526236
1003	expecteduncertainty	-0.5	-0.533516
1003	expecteduncertainty	-0.5	-0.472656
1003	expecteduncertainty	-0.5	-0.525383
1003	expecteduncertainty	-0.5	-0.513995
1003	expecteduncertainty	-0.5	-0.48648
1003	expecteduncertainty	-0.5	-0.512045
1003	expecteduncertainty	-0.5	-0.512045
1003	expecteduncertainty	-0.5	-0.517196
1003	expecteduncertainty	-0.5	-0.501481
1003	expecteduncertainty	-0.5	-0.501114
1003	expecteduncertainty	-0.5	-0.506113
1003	expecteduncertainty	-0.5	-0.520487
1003	expecteduncertainty	-0.5	-0.525202
1003	expecteduncertainty	-0.5	-0.522145
1003	expecteduncertainty	-0.5	-0.512815
1003	expecteduncertainty	-0.5	-0.519895
1003	expecteduncertainty	-0.5	-0.519895
1003	expecteduncertainty	-0.5	-0.502105
1003	expecteduncertainty	-0.5	-0.501384
1003	expecteduncertainty	-0.5	-0.501384
1003	expecteduncertainty	-0.5	-0.509829
1003	expecteduncertainty	-0.5	-0.508009
1003	expecteduncertainty	-0.5	-0.519049
1003	expecteduncertainty	-0.5	-0.505035
1003	expecteduncertainty	-0.5	-0.505035
1003	expecteduncertainty	-0.5	-0.517184
1003	expecteduncertainty	-0.5	-0.519004
1003	expecteduncertainty	-0.5	-0.510773
1003	expecteduncertainty	-0.5	-0.490424
1003	expecteduncertainty	-0.5	-0.490424
1003	expecteduncertainty	-0.5	-0.494085
1003	expecteduncertainty	-0.5	-0.484752
1003	expecteduncertainty	-0.5	-0.498598
1003	expecteduncertainty	-0.5	-0.477974
1003	expecteduncertainty	-0.5	-0.488857
1003	expecteduncertainty	-0.5	-0.49243
1003	expecteduncertainty	-0.5	-0.483481
1003	expecteduncertainty	-0.5	-0.48726
1003	expecteduncertainty	-0.5	-0.498423
1003	expecteduncertainty	-0.5	-0.494138
1003	expecteduncertainty	-0.5	-0.494138
1003	expecteduncertainty	-0.5	-0.507116
1003	expecteduncertainty	-0.5	-0.51011
1003	expecteduncertainty	-0.5	-0.515138
1003	expecteduncertainty	-0.5	-0.501661
1003	expecteduncertainty	-0.5	-0.507717
1003	expecteduncertainty	-0.5	-0.499106
1003	expecteduncertainty	-0.5	-0.499106
1003	expecteduncertainty	-0.5	-0.540878
1003	expecteduncertainty	-0.5	-0.459529
1003	expecteduncertainty	-0.5	-0.496555
1003	expecteduncertainty	-0.5	-0.506504
1003	expecteduncertainty	-0.5	-0.487655
1003	expecteduncertainty	-0.5	-0.514724
1003	expecteduncertainty	-0.5	-0.523004
1003	expecteduncertainty	-0.5	-0.523004
1003	expecteduncertainty	-0.5	-0.525415
1003	expecteduncertainty	-0.5	-0.524165
1003	expecteduncertainty	-0.5	-0.528359
1003	expecteduncertainty	-0.5	-0.504051
1003	expecteduncertainty	-0.5	-0.501427
1003	expecteduncertainty	-0.5	-0.511615
1003	expecteduncertainty	-0.5	-0.503918
1003	expecteduncertainty	-0.5	-0.514352
1003	expecteduncertainty	-0.5	-0.482783
1003	expecteduncertainty	-0.5	-0.491609
1003	expecteduncertainty	-0.5	-0.49509
1003	expecteduncertainty	-0.5	-0.497883
1003	expecteduncertainty	-0.5	-0.504567
1003	expecteduncertainty	-0.5	-0.500763
1003	expecteduncertainty	-0.5	-0.504163
1003	expecteduncertainty	-0.5	-0.513706
1003	expecteduncertainty	-0.5	-0.502371
1003	expecteduncertainty	-0.5	-0.495639
1003	expecteduncertainty	-0.5	-0.50271
1003	expecteduncertainty	-0.5	-0.508929
1003	expecteduncertainty	-0.5	-0.487439
1003	expecteduncertainty	-0.5	-0.512185
1003	expecteduncertainty	-0.5	-0.502123
1003	expecteduncertainty	-0.5	-0.499341
1003	expecteduncertainty	-0.5	-0.496107
1003	expecteduncertainty	-0.5	-0.494459
1003	expecteduncertainty	-0.5	-0.499357
1003	expecteduncertainty	-0.5	-0.526788
1003	expecteduncertainty	-0.5	-0.514499
1003	expecteduncertainty	-0.5	-0.514499
1003	expecteduncertainty	-0.5	-0.490842
1003	expecteduncertainty	-0.5	-0.495201
1003	expecteduncertainty	-0.5	-0.495201
1003	expecteduncertainty	-0.5	-0.504514
1003	expecteduncertainty	-0.5	-0.492144
1003	expecteduncertainty	-0.5	-0.46438
1003	expecteduncertainty	-0.5	-0.487499
1003	expecteduncertainty	-0.5	-0.494745
1003	expecteduncertainty	-0.5	-0.509904
1003	expecteduncertainty	-0.5	-0.491026
1003	expecteduncertainty	-0.5	-0.513208
1003	expecteduncertainty	-0.5	-0.515057
1003	expecteduncertainty	-0.5	-0.523131
1003	expecteduncertainty	-0.5	-0.521334
1003	expecteduncertainty	-0.5	-0.480789
1003	expecteduncertainty	-0.5	-0.493851
1003	expecteduncertainty	-0.5	-0.499167
1003	expecteduncertainty	-0.5	-0.499167
1003	expecteduncertainty	-0.5	-0.500335
1003	expecteduncertainty	-0.5	-0.496351
1003	expecteduncertainty	-0.5	-0.497303
1003	expecteduncertainty	-0.5	-0.497303
1003	expecteduncertainty	-0.5	-0.490227
1003	expecteduncertainty	-0.5	-0.508982
1003	expecteduncertainty	-0.5	-0.512475
1003	expecteduncertainty	-0.5	-0.516639
1003	expecteduncertainty	-0.5	-0.502718
1003	expecteduncertainty	-0.5	-0.528282
1003	expecteduncertainty	-0.5	-0.521505
1003	expecteduncertainty	-0.5	-0.521505
1003	expecteduncertainty	-0.5	-0.515284
1003	expecteduncertainty	-0.5	-0.523872
1003	expecteduncertainty	-0.5	-0.478528
1003	expecteduncertainty	-0.5	-0.495445
1003	expecteduncertainty	-0.5	-0.481282
1003	expecteduncertainty	-0.5	-0.49386
1003	expecteduncertainty	-0.5	-0.510586
1003	expecteduncertainty	-0.5	-0.507668
1003	expecteduncertainty	-0.5	-0.492804
1003	expecteduncertainty	-0.5	-0.486096
1003	expecteduncertainty	-0.5	-0.486096
1003	expecteduncertainty	-0.5	-0.494872
1003	expecteduncertainty	-0.5	-0.498824
1003	expecteduncertainty	-0.5	-0.47589
1003	expecteduncertainty	-0.5	-0.497688
1003	expecteduncertainty	-0.5	-0.49513
1003	expecteduncertainty	-0.5	-0.503054
1003	expecteduncertainty	-0.5	-0.541139
1003	expecteduncertainty	-0.5	-0.507347
1003	expecteduncertainty	-0.5	-0.527386
1003	expecteduncertainty	-0.5	-0.524787
1003	expecteduncertainty	-0.5	-0.515943
1003	expecteduncertainty	-0.5	-0.515772
1003	expecteduncertainty	-0.5	-0.51335
1003	expecteduncertainty	-0.5	-0.499735
1003	expecteduncertainty	-0.5	-0.494718
1003	expecteduncertainty	-0.5	-0.484646
1003	expecteduncertainty	-0.5	-0.498953
1003	expecteduncertainty	-0.5	-0.499007
1003	expecteduncertainty	-0.5	-0.488652
1003	expecteduncertainty	-0.5	-0.485379
1003	expecteduncertainty	-0.5	-0.490376
1003	expecteduncertainty	-0.5	-0.477356
1003	expecteduncertainty	-0.5	-0.477123
1003	expecteduncertainty	-0.5	-0.490072
1003	expecteduncertainty	-0.5	-0.51488
1003	expecteduncertainty	-0.5	-0.51488
1003	expecteduncertainty	-0.5	-0.503219
1003	expecteduncertainty	-0.5	-0.518174
1003	expecteduncertainty	-0.5	-0.518174
1003	expecteduncertainty	-0.5	-0.510056
1003	expecteduncertainty	-0.5	-0.491334
1003	expecteduncertainty	-0.5	-0.50675
1003	expecteduncertainty	-0.5	-0.508417
1003	expecteduncertainty	-0.5	-0.508417
1003	expecteduncertainty	-0.5	-0.524072
1003	expecteduncertainty	-0.5	-0.51539
1003	expecteduncertainty	-0.5	-0.486495
1003	expecteduncertainty	-0.5	-0.493694
1003	expecteduncertainty	-0.5	-0.508005
1003	expecteduncertainty	-0.5	-0.497245
1003	expecteduncertainty	-0.5	-0.486884
1003	expecteduncertainty	-0.5	-0.481977
1003	expecteduncertainty	-0.5	-0.471363
1003	expecteduncertainty	-0.5	-0.493548
1003	expecteduncertainty	-0.5	-0.47085
1003	expecteduncertainty	-0.5	-0.473359
1003	expecteduncertainty	-0.5	-0.481133
1003	expecteduncertainty	-0.5	-0.521907
1003	expecteduncertainty	-0.5	-0.476091
1003	expecteduncertainty	-0.5	-0.466665
1003	expecteduncertainty	-0.5	-0.477608
1003	expecteduncertainty	-0.5	-0.486123
1003	expecteduncertainty	-0.5	-0.486123
1003	expecteduncertainty	-0.5	-0.49355
1003	expecteduncertainty	-0.5	-0.506412
1003	expecteduncertainty	-0.5	-0.506412
1003	expecteduncertainty	-0.5	-0.514468
1003	expecteduncertainty	-0.5	-0.515421
1003	expecteduncertainty	-0.5	-0.54778
1003	expecteduncertainty	-0.5	-0.537964
1003	expecteduncertainty	-0.5	-0.518798
1003	expecteduncertainty	-0.5	-0.473437
1003	expecteduncertainty	-0.5	-0.497641
1003	expecteduncertainty	-0.5	-0.476852
1003	expecteduncertainty	-0.5	-0.466403
1003	expecteduncertainty	-0.5	-0.494871
1003	expecteduncertainty	-0.5	-0.496644
1003	expecteduncertainty	-0.5	-0.502303
1003	expecteduncertainty	-0.5	-0.502303
1003	expecteduncertainty	-0.5	-0.508765
1003	expecteduncertainty	-0.5	-0.513089
1003	expecteduncertainty	-0.5	-0.514793
1003	expecteduncertainty	-0.5	-0.490859
1003	expecteduncertainty	-0.5	-0.507546
1003	expecteduncertainty	-0.5	-0.509414
1003	expecteduncertainty	-0.5	-0.52625
1003	expecteduncertainty	-0.5	-0.523685
1003	expecteduncertainty	-0.5	-0.507467
1003	expecteduncertainty	-0.5	-0.495692
1003	expecteduncertainty	-0.5	-0.49855
1003	expecteduncertainty	-0.5	-0.49855
1003	expecteduncertainty	-0.5	-0.502908
1003	expecteduncertainty	-0.5	-0.501205
1003	expecteduncertainty	-0.5	-0.51138
1003	expecteduncertainty	-0.5	-0.509072
1003	expecteduncertainty	-0.5	-0.50103
1003	expecteduncertainty	-0.5	-0.50103
1003	expecteduncertainty	-0.5	-0.50103
1003	expecteduncertainty	-0.5	-0.502679
1003	expecteduncertainty	-0.5	-0.493259
1003	expecteduncertainty	-0.5	-0.490936
1003	expecteduncertainty	-0.5	-0.469945
1003	expecteduncertainty	-0.5	-0.527727
1003	expecteduncertainty	-0.5	-0.502343
1003	expecteduncertainty	-0.5	-0.512516
1003	expecteduncertainty	-0.5	-0.517728
1003	expecteduncertainty	-0.5	-0.519688
1003	expecteduncertainty	-0.5	-0.479104
1003	expecteduncertainty	-0.5	-0.528654
1003	expecteduncertainty	-0.5	-0.472446
1003	expecteduncertainty	-0.5	-0.473006
1003	expecteduncertainty	-0.5	-0.530394
1003	expecteduncertainty	-0.5	-0.471842
1003	expecteduncertainty	-0.5	-0.47398
1003	expecteduncertainty	-0.5	-0.491057
1003	expecteduncertainty	-0.5	-0.491057
1003	expecteduncertainty	-0.5	-0.507547
1003	expecteduncertainty	-0.5	-0.519486
1003	expecteduncertainty	-0.5	-0.484403
1003	expecteduncertainty	-0.5	-0.49077
1003	expecteduncertainty	-0.5	-0.498298
1003	expecteduncertainty	-0.5	-0.497167
1003	expecteduncertainty	-0.5	-0.476349
1003	expecteduncertainty	-0.5	-0.476349
1003	expecteduncertainty	-0.5	-0.482726
1003	expecteduncertainty	-0.5	-0.484867
1003	expecteduncertainty	-0.5	-0.492255
1003	expecteduncertainty	-0.5	-0.492255
1003	expecteduncertainty	-0.5	-0.488948
1003	expecteduncertainty	-0.5	-0.512614
1003	expecteduncertainty	-0.5	-0.524909
1003	expecteduncertainty	-0.5	-0.514552
1003	expecteduncertainty	-0.5	-0.510553
1003	expecteduncertainty	-0.5	-0.508999
1003	expecteduncertainty	-0.5	-0.508999
1003	expecteduncertainty	-0.5	-0.508625
1003	expecteduncertainty	-0.5	-0.493917
1003	expecteduncertainty	-0.5	-0.468475
1003	expecteduncertainty	-0.5	-0.529587
1003	expecteduncertainty	-0.5	-0.503886
1003	expecteduncertainty	-0.5	-0.503886
1003	expecteduncertainty	-0.5	-0.496036
1003	expecteduncertainty	-0.5	-0.498611
1003	expecteduncertainty	-0.5	-0.507141
1003	expecteduncertainty	-0.5	-0.509822
1003	expecteduncertainty	-0.5	-0.535798
1003	expecteduncertainty	-0.5	-0.524854
1003	expecteduncertainty	-0.5	-0.508848
1003	expecteduncertainty	-0.5	-0.507672
1003	expecteduncertainty	-0.5	-0.493717
1003	expecteduncertainty	-0.5	-0.475664
1003	expecteduncertainty	-0.5	-0.525892
1003	expecteduncertainty	-0.5	-0.477237
1003	expecteduncertainty	-0.5	-0.524782
1003	expecteduncertainty	-0.5	-0.475025
1003	expecteduncertainty	-0.5	-0.479078
1003	expecteduncertainty	-0.5	-0.518648
1003	expecteduncertainty	-0.5	-0.514608
1003	expecteduncertainty	-0.5	-0.481407
1003	expecteduncertainty	-0.5	-0.488255
1003	expecteduncertainty	-0.5	-0.488255
1003	expecteduncertainty	-0.5	-0.516709
1003	expecteduncertainty	-0.5	-0.484979
1003	expecteduncertainty	-0.5	-0.48385
1003	expecteduncertainty	-0.5	-0.515899
1003	expecteduncertainty	-0.5	-0.486674
1003	expecteduncertainty	-0.5	-0.516514
1003	expecteduncertainty	-0.5	-0.516514
1003	expecteduncertainty	-0.5	-0.485724
1003	expecteduncertainty	-0.5	-0.518501
1003	expecteduncertainty	-0.5	-0.50312
1003	expecteduncertainty	-0.5	-0.50312
1003	expecteduncertainty	-0.5	-0.498252
1003	expecteduncertainty	-0.5	-0.500208
1003	expecteduncertainty	-0.5	-0.511019
1003	expecteduncertainty	-0.5	-0.50196
1003	expecteduncertainty	-0.5	-0.519353
1003	expecteduncertainty	-0.5	-0.515414
1003	expecteduncertainty	-0.5	-0.532372
1003	expecteduncertainty	-0.5	-0.473942
1003	expecteduncertainty	-0.5	-0.481044
1003	expecteduncertainty	-0.5	-0.481044
1003	expecteduncertainty	-0.5	-0.498602
1003	expecteduncertainty	-0.5	-0.491152
1003	expecteduncertainty	-0.5	-0.475631
1003	expecteduncertainty	-0.5	-0.468732
1003	expecteduncertainty	-0.5	-0.490304
1003	expecteduncertainty	-0.5	-0.512762
1003	expecteduncertainty	-0.5	-0.523228
1003	expecteduncertainty	-0.5	-0.515688
1003	expecteduncertainty	-0.5	-0.535995
1003	expecteduncertainty	-0.5	-0.540939
1003	expecteduncertainty	-0.5	-0.461039
1003	expecteduncertainty	-0.5	-0.493543
1003	expecteduncertainty	-0.5	-0.493329
1003	expecteduncertainty	-0.5	-0.493145
1003	expecteduncertainty	-0.5	-0.47629
1003	expecteduncertainty	-0.5	-0.496307
1003	expecteduncertainty	-0.5	-0.462751
1003	expecteduncertainty	-0.5	-0.492094
1003	expecteduncertainty	-0.5	-0.49705
1003	expecteduncertainty	-0.5	-0.507088
1003	expecteduncertainty	-0.5	-0.497752
1003	expecteduncertainty	-0.5	-0.468636
1003	expecteduncertainty	-0.5	-0.49372
1003	expecteduncertainty	-0.5	-0.506184
1003	expecteduncertainty	-0.5	-0.499827
1003	expecteduncertainty	-0.5	-0.496004
1003	expecteduncertainty	-0.5	-0.498091
1003	expecteduncertainty	-0.5	-0.504212
1003	expecteduncertainty	-0.5	-0.501112
1003	expecteduncertainty	-0.5	-0.506244
1003	expecteduncertainty	-0.5	-0.510191
1003	expecteduncertainty	-0.5	-0.518096
1003	expecteduncertainty	-0.5	-0.484831
1003	expecteduncertainty	-0.5	-0.505192
1003	expecteduncertainty	-0.5	-0.514494
1003	expecteduncertainty	-0.5	-0.509984
1003	expecteduncertainty	-0.5	-0.509984
1003	expecteduncertainty	-0.5	-0.502637
1003	expecteduncertainty	-0.5	-0.50267
1003	expecteduncertainty	-0.5	-0.517037
1003	expecteduncertainty	-0.5	-0.5076
1003	expecteduncertainty	-0.5	-0.509135
1003	expecteduncertainty	-0.5	-0.527402
1003	expecteduncertainty	-0.5	-0.519052
1003	expecteduncertainty	-0.5	-0.504215
1003	expecteduncertainty	-0.5	-0.509753
1003	expecteduncertainty	-0.5	-0.510354
1003	expecteduncertainty	-0.5	-0.489574
1003	expecteduncertainty	-0.5	-0.512715
1003	expecteduncertainty	-0.5	-0.489721
1003	expecteduncertainty	-0.5	-0.511995
1003	expecteduncertainty	-0.5	-0.507404
1003	expecteduncertainty	-0.5	-0.502323
1003	expecteduncertainty	-0.5	-0.514825
1003	expecteduncertainty	-0.5	-0.532384
1003	expecteduncertainty	-0.5	-0.508813
1003	expecteduncertainty	-0.5	-0.520445
1003	expecteduncertainty	-0.5	-0.517912
1003	expecteduncertainty	-0.5	-0.505694
1003	expecteduncertainty	-0.5	-0.52037
1003	expecteduncertainty	-0.5	-0.486454
1003	expecteduncertainty	-0.5	-0.478755
1003	expecteduncertainty	-0.5	-0.478755
1003	expecteduncertainty	-0.5	-0.471673
1003	expecteduncertainty	-0.5	-0.530321
1003	expecteduncertainty	-0.5	-0.522546
1003	expecteduncertainty	-0.5	-0.50593
1003	expecteduncertainty	-0.5	-0.499225
1003	expecteduncertainty	-0.5	-0.498858
1003	expecteduncertainty	-0.5	-0.503494
1003	expecteduncertainty	-0.5	-0.503494
1003	expecteduncertainty	-0.5	-0.503494
1003	expecteduncertainty	-0.5	-0.517529
1003	expecteduncertainty	-0.5	-0.476879
1003	expecteduncertainty	-0.5	-0.493735
1003	expecteduncertainty	-0.5	-0.507675
1003	expecteduncertainty	-0.5	-0.506684
1003	expecteduncertainty	-0.5	-0.501856
1003	expecteduncertainty	-0.5	-0.505716
1003	expecteduncertainty	-0.5	-0.497615
1003	expecteduncertainty	-0.5	-0.497615
1003	expecteduncertainty	-0.5	-0.501397
1003	expecteduncertainty	-0.5	-0.500915
1003	expecteduncertainty	-0.5	-0.512354
1003	expecteduncertainty	-0.5	-0.517907
1003	expecteduncertainty	-0.5	-0.517907
1003	expecteduncertainty	-0.5	-0.479473
1003	expecteduncertainty	-0.5	-0.479473
1003	expecteduncertainty	-0.5	-0.524278
1003	expecteduncertainty	-0.5	-0.471418
1003	expecteduncertainty	-0.5	-0.467202
1003	expecteduncertainty	-0.5	-0.467202
1003	expecteduncertainty	-0.5	-0.495132
1003	expecteduncertainty	-0.5	-0.500955
1003	expecteduncertainty	-0.5	-0.52409
1003	expecteduncertainty	-0.5	-0.52409
1003	expecteduncertainty	-0.5	-0.505808
1003	expecteduncertainty	-0.5	-0.505808
1003	expecteduncertainty	-0.5	-0.497865
1003	expecteduncertainty	-0.5	-0.50036
1003	expecteduncertainty	-0.5	-0.48026
1003	expecteduncertainty	-0.5	-0.487972
1003	expecteduncertainty	-0.5	-0.493294
1003	expecteduncertainty	-0.5	-0.493294
1003	expecteduncertainty	-0.5	-0.474625
1003	expecteduncertainty	-0.5	-0.474625
1003	expecteduncertainty	-0.5	-0.480716
1003	expecteduncertainty	-0.5	-0.518993
1003	expecteduncertainty	-0.5	-0.485313
1003	expecteduncertainty	-0.5	-0.485313
1003	expecteduncertainty	-1	-1.05291
1003	expecteduncertainty	-1	-1.00949
1003	expecteduncertainty	-1	-1.01537
1003	expecteduncertainty	-1	-1.06026
1003	expecteduncertainty	-1	-1.05211
1003	expecteduncertainty	-1	-1.05211
1003	expecteduncertainty	-1	-1.0362
1003	expecteduncertainty	-1	-1.03499
1003	expecteduncertainty	-1	-1.03201
1003	expecteduncertainty	-1	-1.0278
1003	expecteduncertainty	-1	-1.02555
1003	expecteduncertainty	-1	-1.02787
1003	expecteduncertainty	-1	-1.02249
1003	expecteduncertainty	-1	-1.00694
1003	expecteduncertainty	-1	-1.03408
1003	expecteduncertainty	-1	-1.03408
1003	expecteduncertainty	-1	-1.03408
1003	expecteduncertainty	-1	-1.04162
1003	expecteduncertainty	-1	-1.0027
1003	expecteduncertainty	-1	-1.04261
1003	expecteduncertainty	-1	-1.04151
1003	expecteduncertainty	-1	-1.02066
1003	expecteduncertainty	-1	-1.00993
1003	expecteduncertainty	-1	-1.01571
1003	expecteduncertainty	-1	-1.00102
1003	expecteduncertainty	-1	-1.04862
1003	expecteduncertainty	-1	-1.05404
1003	expecteduncertainty	-1	-1.01754
1003	expecteduncertainty	-1	-1.02693
1003	expecteduncertainty	-1	-1.03594
1003	expecteduncertainty	-1	-1.05251
1003	expecteduncertainty	-1	-1.05441
1003	expecteduncertainty	-1	-1.05914
1003	expecteduncertainty	-1	-1.0164
1003	expecteduncertainty	-1	-1.03859
1003	expecteduncertainty	-1	-1.04243
1003	expecteduncertainty	-1	-1.04316
1003	expecteduncertainty	-1	-1.03976
1003	expecteduncertainty	-1	-1.07463
1003	expecteduncertainty	-1	-1.06649
1003	expecteduncertainty	-1	-1.06649
1003	expecteduncertainty	-1	-1.00896
1003	expecteduncertainty	-1	-1.00896
1003	expecteduncertainty	-1	-0.999517
1003	expecteduncertainty	-1	-1.01626
1003	expecteduncertainty	-1	-1.02692
1003	expecteduncertainty	-1	-1.06202
1003	expecteduncertainty	-1	-1.04864
1003	expecteduncertainty	-1	-1.05006
1003	expecteduncertainty	-1	-0.989511
1003	expecteduncertainty	-1	-1.01447
1003	expecteduncertainty	-1	-1.02504
1003	expecteduncertainty	-1	-1.02934
1003	expecteduncertainty	-1	-1.04483
1003	expecteduncertainty	-1	-1.02687
1003	expecteduncertainty	-1	-1.02687
1003	expecteduncertainty	-1	-0.99757
1003	expecteduncertainty	-1	-1.02917
1003	expecteduncertainty	-1	-0.969527
1003	expecteduncertainty	-1	-1.05602
1003	expecteduncertainty	-1	-1.05015
1003	expecteduncertainty	-1	-1.05414
1003	expecteduncertainty	-1	-1.02032
1003	expecteduncertainty	-1	-1.02032
1003	expecteduncertainty	-1	-1.03809
1003	expecteduncertainty	-1	-1.03444
1003	expecteduncertainty	-1	-1.02052
1003	expecteduncertainty	-1	-1.05984
1003	expecteduncertainty	-1	-1.03365
1003	expecteduncertainty	-1	-1.02589
1003	expecteduncertainty	-1	-1.03178
1003	expecteduncertainty	-1	-1.04784
1003	expecteduncertainty	-1	-1.01354
1003	expecteduncertainty	-1	-1.00335
1003	expecteduncertainty	-1	-1.04438
1003	expecteduncertainty	-1	-1.04438
1003	expecteduncertainty	-1	-1.03862
1003	expecteduncertainty	-1	-1.03802
1003	expecteduncertainty	-1	-1.03677
1003	expecteduncertainty	-1	-0.997829
1003	expecteduncertainty	-1	-1.03618
1003	expecteduncertainty	-1	-1.04071
1003	expecteduncertainty	-1	-1.0322
1003	expecteduncertainty	-1	-1.0322
1003	expecteduncertainty	-1	-1.0322
1003	expecteduncertainty	-1	-0.998641
1003	expecteduncertainty	-1	-1.03976
1003	expecteduncertainty	-1	-1.03821
1003	expecteduncertainty	-1	-1.03821
1003	expecteduncertainty	-1	-1.03601
1003	expecteduncertainty	-1	-1.03501
1003	expecteduncertainty	-1	-1.03978
1003	expecteduncertainty	-1	-1.03461
1003	expecteduncertainty	-1	-1.03681
1003	expecteduncertainty	-1	-1.05606
1003	expecteduncertainty	-1	-0.998661
1003	expecteduncertainty	-1	-0.992867
1003	expecteduncertainty	-1	-1.03128
1003	expecteduncertainty	-1	-1.04304
1003	expecteduncertainty	-1	-1.04304
1003	expecteduncertainty	-1	-1.01995
1003	expecteduncertainty	-1	-1.01603
1003	expecteduncertainty	-1	-1.02982
1003	expecteduncertainty	-1	-1.05229
1003	expecteduncertainty	-1	-1.01458
1003	expecteduncertainty	-1	-1.04501
1003	expecteduncertainty	-1	-1.0206
1003	expecteduncertainty	-1	-1.03591
1003	expecteduncertainty	-1	-1.05108
1003	expecteduncertainty	-1	-1.03423
1003	expecteduncertainty	-1	-1.0326
1003	expecteduncertainty	-1	-1.0326
1003	expecteduncertainty	-1	-1.06201
1003	expecteduncertainty	-1	-1.06201
1003	expecteduncertainty	-1	-1.01553
1003	expecteduncertainty	-1	-1.02544
1003	expecteduncertainty	-1	-1.02544
1003	expecteduncertainty	-1	-1.03734
1003	expecteduncertainty	-1	-1.03734
1003	expecteduncertainty	-1	-1.03734
1003	expecteduncertainty	-1	-1.04204
1003	expecteduncertainty	-1	-1.02566
1003	expecteduncertainty	-1	-1.02216
1003	expecteduncertainty	-1	-1.02561
1003	expecteduncertainty	-1	-1.02561
1003	expecteduncertainty	-1	-1.02561
1003	expecteduncertainty	-1	-1.02561
1003	expecteduncertainty	-1	-1.02348
1003	expecteduncertainty	-1	-1.03771
1003	expecteduncertainty	-1	-1.04488
1003	expecteduncertainty	-1	-1.03963
1003	expecteduncertainty	-1	-1.0732
1003	expecteduncertainty	-1	-1.05063
1003	expecteduncertainty	-1	-1.02093
1003	expecteduncertainty	-1	-1.04084
1003	expecteduncertainty	-1	-1.04594
1003	expecteduncertainty	-1	-1.04696
1003	expecteduncertainty	-1	-1.04696
1003	expecteduncertainty	-1	-1.02622
1003	expecteduncertainty	-1	-1.02622
1003	expecteduncertainty	-1	-1.02805
1003	expecteduncertainty	-1	-1.02676
1003	expecteduncertainty	-1	-1.04292
1003	expecteduncertainty	-1	-1.03292
1003	expecteduncertainty	-1	-1.02154
1003	expecteduncertainty	-1	-1.02154
1003	expecteduncertainty	-1	-1.03971
1003	expecteduncertainty	-1	-1.05447
1003	expecteduncertainty	-1	-0.999743
1003	expecteduncertainty	-1	-0.999743
1003	expecteduncertainty	-1	-1.00439
1003	expecteduncertainty	-1	-1.04082
1003	expecteduncertainty	-1	-1.01575
1003	expecteduncertainty	-1	-1.03098
1003	expecteduncertainty	-1	-1.01988
1003	expecteduncertainty	-1	-1.05172
1003	expecteduncertainty	-1	-1.05433
1003	expecteduncertainty	-1	-1.02656
1003	expecteduncertainty	-1	-1.02656
1003	expecteduncertainty	-1	-1.04875
1003	expecteduncertainty	-1	-1.04762
1003	expecteduncertainty	-1	-1.05593
1003	expecteduncertainty	-1	-1.00317
1003	expecteduncertainty	-1	-1.01659
1003	expecteduncertainty	-1	-1.04433
1003	expecteduncertainty	-1	-1.04433
1003	expecteduncertainty	-1	-1.00047
1003	expecteduncertainty	-1	-1.01317
1003	expecteduncertainty	-1	-1.01317
1003	expecteduncertainty	-1	-1.02605
1003	expecteduncertainty	-1	-1.03009
1003	expecteduncertainty	-1	-1.03451
1003	expecteduncertainty	-1	-1.01338
1003	expecteduncertainty	-1	-1.04024
1003	expecteduncertainty	-1	-1.04053
1003	expecteduncertainty	-1	-1.0508
1003	expecteduncertainty	-1	-1.04655
1003	expecteduncertainty	-1	-1.016
1003	expecteduncertainty	-1	-1.01838
1003	expecteduncertainty	-1	-1.01627
1003	expecteduncertainty	-1	-1.01627
1003	expecteduncertainty	-1	-1.05271
1003	expecteduncertainty	-1	-1.03673
1003	expecteduncertainty	-1	-1.04992
1003	expecteduncertainty	-1	-1.04992
1003	expecteduncertainty	-1	-1.03655
1003	expecteduncertainty	-1	-1.04163
1003	expecteduncertainty	-1	-1.04163
1003	expecteduncertainty	-1	-1.01303
1003	expecteduncertainty	-1	-1.01303
1003	expecteduncertainty	-1	-1.0457
1003	expecteduncertainty	-1	-1.00759
1003	expecteduncertainty	-1	-1.0404
1003	expecteduncertainty	-1	-1.0404
1003	expecteduncertainty	-1	-1.0404
1003	expecteduncertainty	-1	-1.03406
1003	expecteduncertainty	-1	-1.03626
1003	expecteduncertainty	-1	-1.03626
1003	expecteduncertainty	-1	-1.04014
1003	expecteduncertainty	-1	-1.04014
1003	expecteduncertainty	-1	-1.0379
1003	expecteduncertainty	-1	-1.00928
1003	expecteduncertainty	-1	-1.02564
1003	expecteduncertainty	-1	-1.04484
1003	expecteduncertainty	-1	-1.04484
1003	expecteduncertainty	-1	-1.01089
1003	expecteduncertainty	-1	-1.03673
1003	expecteduncertainty	-1	-1.03771
1003	expecteduncertainty	-1	-1.05623
1003	expecteduncertainty	-1	-1.01731
1003	expecteduncertainty	-1	-1.01739
1003	expecteduncertainty	-1	-1.00608
1003	expecteduncertainty	-1	-1.006
1003	expecteduncertainty	-1	-1.0262
1003	expecteduncertainty	-1	-1.0262
1003	expecteduncertainty	-1	-1.01745
1003	expecteduncertainty	-1	-1.01745
1003	expecteduncertainty	-1	-1.02365
1003	expecteduncertainty	-1	-1.05866
1003	expecteduncertainty	-1	-1.01638
1003	expecteduncertainty	-1	-1.05965
1003	expecteduncertainty	-1	-1.05081
1003	expecteduncertainty	-1	-1.04951
1003	expecteduncertainty	-1	-1.04951
1003	expecteduncertainty	-1	-1.05206
1003	expecteduncertainty	-1	-1.03937
1003	expecteduncertainty	-1	-1.04554
1003	expecteduncertainty	-1	-1.01358
1003	expecteduncertainty	-1	-1.02072
1003	expecteduncertainty	-1	-1.06825
1003	expecteduncertainty	-1	-1.06336
1003	expecteduncertainty	-1	-1.0643
1003	expecteduncertainty	-1	-1.0643
1003	expecteduncertainty	-1	-0.988063
1003	expecteduncertainty	-1	-1.00752
1003	expecteduncertainty	-1	-1.00752
1003	expecteduncertainty	-1	-1.01551
1003	expecteduncertainty	-1	-1.01718
1003	expecteduncertainty	-1	-1.00746
1003	expecteduncertainty	-1	-1.01484
1003	expecteduncertainty	-1	-0.989101
1003	expecteduncertainty	-1	-1.01753
1003	expecteduncertainty	-1	-1.03633
1003	expecteduncertainty	-1	-1.03633
1003	expecteduncertainty	-1	-1.03792
1003	expecteduncertainty	-1	-1.03792
1003	expecteduncertainty	-1	-1.03515
1003	expecteduncertainty	-1	-1.02821
1003	expecteduncertainty	-1	-1.02821
1003	expecteduncertainty	-1	-1.02821
1003	expecteduncertainty	-1	-1.02821
1003	expecteduncertainty	-1	-0.999787
1003	expecteduncertainty	-1	-1.01579
1003	expecteduncertainty	-1	-1.03304
1003	expecteduncertainty	-1	-1.03304
1003	expecteduncertainty	-1	-1.01086
1003	expecteduncertainty	-1	-1.01086
1003	expecteduncertainty	-1	-1.01086
1003	expecteduncertainty	-1	-1.01431
1003	expecteduncertainty	-1	-1.01431
1003	expecteduncertainty	-1	-1.04544
1003	expecteduncertainty	-1	-1.07381
1003	expecteduncertainty	-1	-1.05663
1003	expecteduncertainty	-1	-1.05663
1003	expecteduncertainty	-1	-1.04615
1003	expecteduncertainty	-1	-1.03734
1003	expecteduncertainty	-1	-1.03734
1003	expecteduncertainty	-1	-1.03734
1003	expecteduncertainty	-1	-1.03751
1003	expecteduncertainty	-1	-1.04549
1003	expecteduncertainty	-1	-1.03107
1003	expecteduncertainty	-1	-1.03107
1003	expecteduncertainty	-1	-1.0336
1003	expecteduncertainty	-1	-1.04167
1003	expecteduncertainty	-1	-1.00852
1003	expecteduncertainty	-1	-1.02991
1003	expecteduncertainty	-1	-1.0034
1003	expecteduncertainty	-1	-1.03095
1003	expecteduncertainty	-1	-1.03095
1003	expecteduncertainty	-1	-1.03095
1003	expecteduncertainty	-1	-1.05704
1003	expecteduncertainty	-1	-1.03716
1003	expecteduncertainty	-1	-1.02733
1003	expecteduncertainty	-1	-1.0256
1003	expecteduncertainty	-1	-1.02303
1003	expecteduncertainty	-1	-1.01884
1003	expecteduncertainty	-1	-1.05835
1003	expecteduncertainty	-1	-1.05834
1003	expecteduncertainty	-1	-1.05834
1003	expecteduncertainty	-1	-1.05834
1003	expecteduncertainty	-1	-1.05834
1003	expecteduncertainty	-1	-1.0349
1003	expecteduncertainty	-1	-1.07803
1003	expecteduncertainty	-1	-1.08193
1003	expecteduncertainty	-1	-1.04255
1003	expecteduncertainty	-1	-1.04727
1003	expecteduncertainty	-1	-1.04727
1003	expecteduncertainty	-1	-1.04905
1003	expecteduncertainty	-1	-1.05099
1003	expecteduncertainty	-1	-1.05396
1003	expecteduncertainty	-1	-1.05344
1003	expecteduncertainty	-1	-1.0256
1003	expecteduncertainty	-1	-1.06297
1003	expecteduncertainty	-1	-1.03599
1003	expecteduncertainty	-1	-1.03599
1003	expecteduncertainty	-1	-1.03991
1003	expecteduncertainty	-1	-1.03991
1003	expecteduncertainty	-1	-1.03991
1003	expecteduncertainty	-1	-1.01749
1003	expecteduncertainty	-1	-0.998314
1003	expecteduncertainty	-1	-1.02101
1003	expecteduncertainty	-1	-1.00676
1003	expecteduncertainty	-1	-1.04694
1003	expecteduncertainty	-1	-1.02944
1003	expecteduncertainty	-1	-1.02091
1003	expecteduncertainty	-1	-1.03789
1003	expecteduncertainty	-1	-1.0293
1003	expecteduncertainty	-1	-1.03796
1003	expecteduncertainty	-1	-1.04536
1003	expecteduncertainty	-1	-1.05224
1003	expecteduncertainty	-1	-1.04482
1003	expecteduncertainty	-1	-1.04482
1003	expecteduncertainty	-1	-1.0595
1003	expecteduncertainty	-1	-1.0262
1003	expecteduncertainty	-1	-1.0262
1003	expecteduncertainty	-1	-1.01541
1003	expecteduncertainty	-1	-0.996518
1003	expecteduncertainty	-1	-1.00375
1003	expecteduncertainty	-1	-1.02409
1003	expecteduncertainty	-1	-1.04325
1003	expecteduncertainty	-1	-1.03523
1003	expecteduncertainty	-1	-1.04413
1003	expecteduncertainty	-1	-1.04413
1003	expecteduncertainty	-1	-1.02355
1003	expecteduncertainty	-1	-1.02355
1003	expecteduncertainty	-1	-1.02355
1003	expecteduncertainty	-1	-1.03593
1003	expecteduncertainty	-1	-1.06084
1003	expecteduncertainty	-1	-1.07284
1003	expecteduncertainty	-1	-1.04677
1003	expecteduncertainty	-1	-1.01403
1003	expecteduncertainty	-1	-1.01403
1003	expecteduncertainty	-1	-1.02522
1003	expecteduncertainty	-1	-1.01612
1003	expecteduncertainty	-1	-1.05229
1003	expecteduncertainty	-1	-1.0273
1003	expecteduncertainty	-1	-1.01037
1003	expecteduncertainty	-1	-1.00194
1003	expecteduncertainty	-1	-0.985019
1003	expecteduncertainty	-1	-0.977616
1003	expecteduncertainty	-1	-1.09822
1003	expecteduncertainty	-1	-1.03604
1003	expecteduncertainty	-1	-1.05458
1003	expecteduncertainty	-1	-1.05608
1003	expecteduncertainty	-1	-1.01954
1003	expecteduncertainty	-1	-1.01954
1003	expecteduncertainty	-1	-1.03691
1003	expecteduncertainty	-1	-1.03154
1003	expecteduncertainty	-1	-1.0234
1003	expecteduncertainty	-1	-1.03487
1003	expecteduncertainty	-1	-1.03671
1003	expecteduncertainty	-1	-1.06303
1003	expecteduncertainty	-1	-1.01634
1003	expecteduncertainty	-1	-1.02515
1003	expecteduncertainty	-1	-1.02515
1003	expecteduncertainty	-1	-1.02515
1003	expecteduncertainty	-1	-1.02782
1003	expecteduncertainty	-1	-1.01632
1003	expecteduncertainty	-1	-1.02339
1003	expecteduncertainty	-1	-1.02339
1003	expecteduncertainty	-1	-1.07419
1003	expecteduncertainty	-1	-1.01693
1003	expecteduncertainty	-1	-1.01693
1003	expecteduncertainty	-1	-1.00883
1003	expecteduncertainty	-1	-1.00883
1003	expecteduncertainty	-1	-1.02696
1003	expecteduncertainty	-1	-1.01396
1003	expecteduncertainty	-1	-1.05294
1003	expecteduncertainty	-1	-1.03515
1003	expecteduncertainty	-1	-1.03763
1003	expecteduncertainty	-1	-1.07194
1003	expecteduncertainty	-1	-1.01896
1003	expecteduncertainty	-1	-1.01896
1003	expecteduncertainty	-1	-1.03322
1003	expecteduncertainty	-1	-1.01981
1003	expecteduncertainty	-1	-1.01981
1003	expecteduncertainty	-1	-1.01981
1003	expecteduncertainty	-1	-1.02814
1003	expecteduncertainty	-1	-1.02268
1003	expecteduncertainty	-1	-1.0263
1003	expecteduncertainty	-1	-1.0263
1003	expecteduncertainty	-1	-1.04916
1003	expecteduncertainty	-1	-1.05846
1003	expecteduncertainty	-1	-1.01696
1003	expecteduncertainty	-1	-1.01696
1003	expecteduncertainty	-1	-1.04232
1003	expecteduncertainty	-1	-1.01792
1003	expecteduncertainty	-1	-1.03385
1003	expecteduncertainty	-1	-0.998633
1003	expecteduncertainty	-1	-0.979938
1003	expecteduncertainty	-1	-1.05435
1003	expecteduncertainty	-1	-1.01184
1003	expecteduncertainty	-1	-1.01184
1003	expecteduncertainty	-1	-1.08501
1003	expecteduncertainty	-1	-1.04764
1003	expecteduncertainty	-1	-1.0286
1003	expecteduncertainty	-1	-1.02597
1003	expecteduncertainty	-1	-1.03892
1003	expecteduncertainty	-1	-1.04035
1003	expecteduncertainty	-1	-1.03206
1003	expecteduncertainty	-1	-1.03157
1003	expecteduncertainty	-1	-1.03157
1003	expecteduncertainty	-1	-1.04316
1003	expecteduncertainty	-1	-1.04188
1003	expecteduncertainty	-1	-1.0373
1003	expecteduncertainty	-1	-0.994187
1003	expecteduncertainty	-1	-0.998695
1003	expecteduncertainty	-1	-1.03303
1003	expecteduncertainty	-1	-1.03272
1003	expecteduncertainty	-1	-1.02233
1003	expecteduncertainty	-1	-1.02233
1003	expecteduncertainty	-1	-1.03663
1003	expecteduncertainty	-1	-1.0345
1003	expecteduncertainty	-1	-1.04103
1003	expecteduncertainty	-1	-1.04103
1003	expecteduncertainty	-1	-1.02635
1003	expecteduncertainty	-1	-1.02635
1003	expecteduncertainty	-1	-1.06811
1003	expecteduncertainty	-1	-1.08568
1003	expecteduncertainty	-1	-1.0514
1003	expecteduncertainty	-1	-1.0514
1003	expecteduncertainty	-1	-1.0247
1003	expecteduncertainty	-1	-1.02585
1003	expecteduncertainty	-1	-1.02585
1003	expecteduncertainty	-1	-1.01391
1003	expecteduncertainty	-1	-1.01508
1003	expecteduncertainty	-1	-1.03285
1003	expecteduncertainty	-1	-1.0719
1003	expecteduncertainty	-1	-1.04018
1003	expecteduncertainty	-1	-1.04018
1003	expecteduncertainty	-1	-1.03375
1003	expecteduncertainty	-1	-1.03375
1003	expecteduncertainty	-1	-1.03375
1003	expecteduncertainty	-1	-1.03375
1003	expecteduncertainty	-1	-1.0202
1003	expecteduncertainty	-1	-1.04077
1003	expecteduncertainty	-1	-1.03068
1003	expecteduncertainty	-1	-1.04115
1003	expecteduncertainty	-1	-1.02325
1003	expecteduncertainty	-1	-1.01599
1003	expecteduncertainty	-1	-1.04397
1003	expecteduncertainty	-1	-1.00413
1003	expecteduncertainty	-1	-1.00413
1003	expecteduncertainty	-1	-0.992242
1003	expecteduncertainty	-1	-0.997845
1003	expecteduncertainty	-1	-1.06243
1003	expecteduncertainty	-1	-1.03411
1003	expecteduncertainty	-1	-1.03411
1003	expecteduncertainty	-1	-1.05456
1003	expecteduncertainty	-1	-1.00101
1003	expecteduncertainty	-1	-1.00712
1003	expecteduncertainty	-1	-1.01825
1003	expecteduncertainty	-1	-1.03822
1003	expecteduncertainty	-1	-1.03822
1003	expecteduncertainty	-1	-1.02706
1003	expecteduncertainty	-1	-1.02706
1003	expecteduncertainty	-1	-1.04466
1003	expecteduncertainty	-1	-1.03432
1003	expecteduncertainty	-1	-1.03432
1003	expecteduncertainty	-1	-1.02499
1003	expecteduncertainty	-1	-1.0359
1003	expecteduncertainty	-1	-1.0359
1003	expecteduncertainty	-1	-1.00277
1003	expecteduncertainty	-1	-1.05359
1003	expecteduncertainty	-1	-1.05359
1003	expecteduncertainty	-1	-1.03515
1003	expecteduncertainty	-1	-1.03552
1003	expecteduncertainty	-1	-1.03003
1003	expecteduncertainty	-1	-1.02272
1003	expecteduncertainty	-1	-1.04869
1003	expecteduncertainty	-1	-1.02412
1003	expecteduncertainty	-1	-1.02412
1003	expecteduncertainty	-1	-1.02412
1003	expecteduncertainty	-1	-1.02412
1003	expecteduncertainty	-1	-0.998842
1003	expecteduncertainty	-1	-1.05509
1003	expecteduncertainty	-1	-1.04543
1003	expecteduncertainty	-1	-1.04116
1003	expecteduncertainty	-1	-1.06326
1003	expecteduncertainty	-1	-1.05117
1003	expecteduncertainty	-1	-1.02958
1003	expecteduncertainty	-1	-1.00739
1003	expecteduncertainty	-1	-1.03126
1003	expecteduncertainty	-1	-1.03126
1003	expecteduncertainty	-1	-1.03126
1003	expecteduncertainty	-1	-1.03126
1003	expecteduncertainty	-1	-1.03463
1003	expecteduncertainty	-1	-0.99566
1003	expecteduncertainty	-1	-0.990621
1003	expecteduncertainty	-1	-1.0451
1003	expecteduncertainty	-1	-1.04817
1003	expecteduncertainty	-1	-1.06296
1003	expecteduncertainty	-1	-1.04198
1003	expecteduncertainty	-1	-1.03081
1003	expecteduncertainty	-1	-1.03081
1003	expecteduncertainty	-1	-1.03081
1003	expecteduncertainty	-1	-1.05265
1003	expecteduncertainty	-1	-1.05917
1003	expecteduncertainty	-1	-1.03917
1003	expecteduncertainty	-1	-1.04908
1003	expecteduncertainty	-1	-1.04908
1003	expecteduncertainty	-1	-1.03739
1003	expecteduncertainty	-1	-1.04472
1003	expecteduncertainty	-1	-1.03099
1003	expecteduncertainty	-1	-1.03099
1003	expecteduncertainty	-1	-1.03099
1003	expecteduncertainty	-1	-1.03099
1003	expecteduncertainty	-1	-1.04475
1003	expecteduncertainty	-1	-1.04475
1003	expecteduncertainty	-1	-1.01625
1003	expecteduncertainty	-1	-1.01625
1003	expecteduncertainty	-1	-1.04986
1003	expecteduncertainty	-1	-1.04469
1003	expecteduncertainty	-1	-1.03473
1003	expecteduncertainty	-1	-1.03048
1003	expecteduncertainty	-1	-0.985614
1003	expecteduncertainty	-1	-1.01868
1003	expecteduncertainty	-1	-1.00875
1003	expecteduncertainty	-1	-1.00875
1003	expecteduncertainty	-1	-1.02838
1003	expecteduncertainty	-1	-1.0248
1003	expecteduncertainty	-1	-1.01802
1003	expecteduncertainty	-1	-1.02124
1003	expecteduncertainty	-1	-1.01299
1003	expecteduncertainty	-1	-1.03947
1003	expecteduncertainty	-1	-1.04197
1003	expecteduncertainty	-1	-1.0318
1003	expecteduncertainty	-1	-1.0318
1003	expecteduncertainty	-1	-1.0318
1003	expecteduncertainty	-1	-1.03686
1003	expecteduncertainty	-1	-1.03686
1003	expecteduncertainty	-1	-1.03686
1003	expecteduncertainty	-1	-1.03372
1003	expecteduncertainty	-1	-1.00147
1003	expecteduncertainty	-1	-0.995621
1003	expecteduncertainty	-1	-1.0298
1003	expecteduncertainty	-1	-1.03947
1003	expecteduncertainty	-1	-1.02171
1003	expecteduncertainty	-1	-1.026
1003	expecteduncertainty	-1	-1.02964
1003	expecteduncertainty	-1	-1.01195
1003	expecteduncertainty	-1	-1.03425
1003	expecteduncertainty	-1	-1.03425
1003	expecteduncertainty	-1	-1.00682
1003	expecteduncertainty	-1	-1.0128
1003	expecteduncertainty	-1	-1.03413
1003	expecteduncertainty	-1	-1.01354
1003	expecteduncertainty	-1	-1.02968
1003	expecteduncertainty	-1	-1.02968
1003	expecteduncertainty	-1	-1.0133
1003	expecteduncertainty	-1	-1.0133
1003	expecteduncertainty	-1	-1.0098
1003	expecteduncertainty	-1	-1.0245
1003	expecteduncertainty	-1	-1.05098
1003	expecteduncertainty	-1	-1.06853
1003	expecteduncertainty	-1	-1.04771
1003	expecteduncertainty	-1	-0.993881
1003	expecteduncertainty	-1	-1.01096
1003	expecteduncertainty	-1	-1.03201
1003	expecteduncertainty	-1	-1.02584
1003	expecteduncertainty	-1	-1.03566
1003	expecteduncertainty	-1	-1.03566
1003	expecteduncertainty	-1	-1.04175
1003	expecteduncertainty	-1	-1.03321
1003	expecteduncertainty	-1	-1.03321
1003	expecteduncertainty	-1	-1.03321
1003	expecteduncertainty	-1	-1.02954
1003	expecteduncertainty	-1	-1.05156
1003	expecteduncertainty	-1	-1.05331
1003	expecteduncertainty	-1	-1.02953
1003	expecteduncertainty	-1	-1.01525
1003	expecteduncertainty	-1	-1.01525
1003	expecteduncertainty	-1	-1.00415
1003	expecteduncertainty	-1	-1.00457
1003	expecteduncertainty	-1	-1.00457
1003	expecteduncertainty	-1	-1.02677
1003	expecteduncertainty	-1	-1.05791
1003	expecteduncertainty	-1	-0.998004
1003	expecteduncertainty	-1	-1.03453
1003	expecteduncertainty	-1	-1.02495
1003	expecteduncertainty	-1	-0.99986
1003	expecteduncertainty	-1	-1.03441
1003	expecteduncertainty	-1	-1.01067
1003	expecteduncertainty	-1	-1.00274
1003	expecteduncertainty	-1	-1.03559
1003	expecteduncertainty	-1	-1.03559
1003	expecteduncertainty	-1	-1.03559
1003	expecteduncertainty	-1	-1.03488
1003	expecteduncertainty	-1	-1.03572
1003	expecteduncertainty	-1	-1.03497
1003	expecteduncertainty	-1	-1.03497
1003	expecteduncertainty	-1	-1.03497
1003	expecteduncertainty	-1	-1.02384
1003	expecteduncertainty	-1	-1.00123
1003	expecteduncertainty	-1	-1.02904
1003	expecteduncertainty	-1	-1.01388
1003	expecteduncertainty	-1	-0.999794
1003	expecteduncertainty	-1	-0.999794
1003	expecteduncertainty	-1	-1.05015
1003	expecteduncertainty	-1	-1.05015
1003	expecteduncertainty	-1	-1.00938
1003	expecteduncertainty	-1	-0.995056
1003	expecteduncertainty	-1	-1.00506
1003	expecteduncertainty	-1	-1.06468
1003	expecteduncertainty	-1	-1.03058
1003	expecteduncertainty	-1	-1.04485
1003	expecteduncertainty	-1	-1.06366
1003	expecteduncertainty	-1	-1.06366
1003	expecteduncertainty	-1	-1.04939
1003	expecteduncertainty	-1	-0.998371
1003	expecteduncertainty	-1	-1.0463
1003	expecteduncertainty	-1	-1.05153
1003	expecteduncertainty	-1	-1.05153
1003	expecteduncertainty	-1	-1.03189
1003	expecteduncertainty	-1	-1.03189
1003	expecteduncertainty	-1	-1.0467
1003	expecteduncertainty	-1	-1.02015
1003	expecteduncertainty	-1	-1.01986
1003	expecteduncertainty	-1	-1.00576
1003	expecteduncertainty	-1	-1.04243
1003	expecteduncertainty	-1	-1.03803
1003	expecteduncertainty	-1	-1.05283
1003	expecteduncertainty	-1	-1.02054
1003	expecteduncertainty	-1	-1.03582
1003	expecteduncertainty	-1	-1.05413
1003	expecteduncertainty	-1	-1.01093
1003	expecteduncertainty	-1	-1.02614
1003	expecteduncertainty	-1	-1.02614
1003	expecteduncertainty	-1	-1.02614
1003	expecteduncertainty	-1	-1.00444
1003	expecteduncertainty	-1	-1.04558
1003	expecteduncertainty	-1	-1.04558
1003	expecteduncertainty	-1	-1.05804
1003	expecteduncertainty	-1	-1.02559
1003	expecteduncertainty	-1	-0.989838
1003	expecteduncertainty	-1	-1.0606
1003	expecteduncertainty	-1	-1.04879
1003	expecteduncertainty	-1	-1.01303
1003	expecteduncertainty	-1	-0.995215
1003	expecteduncertainty	-1	-1.05787
1003	expecteduncertainty	-1	-1.05454
1003	expecteduncertainty	-1	-1.02804
1003	expecteduncertainty	-1	-1.05552
1003	expecteduncertainty	-1	-1.01269
1003	expecteduncertainty	-1	-1.02185
1003	expecteduncertainty	-1	-1.04991
1003	expecteduncertainty	-1	-1.06303
1003	expecteduncertainty	-1	-1.01508
1003	expecteduncertainty	-1	-1.01508
1003	expecteduncertainty	-1	-1.02227
1003	expecteduncertainty	-1	-1.0621
1003	expecteduncertainty	-1	-1.04588
1003	expecteduncertainty	-1	-1.0244
1003	expecteduncertainty	-1	-1.0244
1003	expecteduncertainty	-1	-1.0244
1003	expecteduncertainty	-1	-1.04893
1003	expecteduncertainty	-1	-1.0575
1003	expecteduncertainty	-1	-1.02666
1003	expecteduncertainty	-1	-1.02666
1003	expecteduncertainty	-1	-1.02958
1003	expecteduncertainty	-1	-1.05553
1003	expecteduncertainty	-1	-1.01181
1003	expecteduncertainty	-1	-1.04557
1003	expecteduncertainty	-1	-1.04669
1003	expecteduncertainty	-1	-1.04669
1003	expecteduncertainty	-1	-1.03272
1003	expecteduncertainty	-1	-1.06091
1003	expecteduncertainty	-1	-1.04742
1003	expecteduncertainty	-1	-1.04742
1003	expecteduncertainty	-1	-1.06062
1003	expecteduncertainty	-1	-1.01117
1003	expecteduncertainty	-1	-0.994909
1003	expecteduncertainty	-1	-1.01045
1003	expecteduncertainty	-1	-1.04038
1003	expecteduncertainty	-1	-1.05637
1003	expecteduncertainty	-1	-1.02178
1003	expecteduncertainty	-1	-1.02758
1003	expecteduncertainty	-1	-1.04413
1003	expecteduncertainty	-1	-1.03296
1003	expecteduncertainty	-1	-1.02815
1003	expecteduncertainty	-1	-1.00801
1003	expecteduncertainty	-1	-1.01987
1003	expecteduncertainty	-1	-1.03077
1003	expecteduncertainty	-1	-0.98143
1003	expecteduncertainty	-1	-1.07013
1003	expecteduncertainty	-1	-1.0474
1003	expecteduncertainty	-1	-1.00194
1003	expecteduncertainty	-1	-1.03095
1003	expecteduncertainty	-1	-1.04471
1003	expecteduncertainty	-1	-1.04471
1003	expecteduncertainty	-1	-1.04471
1003	expecteduncertainty	-1	-1.05642
1003	expecteduncertainty	-1	-0.998733
1003	expecteduncertainty	-1	-1.04605
1003	expecteduncertainty	-1	-1.04605
1003	expecteduncertainty	-1	-1.01221
1003	expecteduncertainty	-1	-1.00707
1003	expecteduncertainty	-1	-1.02043
1003	expecteduncertainty	-1	-1.0561
1003	expecteduncertainty	-1	-1.0561
1003	expecteduncertainty	-1	-1.04665
1003	expecteduncertainty	-1	-1.02987
1003	expecteduncertainty	-1	-1.05317
1003	expecteduncertainty	-1	-1.03469
1003	expecteduncertainty	-1	-1.03469
1003	expecteduncertainty	-1	-1.03469
1003	expecteduncertainty	-1	-1.02993
1003	expecteduncertainty	-1	-1.02993
1003	expecteduncertainty	-1	-1.06618
1003	expecteduncertainty	-1	-1.01597
1003	expecteduncertainty	-1	-1.04347
1003	expecteduncertainty	-1	-1.05022
1003	expecteduncertainty	-1	-1.07775
1003	expecteduncertainty	-1	-1.06865
1003	expecteduncertainty	-1	-1.01473
1003	expecteduncertainty	-1	-1.02909
1003	expecteduncertainty	-1	-1.02909
1003	expecteduncertainty	-1	-1.02909
1003	expecteduncertainty	-1	-1.02279
1003	expecteduncertainty	-1	-1.0167
1003	expecteduncertainty	-1	-1.01828
1003	expecteduncertainty	-1	-1.03331
1003	expecteduncertainty	-1	-1.03331
1003	expecteduncertainty	-1	-1.04237
1003	expecteduncertainty	-1	-1.03939
1003	expecteduncertainty	-1	-1.03939
1003	expecteduncertainty	-1	-1.03275
1003	expecteduncertainty	-1	-1.02484
1003	expecteduncertainty	-1	-1.04723
1003	expecteduncertainty	-1	-1.04723
1003	expecteduncertainty	-1	-1.03679
1003	expecteduncertainty	-1	-1.05585
1003	expecteduncertainty	-1	-1.02098
1003	expecteduncertainty	-1	-1.02938
1003	expecteduncertainty	-1	-1.02938
1003	expecteduncertainty	-1	-1.01657
1003	expecteduncertainty	-1	-1.00685
1003	expecteduncertainty	-1	-1.01107
1003	expecteduncertainty	-1	-1.01107
1003	expecteduncertainty	-1	-1.01107
1003	expecteduncertainty	-1	-1.0159
1003	expecteduncertainty	-1	-1.02458
1003	expecteduncertainty	-1	-1.01152
1003	expecteduncertainty	-1	-1.03997
1003	expecteduncertainty	-1	-1.02795
1003	expecteduncertainty	-1	-1.02578
1003	expecteduncertainty	-1	-0.985035
1003	expecteduncertainty	-1	-0.995391
1003	expecteduncertainty	-1	-1.05232
1003	expecteduncertainty	-1	-1.05232
1003	expecteduncertainty	-1	-1.03981
1003	expecteduncertainty	-1	-1.04175
1003	expecteduncertainty	-1	-1.04754
1003	expecteduncertainty	-1	-1.05259
1003	expecteduncertainty	-1	-1.03215
1003	expecteduncertainty	-1	-1.02767
1003	expecteduncertainty	-1	-1.02981
1003	expecteduncertainty	-1	-1.02981
1003	expecteduncertainty	-1	-1.02714
1003	expecteduncertainty	-1	-1.00255
1003	expecteduncertainty	-1	-1.04648
1003	expecteduncertainty	-1	-1.03882
1003	expecteduncertainty	-1	-1.03892
1003	expecteduncertainty	-1	-1.03892
1003	expecteduncertainty	-1	-1.05147
1003	expecteduncertainty	-1	-1.04855
1003	expecteduncertainty	-1	-1.03206
1003	expecteduncertainty	-1	-1.03206
1003	expecteduncertainty	-1	-1.04341
1003	expecteduncertainty	-1	-1.02883
1003	expecteduncertainty	-1	-1.02883
1003	expecteduncertainty	-1	-1.02883
1003	expecteduncertainty	-1	-1.02883
1003	expecteduncertainty	-1	-1.03463
1003	expecteduncertainty	-1	-1.03718
1003	expecteduncertainty	-1	-1.03408
1003	expecteduncertainty	-1	-1.04162
1003	expecteduncertainty	-1	-1.03884
1003	expecteduncertainty	-1	-1.04453
1003	expecteduncertainty	-1	-1.04453
1003	expecteduncertainty	-1	-1.02714
1003	expecteduncertainty	-1	-1.0344
1003	expecteduncertainty	-1	-1.03567
1003	expecteduncertainty	-1	-1.04012
1003	expecteduncertainty	-1	-1.04012
1003	expecteduncertainty	-1	-1.04012
1003	expecteduncertainty	-1	-1.01857
1003	expecteduncertainty	-1	-1.01546
1003	expecteduncertainty	-1	-1.03468
1003	expecteduncertainty	-1	-1.00621
1003	expecteduncertainty	-1	-1.01481
1003	expecteduncertainty	-1	-1.00553
1003	expecteduncertainty	-1	-1.05118
1003	expecteduncertainty	-1	-1.05118
1003	expecteduncertainty	-1	-1.04551
1003	expecteduncertainty	-1	-1.05691
1003	expecteduncertainty	-1	-1.04801
1003	expecteduncertainty	-1	-1.05618
1003	expecteduncertainty	-1	-1.01034
1003	expecteduncertainty	-1	-1.00612
1003	expecteduncertainty	-1	-1.00612
1003	expecteduncertainty	-1	-1.01615
1003	expecteduncertainty	-1	-1.05343
1003	expecteduncertainty	-1	-1.02403
1003	expecteduncertainty	-1	-1.01525
1003	expecteduncertainty	-1	-1.02654
1003	expecteduncertainty	-1	-1.02288
1003	expecteduncertainty	-1	-1.02288
1003	expecteduncertainty	-1	-1.02288
1003	expecteduncertainty	-1	-1.02331
1003	expecteduncertainty	-1	-1.04684
1003	expecteduncertainty	-1	-1.02231
1003	expecteduncertainty	-1	-1.03732
1003	expecteduncertainty	-1	-1.04051
1003	expecteduncertainty	-1	-1.04051
1003	expecteduncertainty	-1	-1.0104
1003	expecteduncertainty	-1	-1.06269
1003	expecteduncertainty	-1	-1.06126
1003	expecteduncertainty	-1	-1.0207
1003	expecteduncertainty	-1	-1.04045
1003	expecteduncertainty	-1	-1.03383
1003	expecteduncertainty	-1	-1.03383
1003	expecteduncertainty	-1	-1.04186
1003	expecteduncertainty	-1	-1.03487
1003	expecteduncertainty	-1	-1.03487
1003	expecteduncertainty	-1	-1.04051
1003	expecteduncertainty	-1	-1.06537
1003	expecteduncertainty	-1	-1.06007
1003	expecteduncertainty	-1	-1.02006
1003	expecteduncertainty	-1	-1.02405
1003	expecteduncertainty	-1	-1.03749
1003	expecteduncertainty	-1	-1.03749
1003	expecteduncertainty	-1	-1.02455
1003	expecteduncertainty	-1	-1.02765
1003	expecteduncertainty	-1	-1.03236
1003	expecteduncertainty	-1	-1.03236
1003	expecteduncertainty	-1	-1.0183
1003	expecteduncertainty	-1	-1.00567
1003	expecteduncertainty	-1	-1.03134
1003	expecteduncertainty	-1	-1.03134
1003	expecteduncertainty	-1	-1.0492
1003	expecteduncertainty	-1	-1.03079
1003	expecteduncertainty	-1	-1.03079
1003	expecteduncertainty	-1	-1.02276
1003	expecteduncertainty	-1	-1.03426
1003	expecteduncertainty	-1	-1.05049
1003	expecteduncertainty	-1	-1.02226
1003	expecteduncertainty	-1	-1.05292
1003	expecteduncertainty	-1	-1.02257
1003	expecteduncertainty	-1	-1.05881
1003	expecteduncertainty	-1	-1.04451
1003	expecteduncertainty	-1	-1.04152
1003	expecteduncertainty	-1	-1.04152
1003	expecteduncertainty	-1	-1.04152
1003	expecteduncertainty	-1	-1.04345
1003	expecteduncertainty	-1	-1.05389
1003	expecteduncertainty	-1	-1.01178
1003	expecteduncertainty	-1	-1.04186
1003	expecteduncertainty	-1	-1.04006
1003	expecteduncertainty	-1	-1.04547
1003	expecteduncertainty	-1	-1.00344
1003	expecteduncertainty	-1	-1.02863
1003	expecteduncertainty	-1	-1.02182
1003	expecteduncertainty	-1	-1.01906
1003	expecteduncertainty	-1	-1.01275
1003	expecteduncertainty	-1	-1.04685
1003	expecteduncertainty	-1	-1.03675
1003	expecteduncertainty	-1	-1.03675
1003	expecteduncertainty	-1	-1.0294
1003	expecteduncertainty	-1	-1.0294
1003	expecteduncertainty	-1	-1.02556
1003	expecteduncertainty	-1	-1.02556
1003	expecteduncertainty	-1	-1.02205
1003	expecteduncertainty	-1	-1.06407
1003	expecteduncertainty	-1	-1.05216
1003	expecteduncertainty	-1	-1.01646
1003	expecteduncertainty	-1	-1.01088
1003	expecteduncertainty	-1	-1.05831
1003	expecteduncertainty	-1	-1.01656
1003	expecteduncertainty	-1	-1.02725
1003	expecteduncertainty	-1	-1.02888
1003	expecteduncertainty	-1	-1.02888
1003	expecteduncertainty	-1	-1.04498
1003	expecteduncertainty	-1	-1.03831
1003	expecteduncertainty	-1	-1.0181
1003	expecteduncertainty	-1	-1.02496
1003	expecteduncertainty	-1	-1.02378
1003	expecteduncertainty	-1	-1.06397
1003	expecteduncertainty	-1	-1.04494
1003	expecteduncertainty	-1	-1.03411
1003	expecteduncertainty	-1	-1.03479
1003	expecteduncertainty	-1	-1.03479
1003	expecteduncertainty	-1	-1.01523
1003	expecteduncertainty	-1	-1.00858
1003	expecteduncertainty	-1	-1.05207
1003	expecteduncertainty	-1	-1.03838
1003	expecteduncertainty	-1	-1.03582
1003	expecteduncertainty	-1	-1.04179
1003	expecteduncertainty	-1	-1.04179
1003	expecteduncertainty	-1	-1.03083
1003	expecteduncertainty	-1	-1.00943
1003	expecteduncertainty	-1	-1.03055
1003	expecteduncertainty	-1	-1.03055
1003	expecteduncertainty	-1	-1.04366
1003	expecteduncertainty	-1	-1.03061
1003	expecteduncertainty	-1	-1.03134
1003	expecteduncertainty	-1	-1.03134
1003	expecteduncertainty	-1	-1.02567
1003	expecteduncertainty	-1	-1.04034
1003	expecteduncertainty	-1	-1.01834
1003	expecteduncertainty	-1	-1.01834
1003	expecteduncertainty	-1	-1.02253
1003	expecteduncertainty	-1	-1.04983
1003	expecteduncertainty	-1	-1.04983
1003	expecteduncertainty	-1	-1.04254
1003	expecteduncertainty	-1	-1.02738
1003	expecteduncertainty	-1	-1.02738
1003	expecteduncertainty	-1	-1.03202
1003	expecteduncertainty	-1	-1.03202
1003	expecteduncertainty	-1	-1.02155
1003	expecteduncertainty	-1	-1.01312
1003	expecteduncertainty	-1	-1.02101
1003	expecteduncertainty	-1	-1.02101
1003	expecteduncertainty	-1	-1.02194
1003	expecteduncertainty	-1	-1.05274
1003	expecteduncertainty	-1	-1.04205
1003	expecteduncertainty	-1	-1.03756
1003	expecteduncertainty	-1	-1.04576
1003	expecteduncertainty	-1	-1.03851
1003	expecteduncertainty	-1	-1.03144
1003	expecteduncertainty	-1	-1.03057
1003	expecteduncertainty	-1	-1.038
1003	expecteduncertainty	-1	-1.038
1003	expecteduncertainty	-1	-1.038
1003	expecteduncertainty	-1	-1.038
1003	expecteduncertainty	-1	-1.01352
1003	expecteduncertainty	-1	-1.04238
1003	expecteduncertainty	-1	-1.00387
1003	expecteduncertainty	-1	-1.01045
1003	expecteduncertainty	-1	-1.01291
1003	expecteduncertainty	-1	-1.03636
1003	expecteduncertainty	-1	-1.04652
1003	expecteduncertainty	-1	-1.044
1003	expecteduncertainty	-1	-1.01484
1003	expecteduncertainty	-1	-1.02804
1003	expecteduncertainty	-1	-1.0378
1003	expecteduncertainty	-1	-1.04545
1003	expecteduncertainty	-1	-1.03979
1003	expecteduncertainty	-1	-1.05688
1003	expecteduncertainty	-1	-1.05688
1003	expecteduncertainty	-1	-1.04584
1003	expecteduncertainty	-1	-1.04584
1003	expecteduncertainty	-1	-1.05046
1003	expecteduncertainty	-1	-1.05476
1003	expecteduncertainty	-1	-1.0441
1003	expecteduncertainty	-1	-1.06468
1003	expecteduncertainty	-1	-1.06444
1003	expecteduncertainty	-1	-1.03368
1003	expecteduncertainty	-1	-1.02751
1003	expecteduncertainty	-1	-1.03212
1003	expecteduncertainty	-1	-1.03733
1003	expecteduncertainty	-1	-1.03733
1003	expecteduncertainty	-1	-1.03567
1003	expecteduncertainty	-1	-1.02403
1003	expecteduncertainty	-1	-1.02414
1003	expecteduncertainty	-1	-1.0168
1003	expecteduncertainty	-1	-1.0168
1003	expecteduncertainty	-1	-1.01843
1003	expecteduncertainty	-1	-1.01843
1003	expecteduncertainty	-1	-1.04388
1003	expecteduncertainty	-1	-1.0568
1003	expecteduncertainty	-1	-1.03675
1003	expecteduncertainty	-1	-1.03675
1003	expecteduncertainty	-1	-1.03675
1003	expecteduncertainty	-1	-0.998923
1003	expecteduncertainty	-1	-1.0155
1003	expecteduncertainty	-1	-1.03014
1003	expecteduncertainty	-1	-1.00969
1003	expecteduncertainty	-1	-1.01532
1003	expecteduncertainty	-1	-1.01916
1003	expecteduncertainty	-1	-1.02511
1003	expecteduncertainty	-1	-1.02692
1003	expecteduncertainty	-1	-1.03936
1003	expecteduncertainty	-1	-1.01246
1003	expecteduncertainty	-1	-1.02791
1003	expecteduncertainty	-1	-1.05917
1003	expecteduncertainty	-1	-1.02086
1003	expecteduncertainty	-1	-1.01213
1003	expecteduncertainty	-1	-1.03499
[truncated: 292,001+ more rows]

[truncated: 2 more sheets: FigS5e, FigS6]
